# Supplementary material for: Depletion assisted hemin affinity (DAsHA) proteomics reveals an expanded landscape of heme-binding proteins in the human proteome
Source: Metallomics. 2023 Jan 20;15(3):mfad004. doi: 10.1093/mtomcs/mfad004 (PMC10022665; doi:10.1093/mtomcs/mfad004)
Supplement: mfad004_Supplemental_Files [file mfad004_supplemental_files.zip]

Archive with 2 entries (2 files):
- Suppl_data_Kim_etal_2022_Supplemental_Tables.xlsx
- Suppl_data_Kim_etal_2022_SUPPLEMENT_Accepted.docx
