# Supplementary material for: Depletion assisted hemin affinity (DAsHA) proteomics reveals an expanded landscape of heme-binding proteins in the human proteome
Source: Metallomics. 2023 Jan 20;15(3):mfad004. doi: 10.1093/mtomcs/mfad004 (PMC10022665; doi:10.1093/mtomcs/mfad004)
Supplement: mfad004_Supplemental_Files [file mfad004_supplemental_files.zip › Suppl_data_Kim_etal_2022_Supplemental_Tables.xlsx]

## Sheet: SUPPLEMENTAL TABLE KEY
Supplemental File	Description
Table S1	Table of comprehensive whole proteome dataset
Table S2	List of proteins undergoing extreme change in abundance in response to SA treatment
Table S3	Comprehensive table of DAsHA results for SA- or SA+ conditions
Table S4	Gene ontology, KEGG pathway, and Disease enrichment for 213 significant hemin agarose-specific proteins from SA- or SA+ conditions; Includes node degree
Table S5	STRING high confidence physical interactions for 213 significant hemin agarose-specific proteins from SA- or SA+ conditions
Table S6	Known hemoproteins with the results of whole proteome and DAsHA for SA- and SA+ condition
Uncommon Abbreviations
WP	Whole Proteome
SAN	SA negative (SA-)
SAP	SA positive (SA+)
strength	Log Expected/Background

## Sheet: S1
UID	Name	Gene Names	UniProt Proteomie DB Name	Description	Sample ID WP	# PSMs WP	# PSMs WP Log10	# Unique Peptides WP	Areas: Light WP	Areas: Heavy WP	WP SILAC Ratio: SAP / SAN	WP Log2 SILAC Ratio: SAP / SAN & Infinity Groups
A0A1B0GUL7	A0A1B0GUL7		A0A1B0GUL7	Protein kinase domain-containing protein OS=Homo sapiens OX=9606 PE=1 SV=1	WP	100	2	5	2200000000	1500000000	0.6818	-0.5525
A0A2R8YFR7	A0A2R8YFR7		A0A2R8YFR7	DH domain-containing protein OS=Homo sapiens OX=9606 PE=4 SV=1	WP	33	1.52	12	80000000	66000000	0.825	-0.2775
A0A590UJ96	A0A590UJ96		A0A590UJ96	Uncharacterized protein OS=Homo sapiens OX=9606 PE=1 SV=1	WP	3	0.48	2	14000000	1	0	-23.7389
A0A5F9ZGZ6	A0A5F9ZGZ6		A0A5F9ZGZ6	ARHGEF5_35 domain-containing protein OS=Homo sapiens OX=9606 PE=4 SV=1	WP	8	0.9	3	38000000	16000000	0.4211	-1.2479
P01023	A2MG	A2M CPAMD5 FWP007	A2M	Alpha-2-macroglobulin OS=Homo sapiens OX=9606 GN=A2M PE=1 SV=3	WP	160	2.2	5	9100000000	230000000	0.0253	-5.3062
A6NIZ1	RP1BL		A6NIZ1	Ras-related protein Rap-1b-like protein OS=Homo sapiens OX=9606 PE=2 SV=1	WP	61	1.79	2	1600000000	1900000000	1.1875	0.2479
A8MVJ9	HPF1L		A8MVJ9	Putative histone PARylation factor 1-like OS=Homo sapiens OX=9606 PE=5 SV=1	WP	14	1.15	4	110000000	74000000	0.6727	-0.5719
Q9NRG9	AAAS	AAAS ADRACALA GL003	AAAS	Aladin OS=Homo sapiens OX=9606 GN=AAAS PE=1 SV=1	WP	55	1.74	10	590000000	460000000	0.7797	-0.3591
Q86V21	AACS	AACS ACSF1	AACS	Acetoacetyl-CoA synthetase OS=Homo sapiens OX=9606 GN=AACS PE=1 SV=1	WP	57	1.76	10	550000000	390000000	0.7091	-0.496
Q6PD74	AAGAB	AAGAB	AAGAB	Alpha- and gamma-adaptin-binding protein p34 OS=Homo sapiens OX=9606 GN=AAGAB PE=1 SV=1	WP	9	0.95	4	130000000	99000000	0.7615	-0.393
Q2M2I8	AAK1	AAK1 KIAA1048	AAK1	AP2-associated protein kinase 1 OS=Homo sapiens OX=9606 GN=AAK1 PE=1 SV=3	WP	71	1.85	13	570000000	520000000	0.9123	-0.1325
Q9H7C9	AAMDC	AAMDC C11orf67 PTD015	AAMDC	Mth938 domain-containing protein OS=Homo sapiens OX=9606 GN=AAMDC PE=1 SV=1	WP	24	1.38	4	2200000000	1600000000	0.7273	-0.4594
Q13685	AAMP	AAMP	AAMP	Angio-associated migratory cell protein OS=Homo sapiens OX=9606 GN=AAMP PE=1 SV=2	WP	33	1.52	4	1400000000	1100000000	0.7857	-0.3479
Q9Y312	AAR2	AAR2 C20orf4 CGI-23 PRO0225	AAR2	Protein AAR2 homolog OS=Homo sapiens OX=9606 GN=AAR2 PE=1 SV=2	WP	33	1.52	5	440000000	340000000	0.7727	-0.372
P49588	SYAC	AARS1 AARS	AARS1	Alanine--tRNA ligase, cytoplasmic OS=Homo sapiens OX=9606 GN=AARS1 PE=1 SV=2	WP	562	2.75	30	14000000000	9700000000	0.6929	-0.5294
Q5JTZ9	SYAM	AARS2 AARSL KIAA1270	AARS2	Alanine--tRNA ligase, mitochondrial OS=Homo sapiens OX=9606 GN=AARS2 PE=1 SV=1	WP	168	2.23	24	2800000000	2000000000	0.7143	-0.4854
Q9BTE6	AASD1	AARSD1	AARSD1	Alanyl-tRNA editing protein Aarsd1 OS=Homo sapiens OX=9606 GN=AARSD1 PE=1 SV=2	WP	72	1.86	14	870000000	580000000	0.6667	-0.585
Q9NRN7	ADPPT	AASDHPPT CGI-80 HAH-P HSPC223 x0005	AASDHPPT	L-aminoadipate-semialdehyde dehydrogenase-phosphopantetheinyl transferase OS=Homo sapiens OX=9606 GN=AASDHPPT PE=1 SV=2	WP	72	1.86	10	1100000000	820000000	0.7455	-0.4238
Q9UDR5	AASS	AASS	AASS	Alpha-aminoadipic semialdehyde synthase, mitochondrial OS=Homo sapiens OX=9606 GN=AASS PE=1 SV=1	WP	118	2.07	16	1000000000	730000000	0.73	-0.454
Q9NY61	AATF	AATF CHE1 DED HSPC277	AATF	Protein AATF OS=Homo sapiens OX=9606 GN=AATF PE=1 SV=1	WP	14	1.15	7	62000000	74000000	1.1935	0.2553
P80404	GABT	ABAT GABAT	ABAT	4-aminobutyrate aminotransferase, mitochondrial OS=Homo sapiens OX=9606 GN=ABAT PE=1 SV=3	WP	17	1.23	8	220000000	120000000	0.5455	-0.8745
Q9BZC7	ABCA2	ABCA2 ABC2 KIAA1062	ABCA2	ATP-binding cassette sub-family A member 2 OS=Homo sapiens OX=9606 GN=ABCA2 PE=1 SV=4	WP	5	0.7	3	43000000	27000000	0.6279	-0.6714
Q99758	ABCA3	ABCA3 ABC3	ABCA3	Phospholipid-transporting ATPase ABCA3 OS=Homo sapiens OX=9606 GN=ABCA3 PE=1 SV=2	WP	9	0.95	4	45000000	36000000	0.8	-0.3219
P08183	MDR1	ABCB1 MDR1 PGY1	ABCB1	ATP-dependent translocase ABCB1 OS=Homo sapiens OX=9606 GN=ABCB1 PE=1 SV=3	WP	62	1.79	20	470000000	430000000	0.9149	-0.1283
Q9NRK6	ABCBA	ABCB10	ABCB10	ATP-binding cassette sub-family B member 10, mitochondrial OS=Homo sapiens OX=9606 GN=ABCB10 PE=1 SV=2	WP	101	2	11	580000000	490000000	0.8448	-0.2433
O95342	ABCBB	ABCB11 BSEP	ABCB11	Bile salt export pump OS=Homo sapiens OX=9606 GN=ABCB11 PE=1 SV=2	WP	2	0.3	2	200000000	120000000	0.6	-0.737
Q9NP58	ABCB6	ABCB6 MTABC3 PRP UMAT	ABCB6	ATP-binding cassette sub-family B member 6 OS=Homo sapiens OX=9606 GN=ABCB6 PE=1 SV=1	WP	30	1.48	9	240000000	120000000	0.5	-1
O75027	ABCB7	ABCB7 ABC7	ABCB7	Iron-sulfur clusters transporter ABCB7, mitochondrial OS=Homo sapiens OX=9606 GN=ABCB7 PE=1 SV=2	WP	39	1.59	8	970000000	830000000	0.8557	-0.2249
Q9NUT2	MITOS	ABCB8 MABC1 MITOSUR	ABCB8	Mitochondrial potassium channel ATP-binding subunit OS=Homo sapiens OX=9606 GN=ABCB8 PE=1 SV=3	WP	11	1.04	3	37000000	21000000	0.5676	-0.8171
P33527	MRP1	ABCC1 MRP MRP1	ABCC1	Multidrug resistance-associated protein 1 OS=Homo sapiens OX=9606 GN=ABCC1 PE=1 SV=3	WP	107	2.03	26	570000000	410000000	0.7193	-0.4753
O15439	MRP4	ABCC4 MOATB MRP4	ABCC4	ATP-binding cassette sub-family C member 4 OS=Homo sapiens OX=9606 GN=ABCC4 PE=1 SV=3	WP	83	1.92	19	340000000	290000000	0.8529	-0.2295
P33897	ABCD1	ABCD1 ALD	ABCD1	ATP-binding cassette sub-family D member 1 OS=Homo sapiens OX=9606 GN=ABCD1 PE=1 SV=2	WP	7	0.85	3	23000000	14000000	0.6087	-0.7162
P28288	ABCD3	ABCD3 PMP70 PXMP1	ABCD3	ATP-binding cassette sub-family D member 3 OS=Homo sapiens OX=9606 GN=ABCD3 PE=1 SV=1	WP	30	1.48	8	390000000	380000000	0.9744	-0.0375
P61221	ABCE1	ABCE1 RLI RNASEL1 RNASELI RNS4I OK/SW-cl.40	ABCE1	ATP-binding cassette sub-family E member 1 OS=Homo sapiens OX=9606 GN=ABCE1 PE=1 SV=1	WP	167	2.22	12	2300000000	1900000000	0.8261	-0.2756
Q8NE71	ABCF1	ABCF1 ABC50	ABCF1	ATP-binding cassette sub-family F member 1 OS=Homo sapiens OX=9606 GN=ABCF1 PE=1 SV=2	WP	121	2.08	18	1200000000	970000000	0.8083	-0.307
Q9UG63	ABCF2	ABCF2 HUSSY-18	ABCF2	ATP-binding cassette sub-family F member 2 OS=Homo sapiens OX=9606 GN=ABCF2 PE=1 SV=2	WP	43	1.63	9	610000000	560000000	0.918	-0.1234
Q9NUQ8	ABCF3	ABCF3	ABCF3	ATP-binding cassette sub-family F member 3 OS=Homo sapiens OX=9606 GN=ABCF3 PE=1 SV=2	WP	41	1.61	11	180000000	77000000	0.4278	-1.2251
Q9NUJ1	ABHDA	ABHD10	ABHD10	Palmitoyl-protein thioesterase ABHD10, mitochondrial OS=Homo sapiens OX=9606 GN=ABHD10 PE=1 SV=1	WP	95	1.98	9	2100000000	1900000000	0.9048	-0.1444
Q8NFV4	ABHDB	ABHD11 WBSCR21 PP1226	ABHD11	Protein ABHD11 OS=Homo sapiens OX=9606 GN=ABHD11 PE=1 SV=1	WP	94	1.97	9	1300000000	1000000000	0.7692	-0.3785
Q8N2K0	ABD12	ABHD12 C20orf22	ABHD12	Lysophosphatidylserine lipase ABHD12 OS=Homo sapiens OX=9606 GN=ABHD12 PE=1 SV=2	WP	44	1.64	10	430000000	310000000	0.7209	-0.4721
Q96IU4	ABHEB	ABHD14B CIB	ABHD14B	Protein ABHD14B OS=Homo sapiens OX=9606 GN=ABHD14B PE=1 SV=1	WP	12	1.08	3	840000000	500000000	0.5952	-0.7485
O95870	ABHGA	ABHD16A BAT5 G5 NG26 PP199	ABHD16A	Phosphatidylserine lipase ABHD16A OS=Homo sapiens OX=9606 GN=ABHD16A PE=1 SV=3	WP	24	1.38	9	250000000	170000000	0.68	-0.5564
Q96GS6	AB17A	ABHD17A C19orf27 FAM108A1	ABHD17A	Alpha/beta hydrolase domain-containing protein 17A OS=Homo sapiens OX=9606 GN=ABHD17A PE=1 SV=1	WP	9	0.95	2	140000000	97000000	0.6929	-0.5294
Q9BV23	ABHD6	ABHD6	ABHD6	Monoacylglycerol lipase ABHD6 OS=Homo sapiens OX=9606 GN=ABHD6 PE=1 SV=1	WP	11	1.04	3	130000000	120000000	0.9231	-0.1155
Q8IZP0	ABI1	ABI1 SSH3BP1	ABI1	Abl interactor 1 OS=Homo sapiens OX=9606 GN=ABI1 PE=1 SV=4	WP	84	1.92	6	840000000	810000000	0.9643	-0.0525
Q9NYB9	ABI2	ABI2 ARGBPIA	ABI2	Abl interactor 2 OS=Homo sapiens OX=9606 GN=ABI2 PE=1 SV=1	WP	78	1.89	5	470000000	330000000	0.7021	-0.5102
P00519	ABL1	ABL1 ABL JTK7	ABL1	Tyrosine-protein kinase ABL1 OS=Homo sapiens OX=9606 GN=ABL1 PE=1 SV=4	WP	10	1	4	32000000	26000000	0.8125	-0.2996
P42684	ABL2	ABL2 ABLL ARG	ABL2	Tyrosine-protein kinase ABL2 OS=Homo sapiens OX=9606 GN=ABL2 PE=1 SV=1	WP	16	1.2	6	81000000	51000000	0.6296	-0.6674
O14639	ABLM1	ABLIM1 ABLIM KIAA0059 LIMAB1	ABLIM1	Actin-binding LIM protein 1 OS=Homo sapiens OX=9606 GN=ABLIM1 PE=1 SV=3	WP	25	1.4	9	110000000	130000000	1.1818	0.241
Q12979	ABR	ABR	ABR	Active breakpoint cluster region-related protein OS=Homo sapiens OX=9606 GN=ABR PE=1 SV=2	WP	75	1.88	11	630000000	430000000	0.6825	-0.551
Q9P1F3	ABRAL	ABRACL C6orf115 HSPC280 PRO2013	ABRACL	Costars family protein ABRACL OS=Homo sapiens OX=9606 GN=ABRACL PE=1 SV=1	WP	12	1.08	2	1300000000	840000000	0.6462	-0.6301
Q15018	ABRX2	ABRAXAS2 ABRO1 FAM175B KIAA0157	ABRAXAS2	BRISC complex subunit Abraxas 2 OS=Homo sapiens OX=9606 GN=ABRAXAS2 PE=1 SV=2	WP	81	1.91	8	340000000	260000000	0.7647	-0.387
Q9ULW3	ABT1	ABT1	ABT1	Activator of basal transcription 1 OS=Homo sapiens OX=9606 GN=ABT1 PE=1 SV=1	WP	12	1.08	4	180000000	110000000	0.6111	-0.7105
Q8N961	ABTB2	ABTB2	ABTB2	Ankyrin repeat and BTB/POZ domain-containing protein 2 OS=Homo sapiens OX=9606 GN=ABTB2 PE=2 SV=2	WP	3	0.48	3	33000000	19000000	0.5758	-0.7965
P09110	THIK	ACAA1 ACAA PTHIO	ACAA1	3-ketoacyl-CoA thiolase, peroxisomal OS=Homo sapiens OX=9606 GN=ACAA1 PE=1 SV=2	WP	32	1.51	8	960000000	650000000	0.6771	-0.5626
P42765	THIM	ACAA2	ACAA2	3-ketoacyl-CoA thiolase, mitochondrial OS=Homo sapiens OX=9606 GN=ACAA2 PE=1 SV=2	WP	268	2.43	18	5800000000	4500000000	0.7759	-0.3661
Q13085	ACACA	ACACA ACAC ACC1 ACCA	ACACA	Acetyl-CoA carboxylase 1 OS=Homo sapiens OX=9606 GN=ACACA PE=1 SV=2	WP	350	2.54	58	2200000000	1500000000	0.6818	-0.5525
O00763	ACACB	ACACB ACC2 ACCB	ACACB	Acetyl-CoA carboxylase 2 OS=Homo sapiens OX=9606 GN=ACACB PE=1 SV=3	WP	63	1.8	11	1400000000	1000000000	0.7143	-0.4854
Q6JQN1	ACD10	ACAD10	ACAD10	Acyl-CoA dehydrogenase family member 10 OS=Homo sapiens OX=9606 GN=ACAD10 PE=1 SV=1	WP	10	1	2	97000000	56000000	0.5773	-0.7926
Q709F0	ACD11	ACAD11	ACAD11	Acyl-CoA dehydrogenase family member 11 OS=Homo sapiens OX=9606 GN=ACAD11 PE=1 SV=3	WP	35	1.54	9	220000000	190000000	0.8636	-0.2115
Q9UKU7	ACAD8	ACAD8 ARC42 IBD	ACAD8	Isobutyryl-CoA dehydrogenase, mitochondrial OS=Homo sapiens OX=9606 GN=ACAD8 PE=1 SV=1	WP	6	0.78	3	72000000	40000000	0.5556	-0.848
Q9H845	ACAD9	ACAD9	ACAD9	Complex I assembly factor ACAD9, mitochondrial OS=Homo sapiens OX=9606 GN=ACAD9 PE=1 SV=1	WP	92	1.96	15	1400000000	1100000000	0.7857	-0.3479
P28330	ACADL	ACADL	ACADL	Long-chain specific acyl-CoA dehydrogenase, mitochondrial OS=Homo sapiens OX=9606 GN=ACADL PE=1 SV=2	WP	24	1.38	4	350000000	230000000	0.6571	-0.6057
P11310	ACADM	ACADM	ACADM	Medium-chain specific acyl-CoA dehydrogenase, mitochondrial OS=Homo sapiens OX=9606 GN=ACADM PE=1 SV=1	WP	179	2.25	11	6400000000	4800000000	0.75	-0.415
P16219	ACADS	ACADS	ACADS	Short-chain specific acyl-CoA dehydrogenase, mitochondrial OS=Homo sapiens OX=9606 GN=ACADS PE=1 SV=1	WP	65	1.81	8	750000000	570000000	0.76	-0.3959
P45954	ACDSB	ACADSB	ACADSB	Short/branched chain specific acyl-CoA dehydrogenase, mitochondrial OS=Homo sapiens OX=9606 GN=ACADSB PE=1 SV=1	WP	94	1.97	14	3600000000	2800000000	0.7778	-0.3626
P49748	ACADV	ACADVL VLCAD	ACADVL	Very long-chain specific acyl-CoA dehydrogenase, mitochondrial OS=Homo sapiens OX=9606 GN=ACADVL PE=1 SV=1	WP	233	2.37	21	5000000000	3700000000	0.74	-0.4344
Q15057	ACAP2	ACAP2 CENTB2 KIAA0041	ACAP2	Arf-GAP with coiled-coil, ANK repeat and PH domain-containing protein 2 OS=Homo sapiens OX=9606 GN=ACAP2 PE=1 SV=3	WP	59	1.77	13	390000000	290000000	0.7436	-0.4274
Q96P50	ACAP3	ACAP3 CENTB5 KIAA1716	ACAP3	Arf-GAP with coiled-coil, ANK repeat and PH domain-containing protein 3 OS=Homo sapiens OX=9606 GN=ACAP3 PE=1 SV=2	WP	4	0.6	3	7200000	4500000	0.625	-0.6781
P24752	THIL	ACAT1 ACAT MAT	ACAT1	Acetyl-CoA acetyltransferase, mitochondrial OS=Homo sapiens OX=9606 GN=ACAT1 PE=1 SV=1	WP	279	2.45	17	13000000000	10000000000	0.7692	-0.3785
Q9BWD1	THIC	ACAT2 ACTL	ACAT2	Acetyl-CoA acetyltransferase, cytosolic OS=Homo sapiens OX=9606 GN=ACAT2 PE=1 SV=2	WP	153	2.18	11	17000000000	12000000000	0.7059	-0.5025
Q9H3P7	GCP60	ACBD3 GCP60 GOCAP1 GOLPH1	ACBD3	Golgi resident protein GCP60 OS=Homo sapiens OX=9606 GN=ACBD3 PE=1 SV=4	WP	164	2.21	12	3500000000	2500000000	0.7143	-0.4854
Q5T8D3	ACBD5	ACBD5 KIAA1996	ACBD5	Acyl-CoA-binding domain-containing protein 5 OS=Homo sapiens OX=9606 GN=ACBD5 PE=1 SV=1	WP	14	1.15	5	97000000	110000000	1.134	0.1814
Q9BR61	ACBD6	ACBD6	ACBD6	Acyl-CoA-binding domain-containing protein 6 OS=Homo sapiens OX=9606 GN=ACBD6 PE=1 SV=1	WP	39	1.59	7	480000000	410000000	0.8542	-0.2274
Q8N6N7	ACBD7	ACBD7	ACBD7	Acyl-CoA-binding domain-containing protein 7 OS=Homo sapiens OX=9606 GN=ACBD7 PE=1 SV=1	WP	13	1.11	2	490000000	420000000	0.8571	-0.2224
Q96QU6	1A1L1	ACCS PHACS	ACCS	1-aminocyclopropane-1-carboxylate synthase-like protein 1 OS=Homo sapiens OX=9606 GN=ACCS PE=1 SV=1	WP	3	0.48	2	32000000	14000000	0.4375	-1.1926
Q96AP0	ACD	ACD PIP1 PTOP TINT1 TPP1	ACD	Adrenocortical dysplasia protein homolog OS=Homo sapiens OX=9606 GN=ACD PE=1 SV=4	WP	8	0.9	2	75000000	35000000	0.4667	-1.0995
P12821	ACE	ACE DCP DCP1	ACE	Angiotensin-converting enzyme OS=Homo sapiens OX=9606 GN=ACE PE=1 SV=1	WP	17	1.23	7	170000000	100000000	0.5882	-0.7655
Q9UKV3	ACINU	ACIN1 ACINUS KIAA0670	ACIN1	Apoptotic chromatin condensation inducer in the nucleus OS=Homo sapiens OX=9606 GN=ACIN1 PE=1 SV=2	WP	58	1.76	12	430000000	380000000	0.8837	-0.1783
P53396	ACLY	ACLY	ACLY	ATP-citrate synthase OS=Homo sapiens OX=9606 GN=ACLY PE=1 SV=3	WP	628	2.8	35	15000000000	12000000000	0.8	-0.3219
P21399	ACOHC	ACO1 IREB1	ACO1	Cytoplasmic aconitate hydratase OS=Homo sapiens OX=9606 GN=ACO1 PE=1 SV=3	WP	127	2.1	19	2000000000	1500000000	0.75	-0.415
Q99798	ACON	ACO2	ACO2	Aconitate hydratase, mitochondrial OS=Homo sapiens OX=9606 GN=ACO2 PE=1 SV=2	WP	651	2.81	31	15000000000	11000000000	0.7333	-0.4475
Q9NPJ3	ACO13	ACOT13 THEM2 HT012 PNAS-27	ACOT13	Acyl-coenzyme A thioesterase 13 OS=Homo sapiens OX=9606 GN=ACOT13 PE=1 SV=1	WP	56	1.75	4	5200000000	5500000000	1.0577	0.0809
O00154	BACH	ACOT7 BACH	ACOT7	Cytosolic acyl coenzyme A thioester hydrolase OS=Homo sapiens OX=9606 GN=ACOT7 PE=1 SV=3	WP	285	2.45	10	12000000000	8300000000	0.6917	-0.5319
O14734	ACOT8	ACOT8 ACTEIII PTE1	ACOT8	Acyl-coenzyme A thioesterase 8 OS=Homo sapiens OX=9606 GN=ACOT8 PE=1 SV=1	WP	6	0.78	3	180000000	140000000	0.7778	-0.3626
Q9Y305	ACOT9	ACOT9 CGI-16	ACOT9	Acyl-coenzyme A thioesterase 9, mitochondrial OS=Homo sapiens OX=9606 GN=ACOT9 PE=1 SV=2	WP	102	2.01	16	1400000000	1100000000	0.7857	-0.3479
Q15067	ACOX1	ACOX1 ACOX	ACOX1	Peroxisomal acyl-coenzyme A oxidase 1 OS=Homo sapiens OX=9606 GN=ACOX1 PE=1 SV=3	WP	84	1.92	15	1100000000	860000000	0.7818	-0.3551
O15254	ACOX3	ACOX3 BRCOX PRCOX	ACOX3	Peroxisomal acyl-coenzyme A oxidase 3 OS=Homo sapiens OX=9606 GN=ACOX3 PE=1 SV=2	WP	14	1.15	5	50000000	41000000	0.82	-0.2863
P24666	PPAC	ACP1	ACP1	Low molecular weight phosphotyrosine protein phosphatase OS=Homo sapiens OX=9606 GN=ACP1 PE=1 SV=3	WP	239	2.38	6	9400000000	7300000000	0.7766	-0.3648
P11117	PPAL	ACP2	ACP2	Lysosomal acid phosphatase OS=Homo sapiens OX=9606 GN=ACP2 PE=1 SV=3	WP	40	1.6	8	570000000	480000000	0.8421	-0.2479
Q96CM8	ACSF2	ACSF2 UNQ493/PRO1009	ACSF2	Medium-chain acyl-CoA ligase ACSF2, mitochondrial OS=Homo sapiens OX=9606 GN=ACSF2 PE=1 SV=2	WP	95	1.98	13	1900000000	1700000000	0.8947	-0.1605
Q4G176	ACSF3	ACSF3 PSEC0197	ACSF3	Malonate--CoA ligase ACSF3, mitochondrial OS=Homo sapiens OX=9606 GN=ACSF3 PE=1 SV=3	WP	25	1.4	9	170000000	150000000	0.8824	-0.1806
P33121	ACSL1	ACSL1 FACL1 FACL2 LACS LACS1 LACS2	ACSL1	Long-chain-fatty-acid--CoA ligase 1 OS=Homo sapiens OX=9606 GN=ACSL1 PE=1 SV=1	WP	105	2.02	16	400000000	400000000	1	0
O95573	ACSL3	ACSL3 ACS3 FACL3 LACS3	ACSL3	Long-chain-fatty-acid--CoA ligase 3 OS=Homo sapiens OX=9606 GN=ACSL3 PE=1 SV=3	WP	168	2.23	13	2200000000	1600000000	0.7273	-0.4594
O60488	ACSL4	ACSL4 ACS4 FACL4 LACS4	ACSL4	Long-chain-fatty-acid--CoA ligase 4 OS=Homo sapiens OX=9606 GN=ACSL4 PE=1 SV=2	WP	79	1.9	6	650000000	600000000	0.9231	-0.1155
Q9UKU0	ACSL6	ACSL6 ACS2 FACL6 KIAA0837 LACS5	ACSL6	Long-chain-fatty-acid--CoA ligase 6 OS=Homo sapiens OX=9606 GN=ACSL6 PE=1 SV=4	WP	13	1.11	2	34000000	49000000	1.4412	0.5272
Q9NUB1	ACS2L	ACSS1 ACAS2L KIAA1846	ACSS1	Acetyl-coenzyme A synthetase 2-like, mitochondrial OS=Homo sapiens OX=9606 GN=ACSS1 PE=1 SV=2	WP	62	1.79	11	550000000	390000000	0.7091	-0.496
Q9NR19	ACSA	ACSS2 ACAS2	ACSS2	Acetyl-coenzyme A synthetase, cytoplasmic OS=Homo sapiens OX=9606 GN=ACSS2 PE=1 SV=1	WP	30	1.48	7	770000000	530000000	0.6883	-0.5389
Q9H6R3	ACSS3	ACSS3	ACSS3	Acyl-CoA synthetase short-chain family member 3, mitochondrial OS=Homo sapiens OX=9606 GN=ACSS3 PE=1 SV=1	WP	37	1.57	10	190000000	140000000	0.7368	-0.4406
P68133	ACTS	ACTA1 ACTA	ACTA1	Actin, alpha skeletal muscle OS=Homo sapiens OX=9606 GN=ACTA1 PE=1 SV=1	WP	1495	3.17	5	6500000000	5200000000	0.8	-0.3219
P62736	ACTA	ACTA2 ACTSA ACTVS GIG46	ACTA2	Actin, aortic smooth muscle OS=Homo sapiens OX=9606 GN=ACTA2 PE=1 SV=1	WP	1328	3.12	8	6500000000	5200000000	0.8	-0.3219
P60709	ACTB	ACTB	ACTB	Actin, cytoplasmic 1 OS=Homo sapiens OX=9606 GN=ACTB PE=1 SV=1	WP	1879	3.27	7	49000000000	45000000000	0.9184	-0.1229
Q562R1	ACTBL	ACTBL2	ACTBL2	Beta-actin-like protein 2 OS=Homo sapiens OX=9606 GN=ACTBL2 PE=1 SV=2	WP	806	2.91	3	29000000000	20000000000	0.6897	-0.5361
P68032	ACTC	ACTC1 ACTC	ACTC1	Actin, alpha cardiac muscle 1 OS=Homo sapiens OX=9606 GN=ACTC1 PE=1 SV=1	WP	1497	3.18	7	6500000000	5200000000	0.8	-0.3219
P63261	ACTG	ACTG1 ACTG	ACTG1	Actin, cytoplasmic 2 OS=Homo sapiens OX=9606 GN=ACTG1 PE=1 SV=1	WP	1879	3.27	7	49000000000	45000000000	0.9184	-0.1229
P63267	ACTH	ACTG2 ACTA3 ACTL3 ACTSG	ACTG2	Actin, gamma-enteric smooth muscle OS=Homo sapiens OX=9606 GN=ACTG2 PE=1 SV=1	WP	1327	3.12	7	6500000000	5200000000	0.8	-0.3219
O96019	ACL6A	ACTL6A BAF53 BAF53A INO80K	ACTL6A	Actin-like protein 6A OS=Homo sapiens OX=9606 GN=ACTL6A PE=1 SV=1	WP	109	2.04	9	1900000000	1600000000	0.8421	-0.2479
P12814	ACTN1	ACTN1	ACTN1	Alpha-actinin-1 OS=Homo sapiens OX=9606 GN=ACTN1 PE=1 SV=2	WP	891	2.95	26	8600000000	7800000000	0.907	-0.1409
P35609	ACTN2	ACTN2	ACTN2	Alpha-actinin-2 OS=Homo sapiens OX=9606 GN=ACTN2 PE=1 SV=1	WP	355	2.55	3	3300000000	4100000000	1.2424	0.3132
O43707	ACTN4	ACTN4	ACTN4	Alpha-actinin-4 OS=Homo sapiens OX=9606 GN=ACTN4 PE=1 SV=2	WP	1464	3.17	32	17000000000	17000000000	1	0
Q9NZ32	ARP10	ACTR10 ACTR11 ARP10 ARP11	ACTR10	Actin-related protein 10 OS=Homo sapiens OX=9606 GN=ACTR10 PE=1 SV=1	WP	64	1.81	7	380000000	290000000	0.7632	-0.3899
P61163	ACTZ	ACTR1A CTRN1	ACTR1A	Alpha-centractin OS=Homo sapiens OX=9606 GN=ACTR1A PE=1 SV=1	WP	155	2.19	7	5300000000	3800000000	0.717	-0.48
P42025	ACTY	ACTR1B CTRN2	ACTR1B	Beta-centractin OS=Homo sapiens OX=9606 GN=ACTR1B PE=1 SV=1	WP	49	1.69	4	1100000000	720000000	0.6545	-0.6114
P61160	ARP2	ACTR2 ARP2	ACTR2	Actin-related protein 2 OS=Homo sapiens OX=9606 GN=ACTR2 PE=1 SV=1	WP	183	2.26	11	10000000000	8300000000	0.83	-0.2688
P61158	ARP3	ACTR3 ARP3	ACTR3	Actin-related protein 3 OS=Homo sapiens OX=9606 GN=ACTR3 PE=1 SV=3	WP	448	2.65	14	7200000000	5400000000	0.75	-0.415
Q9H9F9	ARP5	ACTR5 ARP5	ACTR5	Actin-related protein 5 OS=Homo sapiens OX=9606 GN=ACTR5 PE=1 SV=2	WP	13	1.11	3	160000000	140000000	0.875	-0.1926
Q9GZN1	ARP6	ACTR6 CDA12	ACTR6	Actin-related protein 6 OS=Homo sapiens OX=9606 GN=ACTR6 PE=1 SV=1	WP	6	0.78	2	260000000	180000000	0.6923	-0.5305
Q9H981	ARP8	ACTR8 ARP8 INO80N	ACTR8	Actin-related protein 8 OS=Homo sapiens OX=9606 GN=ACTR8 PE=1 SV=2	WP	9	0.95	3	56000000	84000000	1.5	0.585
Q03154	ACY1	ACY1	ACY1	Aminoacylase-1 OS=Homo sapiens OX=9606 GN=ACY1 PE=1 SV=1	WP	32	1.51	9	410000000	250000000	0.6098	-0.7137
P07311	ACYP1	ACYP1 ACYPE	ACYP1	Acylphosphatase-1 OS=Homo sapiens OX=9606 GN=ACYP1 PE=1 SV=2	WP	33	1.52	4	3500000000	3400000000	0.9714	-0.0418
P00813	ADA	ADA ADA1	ADA	Adenosine deaminase OS=Homo sapiens OX=9606 GN=ADA PE=1 SV=3	WP	59	1.77	10	700000000	470000000	0.6714	-0.5747
Q6DHV7	ADAL	ADAL ADAL1	ADAL	Adenosine deaminase-like protein OS=Homo sapiens OX=9606 GN=ADAL PE=1 SV=2	WP	12	1.08	4	64000000	56000000	0.875	-0.1926
O14672	ADA10	ADAM10 KUZ MADM	ADAM10	Disintegrin and metalloproteinase domain-containing protein 10 OS=Homo sapiens OX=9606 GN=ADAM10 PE=1 SV=1	WP	57	1.76	7	590000000	490000000	0.8305	-0.2679
P78536	ADA17	ADAM17 CSVP TACE	ADAM17	Disintegrin and metalloproteinase domain-containing protein 17 OS=Homo sapiens OX=9606 GN=ADAM17 PE=1 SV=1	WP	28	1.45	6	320000000	200000000	0.625	-0.6781
Q13443	ADAM9	ADAM9 KIAA0021 MCMP MDC9 MLTNG	ADAM9	Disintegrin and metalloproteinase domain-containing protein 9 OS=Homo sapiens OX=9606 GN=ADAM9 PE=1 SV=1	WP	4	0.6	3	53000000	43000000	0.8113	-0.3017
Q9UHI8	ATS1	ADAMTS1 KIAA1346 METH1	ADAMTS1	A disintegrin and metalloproteinase with thrombospondin motifs 1 OS=Homo sapiens OX=9606 GN=ADAMTS1 PE=1 SV=4	WP	12	1.08	3	180000000	110000000	0.6111	-0.7105
O75689	ADAP1	ADAP1 CENTA1	ADAP1	Arf-GAP with dual PH domain-containing protein 1 OS=Homo sapiens OX=9606 GN=ADAP1 PE=1 SV=2	WP	5	0.7	2	99000000	75000000	0.7576	-0.4005
P55265	DSRAD	ADAR ADAR1 DSRAD G1P1 IFI4	ADAR	Double-stranded RNA-specific adenosine deaminase OS=Homo sapiens OX=9606 GN=ADAR PE=1 SV=4	WP	114	2.06	17	1000000000	1100000000	1.1	0.1375
P78563	RED1	ADARB1 ADAR2 DRADA2 RED1	ADARB1	Double-stranded RNA-specific editase 1 OS=Homo sapiens OX=9606 GN=ADARB1 PE=1 SV=1	WP	3	0.48	2	35000000	40000000	1.1429	0.1926
Q96EY9	ADAT3	ADAT3 TAD3	ADAT3	Probable inactive tRNA-specific adenosine deaminase-like protein 3 OS=Homo sapiens OX=9606 GN=ADAT3 PE=1 SV=1	WP	15	1.18	5	200000000	140000000	0.7	-0.5146
Q7Z695	ADCK2	ADCK2 AARF	ADCK2	Uncharacterized aarF domain-containing protein kinase 2 OS=Homo sapiens OX=9606 GN=ADCK2 PE=1 SV=1	WP	3	0.48	2	20000000	13000000	0.65	-0.6215
O43306	ADCY6	ADCY6 KIAA0422	ADCY6	Adenylate cyclase type 6 OS=Homo sapiens OX=9606 GN=ADCY6 PE=1 SV=2	WP	3	0.48	2	10000000	3700000	0.37	-1.4344
O60503	ADCY9	ADCY9 KIAA0520	ADCY9	Adenylate cyclase type 9 OS=Homo sapiens OX=9606 GN=ADCY9 PE=1 SV=4	WP	5	0.7	4	67000000	69000000	1.0299	0.0424
P35611	ADDA	ADD1 ADDA	ADD1	Alpha-adducin OS=Homo sapiens OX=9606 GN=ADD1 PE=1 SV=2	WP	89	1.95	11	1400000000	1200000000	0.8571	-0.2224
P35612	ADDB	ADD2 ADDB	ADD2	Beta-adducin OS=Homo sapiens OX=9606 GN=ADD2 PE=1 SV=3	WP	66	1.82	15	470000000	350000000	0.7447	-0.4253
Q9UEY8	ADDG	ADD3 ADDL	ADD3	Gamma-adducin OS=Homo sapiens OX=9606 GN=ADD3 PE=1 SV=1	WP	67	1.83	16	760000000	620000000	0.8158	-0.2937
P48960	AGRE5	ADGRE5 CD97	ADGRE5	Adhesion G protein-coupled receptor E5 OS=Homo sapiens OX=9606 GN=ADGRE5 PE=1 SV=4	WP	14	1.15	4	64000000	59000000	0.9219	-0.1174
Q8IZP9	AGRG2	ADGRG2 GPR64 HE6 TM7LN2	ADGRG2	Adhesion G-protein coupled receptor G2 OS=Homo sapiens OX=9606 GN=ADGRG2 PE=1 SV=2	WP	13	1.11	2	360000000	260000000	0.7222	-0.4695
Q86SQ4	AGRG6	ADGRG6 DREG GPR126 VIGR	ADGRG6	Adhesion G-protein coupled receptor G6 OS=Homo sapiens OX=9606 GN=ADGRG6 PE=1 SV=3	WP	10	1	2	310000000	430000000	1.3871	0.4721
O94910	AGRL1	ADGRL1 KIAA0821 LEC2 LPHN1	ADGRL1	Adhesion G protein-coupled receptor L1 OS=Homo sapiens OX=9606 GN=ADGRL1 PE=1 SV=1	WP	3	0.48	2	17000000	15000000	0.8824	-0.1806
O95490	AGRL2	ADGRL2 KIAA0786 LEC1 LPHH1 LPHN2	ADGRL2	Adhesion G protein-coupled receptor L2 OS=Homo sapiens OX=9606 GN=ADGRL2 PE=1 SV=2	WP	34	1.53	11	240000000	200000000	0.8333	-0.263
Q8WXG9	AGRV1	ADGRV1 GPR98 KIAA0686 KIAA1943 MASS1 VLGR1	ADGRV1	Adhesion G-protein coupled receptor V1 OS=Homo sapiens OX=9606 GN=ADGRV1 PE=1 SV=2	WP	2	0.3	2	9600000	6700000	0.6979	-0.5189
P11766	ADHX	ADH5 ADHX FDH	ADH5	Alcohol dehydrogenase class-3 OS=Homo sapiens OX=9606 GN=ADH5 PE=1 SV=4	WP	116	2.06	8	5200000000	3700000000	0.7115	-0.491
Q9BV57	MTND	ADI1 MTCBP1 HMFT1638	ADI1	1,2-dihydroxy-3-keto-5-methylthiopentene dioxygenase OS=Homo sapiens OX=9606 GN=ADI1 PE=1 SV=1	WP	78	1.89	5	3600000000	2500000000	0.6944	-0.5261
P55263	ADK	ADK	ADK	Adenosine kinase OS=Homo sapiens OX=9606 GN=ADK PE=1 SV=2	WP	133	2.12	14	3400000000	2700000000	0.7941	-0.3326
Q9H2P0	ADNP	ADNP ADNP1 KIAA0784	ADNP	Activity-dependent neuroprotector homeobox protein OS=Homo sapiens OX=9606 GN=ADNP PE=1 SV=1	WP	36	1.56	12	180000000	130000000	0.7222	-0.4695
Q96SZ5	AEDO	ADO C10orf22	ADO	2-aminoethanethiol dioxygenase OS=Homo sapiens OX=9606 GN=ADO PE=1 SV=2	WP	68	1.83	6	1400000000	810000000	0.5786	-0.7894
Q9BRR6	ADPGK	ADPGK PSEC0260	ADPGK	ADP-dependent glucokinase OS=Homo sapiens OX=9606 GN=ADPGK PE=1 SV=1	WP	12	1.08	4	430000000	450000000	1.0465	0.0656
Q9NX46	ADPRS	ADPRS ADPRHL2 ARH3	ADPRS	ADP-ribose glycohydrolase ARH3 OS=Homo sapiens OX=9606 GN=ADPRS PE=1 SV=1	WP	114	2.06	9	2900000000	2200000000	0.7586	-0.3985
Q16186	ADRM1	ADRM1 GP110	ADRM1	Proteasomal ubiquitin receptor ADRM1 OS=Homo sapiens OX=9606 GN=ADRM1 PE=1 SV=2	WP	38	1.58	3	5300000000	4500000000	0.8491	-0.2361
P30566	PUR8	ADSL AMPS	ADSL	Adenylosuccinate lyase OS=Homo sapiens OX=9606 GN=ADSL PE=1 SV=2	WP	82	1.91	11	2000000000	1400000000	0.7	-0.5146
Q8N142	PURA1	ADSS1 ADSSL1	ADSS1	Adenylosuccinate synthetase isozyme 1 OS=Homo sapiens OX=9606 GN=ADSS1 PE=1 SV=1	WP	40	1.6	2	27000000	19000000	0.7037	-0.507
P30520	PURA2	ADSS2 ADSS	ADSS2	Adenylosuccinate synthetase isozyme 2 OS=Homo sapiens OX=9606 GN=ADSS2 PE=1 SV=3	WP	153	2.18	10	7400000000	5500000000	0.7432	-0.4281
Q6ZN18	AEBP2	AEBP2	AEBP2	Zinc finger protein AEBP2 OS=Homo sapiens OX=9606 GN=AEBP2 PE=1 SV=2	WP	3	0.48	2	36000000	6800000	0.1889	-2.4044
P55196	AFAD	AFDN AF6 MLLT4	AFDN	Afadin OS=Homo sapiens OX=9606 GN=AFDN PE=1 SV=3	WP	325	2.51	41	1500000000	1200000000	0.8	-0.3219
Q9UHB7	AFF4	AFF4 AF5Q31 MCEF HSPC092	AFF4	AF4/FMR2 family member 4 OS=Homo sapiens OX=9606 GN=AFF4 PE=1 SV=1	WP	14	1.15	6	36000000	36000000	1	0
Q8WV93	AFG1L	AFG1L AFG1 LACE1	AFG1L	AFG1-like ATPase OS=Homo sapiens OX=9606 GN=AFG1L PE=1 SV=2	WP	19	1.28	4	110000000	97000000	0.8818	-0.1814
Q9Y4W6	AFG32	AFG3L2	AFG3L2	AFG3-like protein 2 OS=Homo sapiens OX=9606 GN=AFG3L2 PE=1 SV=2	WP	108	2.03	16	1700000000	1400000000	0.8235	-0.2801
P02771	FETA	AFP HPAFP	AFP	Alpha-fetoprotein OS=Homo sapiens OX=9606 GN=AFP PE=1 SV=1	WP	3	0.48	2	940000000	1	0	-29.8081
Q6ULP2	AFTIN	AFTPH AFTH	AFTPH	Aftiphilin OS=Homo sapiens OX=9606 GN=AFTPH PE=1 SV=3	WP	27	1.43	10	130000000	85000000	0.6538	-0.613
Q9UPQ3	AGAP1	AGAP1 CENTG2 KIAA1099	AGAP1	Arf-GAP with GTPase, ANK repeat and PH domain-containing protein 1 OS=Homo sapiens OX=9606 GN=AGAP1 PE=1 SV=4	WP	17	1.23	4	41000000	36000000	0.878	-0.1876
Q96P47	AGAP3	AGAP3 CENTG3	AGAP3	Arf-GAP with GTPase, ANK repeat and PH domain-containing protein 3 OS=Homo sapiens OX=9606 GN=AGAP3 PE=1 SV=2	WP	33	1.52	4	230000000	150000000	0.6522	-0.6167
P52594	AGFG1	AGFG1 HRB RAB RIP	AGFG1	Arf-GAP domain and FG repeat-containing protein 1 OS=Homo sapiens OX=9606 GN=AGFG1 PE=1 SV=2	WP	75	1.88	6	2400000000	2000000000	0.8333	-0.263
Q8N302	AGGF1	AGGF1 GPATC7 GPATCH7 VG5Q	AGGF1	Angiogenic factor with G patch and FHA domains 1 OS=Homo sapiens OX=9606 GN=AGGF1 PE=1 SV=2	WP	11	1.04	5	55000000	32000000	0.5818	-0.7814
Q53H12	AGK	AGK MULK	AGK	Acylglycerol kinase, mitochondrial OS=Homo sapiens OX=9606 GN=AGK PE=1 SV=2	WP	31	1.49	7	1000000000	1000000000	1	0
P35573	GDE	AGL GDE	AGL	Glycogen debranching enzyme OS=Homo sapiens OX=9606 GN=AGL PE=1 SV=3	WP	227	2.36	31	1800000000	1200000000	0.6667	-0.585
Q9UL18	AGO1	AGO1 EIF2C1	AGO1	Protein argonaute-1 OS=Homo sapiens OX=9606 GN=AGO1 PE=1 SV=3	WP	33	1.52	6	76000000	78000000	1.0263	0.0375
Q9UKV8	AGO2	AGO2 EIF2C2	AGO2	Protein argonaute-2 OS=Homo sapiens OX=9606 GN=AGO2 PE=1 SV=3	WP	33	1.52	5	180000000	170000000	0.9444	-0.0825
Q9H9G7	AGO3	AGO3 EIF2C3	AGO3	Protein argonaute-3 OS=Homo sapiens OX=9606 GN=AGO3 PE=1 SV=2	WP	21	1.32	2	27000000	26000000	0.963	-0.0544
Q99943	PLCA	AGPAT1 G15	AGPAT1	1-acyl-sn-glycerol-3-phosphate acyltransferase alpha OS=Homo sapiens OX=9606 GN=AGPAT1 PE=1 SV=2	WP	16	1.2	4	1000000000	670000000	0.67	-0.5778
O15120	PLCB	AGPAT2	AGPAT2	1-acyl-sn-glycerol-3-phosphate acyltransferase beta OS=Homo sapiens OX=9606 GN=AGPAT2 PE=1 SV=1	WP	4	0.6	2	250000000	180000000	0.72	-0.4739
Q9NRZ7	PLCC	AGPAT3 LPAAT3 UNQ759/PRO1490	AGPAT3	1-acyl-sn-glycerol-3-phosphate acyltransferase gamma OS=Homo sapiens OX=9606 GN=AGPAT3 PE=1 SV=1	WP	12	1.08	3	160000000	140000000	0.875	-0.1926
Q9NRZ5	PLCD	AGPAT4 UNQ499/PRO1016	AGPAT4	1-acyl-sn-glycerol-3-phosphate acyltransferase delta OS=Homo sapiens OX=9606 GN=AGPAT4 PE=1 SV=1	WP	4	0.6	2	120000000	56000000	0.4667	-1.0995
Q9NUQ2	PLCE	AGPAT5	AGPAT5	1-acyl-sn-glycerol-3-phosphate acyltransferase epsilon OS=Homo sapiens OX=9606 GN=AGPAT5 PE=1 SV=3	WP	10	1	3	170000000	150000000	0.8824	-0.1806
O00116	ADAS	AGPS AAG5	AGPS	Alkyldihydroxyacetonephosphate synthase, peroxisomal OS=Homo sapiens OX=9606 GN=AGPS PE=1 SV=1	WP	95	1.98	15	1900000000	1700000000	0.8947	-0.1605
O00468	AGRIN	AGRN AGRIN	AGRN	Agrin OS=Homo sapiens OX=9606 GN=AGRN PE=1 SV=6	WP	50	1.7	14	430000000	250000000	0.5814	-0.7824
Q9UPW5	CBPC1	AGTPBP1 CCP1 KIAA1035 NNA1	AGTPBP1	Cytosolic carboxypeptidase 1 OS=Homo sapiens OX=9606 GN=AGTPBP1 PE=1 SV=3	WP	9	0.95	6	64000000	47000000	0.7344	-0.4454
Q6RW13	ATRAP	AGTRAP ATRAP	AGTRAP	Type-1 angiotensin II receptor-associated protein OS=Homo sapiens OX=9606 GN=AGTRAP PE=1 SV=1	WP	20	1.3	3	410000000	280000000	0.6829	-0.5502
Q8WYP5	ELYS	AHCTF1 ELYS TMBS62 MSTP108	AHCTF1	Protein ELYS OS=Homo sapiens OX=9606 GN=AHCTF1 PE=1 SV=3	WP	2	0.3	2	8200000	6400000	0.7805	-0.3576
P23526	SAHH	AHCY SAHH	AHCY	Adenosylhomocysteinase OS=Homo sapiens OX=9606 GN=AHCY PE=1 SV=4	WP	541	2.73	17	38000000000	30000000000	0.7895	-0.341
O43865	SAHH2	AHCYL1 DCAL IRBIT XPVKONA	AHCYL1	S-adenosylhomocysteine hydrolase-like protein 1 OS=Homo sapiens OX=9606 GN=AHCYL1 PE=1 SV=2	WP	163	2.21	6	780000000	830000000	1.0641	0.0896
Q96HN2	SAHH3	AHCYL2 KIAA0828	AHCYL2	Adenosylhomocysteinase 3 OS=Homo sapiens OX=9606 GN=AHCYL2 PE=1 SV=1	WP	151	2.18	4	360000000	230000000	0.6389	-0.6464
Q09666	AHNK	AHNAK PM227	AHNAK	Neuroblast differentiation-associated protein AHNAK OS=Homo sapiens OX=9606 GN=AHNAK PE=1 SV=2	WP	1946	3.29	197	10000000000	8400000000	0.84	-0.2515
Q8IVF2	AHNK2	AHNAK2 C14orf78 KIAA2019	AHNAK2	Protein AHNAK2 OS=Homo sapiens OX=9606 GN=AHNAK2 PE=1 SV=2	WP	51	1.71	15	200000000	160000000	0.8	-0.3219
P35869	AHR	AHR BHLHE76	AHR	Aryl hydrocarbon receptor OS=Homo sapiens OX=9606 GN=AHR PE=1 SV=2	WP	7	0.85	4	24000000	9900000	0.4125	-1.2775
O95433	AHSA1	AHSA1 C14orf3 HSPC322	AHSA1	Activator of 90 kDa heat shock protein ATPase homolog 1 OS=Homo sapiens OX=9606 GN=AHSA1 PE=1 SV=1	WP	169	2.23	11	9600000000	7700000000	0.8021	-0.3182
Q96BJ3	AIDA	AIDA C1orf80	AIDA	Axin interactor, dorsalization-associated protein OS=Homo sapiens OX=9606 GN=AIDA PE=1 SV=1	WP	44	1.64	8	510000000	370000000	0.7255	-0.463
Q9BQI0	AIF1L	AIF1L C9orf58 IBA2 UNQ672/PRO1306	AIF1L	Allograft inflammatory factor 1-like OS=Homo sapiens OX=9606 GN=AIF1L PE=1 SV=1	WP	27	1.43	2	120000000	75000000	0.625	-0.6781
O95831	AIFM1	AIFM1 AIF PDCD8	AIFM1	Apoptosis-inducing factor 1, mitochondrial OS=Homo sapiens OX=9606 GN=AIFM1 PE=1 SV=1	WP	187	2.27	16	7600000000	6700000000	0.8816	-0.1818
Q9BRQ8	FSP1	AIFM2 AMID PRG3	AIFM2	Ferroptosis suppressor protein 1 OS=Homo sapiens OX=9606 GN=AIFM2 PE=1 SV=1	WP	11	1.04	4	97000000	50000000	0.5155	-0.9561
Q12904	AIMP1	AIMP1 EMAP2 SCYE1	AIMP1	Aminoacyl tRNA synthase complex-interacting multifunctional protein 1 OS=Homo sapiens OX=9606 GN=AIMP1 PE=1 SV=2	WP	180	2.26	11	7700000000	6200000000	0.8052	-0.3126
Q13155	AIMP2	AIMP2 JTV1 PRO0992	AIMP2	Aminoacyl tRNA synthase complex-interacting multifunctional protein 2 OS=Homo sapiens OX=9606 GN=AIMP2 PE=1 SV=2	WP	46	1.66	7	1900000000	1700000000	0.8947	-0.1605
O00170	AIP	AIP XAP2	AIP	AH receptor-interacting protein OS=Homo sapiens OX=9606 GN=AIP PE=1 SV=2	WP	207	2.32	11	3100000000	2300000000	0.7419	-0.4306
P00568	KAD1	AK1	AK1	Adenylate kinase isoenzyme 1 OS=Homo sapiens OX=9606 GN=AK1 PE=1 SV=3	WP	113	2.05	5	5700000000	4500000000	0.7895	-0.341
P54819	KAD2	AK2 ADK2	AK2	Adenylate kinase 2, mitochondrial OS=Homo sapiens OX=9606 GN=AK2 PE=1 SV=2	WP	434	2.64	14	9000000000	8000000000	0.8889	-0.1699
Q9UIJ7	KAD3	AK3 AK3L1 AK6 AKL3L	AK3	GTP:AMP phosphotransferase AK3, mitochondrial OS=Homo sapiens OX=9606 GN=AK3 PE=1 SV=4	WP	191	2.28	12	4200000000	3300000000	0.7857	-0.3479
P27144	KAD4	AK4 AK3 AK3L1	AK4	Adenylate kinase 4, mitochondrial OS=Homo sapiens OX=9606 GN=AK4 PE=1 SV=1	WP	99	2	10	2800000000	2200000000	0.7857	-0.3479
Q9Y3D8	KAD6	AK6 CINAP AD-004 CGI-137	AK6	Adenylate kinase isoenzyme 6 OS=Homo sapiens OX=9606 GN=AK6 PE=1 SV=1	WP	18	1.26	7	1300000000	1100000000	0.8462	-0.241
Q92667	AKAP1	AKAP1 AKAP149 PRKA1	AKAP1	A-kinase anchor protein 1, mitochondrial OS=Homo sapiens OX=9606 GN=AKAP1 PE=1 SV=1	WP	71	1.85	17	420000000	400000000	0.9524	-0.0704
O43572	AKA10	AKAP10	AKAP10	A-kinase anchor protein 10, mitochondrial OS=Homo sapiens OX=9606 GN=AKAP10 PE=1 SV=2	WP	25	1.4	10	92000000	38000000	0.413	-1.2756
Q9UKA4	AKA11	AKAP11 AKAP220 KIAA0629	AKAP11	A-kinase anchor protein 11 OS=Homo sapiens OX=9606 GN=AKAP11 PE=1 SV=1	WP	9	0.95	2	8100000	18000000	2.2222	1.152
Q02952	AKA12	AKAP12 AKAP250	AKAP12	A-kinase anchor protein 12 OS=Homo sapiens OX=9606 GN=AKAP12 PE=1 SV=4	WP	503	2.7	46	3800000000	3000000000	0.7895	-0.341
Q12802	AKP13	AKAP13 BRX HT31 LBC	AKAP13	A-kinase anchor protein 13 OS=Homo sapiens OX=9606 GN=AKAP13 PE=1 SV=2	WP	139	2.14	28	530000000	470000000	0.8868	-0.1733
Q02040	AK17A	AKAP17A CXYorf3 DXYS155E SFRS17A XE7	AKAP17A	A-kinase anchor protein 17A OS=Homo sapiens OX=9606 GN=AKAP17A PE=1 SV=2	WP	3	0.48	2	94000000	69000000	0.734	-0.4461
Q9Y2D5	AKAP2	AKAP2 KIAA0920 PRKA2	AKAP2	A-kinase anchor protein 2 OS=Homo sapiens OX=9606 GN=AKAP2 PE=1 SV=3	WP	41	1.61	11	100000000	89000000	0.89	-0.1681
P24588	AKAP5	AKAP5 AKAP79	AKAP5	A-kinase anchor protein 5 OS=Homo sapiens OX=9606 GN=AKAP5 PE=1 SV=3	WP	9	0.95	3	110000000	42000000	0.3818	-1.389
Q9P0M2	AKA7G	AKAP7 AKAP18	AKAP7	A-kinase anchor protein 7 isoform gamma OS=Homo sapiens OX=9606 GN=AKAP7 PE=1 SV=2	WP	4	0.6	2	29000000	6000000	0.2069	-2.273
O43823	AKAP8	AKAP8 AKAP95	AKAP8	A-kinase anchor protein 8 OS=Homo sapiens OX=9606 GN=AKAP8 PE=1 SV=1	WP	12	1.08	5	140000000	120000000	0.8571	-0.2224
Q9ULX6	AKP8L	AKAP8L NAKAP NAKAP95 HRIHFB2018	AKAP8L	A-kinase anchor protein 8-like OS=Homo sapiens OX=9606 GN=AKAP8L PE=1 SV=4	WP	50	1.7	6	680000000	650000000	0.9559	-0.0651
Q99996	AKAP9	AKAP9 AKAP350 AKAP450 KIAA0803	AKAP9	A-kinase anchor protein 9 OS=Homo sapiens OX=9606 GN=AKAP9 PE=1 SV=4	WP	309	2.49	81	500000000	450000000	0.9	-0.152
Q53H80	AKIR2	AKIRIN2 C6orf166	AKIRIN2	Akirin-2 OS=Homo sapiens OX=9606 GN=AKIRIN2 PE=1 SV=2	WP	7	0.85	3	61000000	53000000	0.8689	-0.2028
P14550	AK1A1	AKR1A1 ALDR1 ALR	AKR1A1	Aldo-keto reductase family 1 member A1 OS=Homo sapiens OX=9606 GN=AKR1A1 PE=1 SV=3	WP	234	2.37	13	12000000000	9000000000	0.75	-0.415
P15121	ALDR	AKR1B1 ALDR1 ALR2	AKR1B1	Aldo-keto reductase family 1 member B1 OS=Homo sapiens OX=9606 GN=AKR1B1 PE=1 SV=3	WP	107	2.03	11	17000000000	14000000000	0.8235	-0.2801
Q04828	AK1C1	AKR1C1 DDH DDH1	AKR1C1	Aldo-keto reductase family 1 member C1 OS=Homo sapiens OX=9606 GN=AKR1C1 PE=1 SV=1	WP	9	0.95	3	170000000	190000000	1.1176	0.1605
P52895	AK1C2	AKR1C2 DDH2	AKR1C2	Aldo-keto reductase family 1 member C2 OS=Homo sapiens OX=9606 GN=AKR1C2 PE=1 SV=3	WP	6	0.78	2	100000000	140000000	1.4	0.4854
P42330	AK1C3	AKR1C3 DDH1 HSD17B5 KIAA0119 PGFS	AKR1C3	Aldo-keto reductase family 1 member C3 OS=Homo sapiens OX=9606 GN=AKR1C3 PE=1 SV=4	WP	9	0.95	3	170000000	190000000	1.1176	0.1605
P17516	AK1C4	AKR1C4 CHDR	AKR1C4	Aldo-keto reductase family 1 member C4 OS=Homo sapiens OX=9606 GN=AKR1C4 PE=1 SV=3	WP	5	0.7	2	180000000	250000000	1.3889	0.4739
O43488	ARK72	AKR7A2 AFAR AFAR1 AKR7	AKR7A2	Aflatoxin B1 aldehyde reductase member 2 OS=Homo sapiens OX=9606 GN=AKR7A2 PE=1 SV=3	WP	160	2.2	8	4700000000	3400000000	0.7234	-0.4671
Q8NHP1	ARK74	AKR7L AFAR3 AKR7A4	AKR7L	Aflatoxin B1 aldehyde reductase member 4 OS=Homo sapiens OX=9606 GN=AKR7L PE=2 SV=7	WP	8	0.9	2	150000000	93000000	0.62	-0.6897
P31749	AKT1	AKT1 PKB RAC	AKT1	RAC-alpha serine/threonine-protein kinase OS=Homo sapiens OX=9606 GN=AKT1 PE=1 SV=2	WP	70	1.85	9	1200000000	840000000	0.7	-0.5146
Q96B36	AKTS1	AKT1S1 PRAS40	AKT1S1	Proline-rich AKT1 substrate 1 OS=Homo sapiens OX=9606 GN=AKT1S1 PE=1 SV=1	WP	20	1.3	3	170000000	150000000	0.8824	-0.1806
P31751	AKT2	AKT2	AKT2	RAC-beta serine/threonine-protein kinase OS=Homo sapiens OX=9606 GN=AKT2 PE=1 SV=2	WP	83	1.92	10	1100000000	880000000	0.8	-0.3219
Q9Y243	AKT3	AKT3 PKBG	AKT3	RAC-gamma serine/threonine-protein kinase OS=Homo sapiens OX=9606 GN=AKT3 PE=1 SV=1	WP	71	1.85	10	1100000000	760000000	0.6909	-0.5334
Q9H8T0	AKTIP	AKTIP FTS	AKTIP	AKT-interacting protein OS=Homo sapiens OX=9606 GN=AKTIP PE=1 SV=1	WP	21	1.32	4	260000000	200000000	0.7692	-0.3785
P13716	HEM2	ALAD	ALAD	Delta-aminolevulinic acid dehydratase OS=Homo sapiens OX=9606 GN=ALAD PE=1 SV=1	WP	19	1.28	3	370000000	290000000	0.7838	-0.3515
P13196	HEM1	ALAS1 ALAS3 ALASH OK/SW-cl.121	ALAS1	5-aminolevulinate synthase, nonspecific, mitochondrial OS=Homo sapiens OX=9606 GN=ALAS1 PE=1 SV=2	WP	29	1.46	10	60000000	690000000	11.5	3.5236
P02768	ALBU	ALB GIG20 GIG42 PRO0903 PRO1708 PRO2044 PRO2619 PRO2675 UNQ696/PRO1341	ALB	Albumin OS=Homo sapiens OX=9606 GN=ALB PE=1 SV=2	WP	165	2.22	5	29000000000	1	0	-34.7553
Q13740	CD166	ALCAM MEMD	ALCAM	CD166 antigen OS=Homo sapiens OX=9606 GN=ALCAM PE=1 SV=2	WP	36	1.56	6	2600000000	2200000000	0.8462	-0.241
Q8IZ83	A16A1	ALDH16A1	ALDH16A1	Aldehyde dehydrogenase family 16 member A1 OS=Homo sapiens OX=9606 GN=ALDH16A1 PE=1 SV=2	WP	80	1.9	8	2400000000	1600000000	0.6667	-0.585
P54886	P5CS	ALDH18A1 GSAS P5CS PYCS	ALDH18A1	Delta-1-pyrroline-5-carboxylate synthase OS=Homo sapiens OX=9606 GN=ALDH18A1 PE=1 SV=2	WP	347	2.54	25	6700000000	5000000000	0.7463	-0.4222
O94788	AL1A2	ALDH1A2 RALDH2	ALDH1A2	Retinal dehydrogenase 2 OS=Homo sapiens OX=9606 GN=ALDH1A2 PE=1 SV=3	WP	127	2.1	15	3100000000	1700000000	0.5484	-0.8667
P47895	AL1A3	ALDH1A3 ALDH6	ALDH1A3	Aldehyde dehydrogenase family 1 member A3 OS=Homo sapiens OX=9606 GN=ALDH1A3 PE=1 SV=2	WP	39	1.59	8	130000000	63000000	0.4846	-1.0451
P30837	AL1B1	ALDH1B1 ALDH5 ALDHX	ALDH1B1	Aldehyde dehydrogenase X, mitochondrial OS=Homo sapiens OX=9606 GN=ALDH1B1 PE=1 SV=3	WP	189	2.28	13	4200000000	3800000000	0.9048	-0.1444
O75891	AL1L1	ALDH1L1 FTHFD	ALDH1L1	Cytosolic 10-formyltetrahydrofolate dehydrogenase OS=Homo sapiens OX=9606 GN=ALDH1L1 PE=1 SV=2	WP	8	0.9	5	44000000	30000000	0.6818	-0.5525
P05091	ALDH2	ALDH2 ALDM	ALDH2	Aldehyde dehydrogenase, mitochondrial OS=Homo sapiens OX=9606 GN=ALDH2 PE=1 SV=2	WP	184	2.26	20	6200000000	5000000000	0.8065	-0.3103
P51648	AL3A2	ALDH3A2 ALDH10 FALDH	ALDH3A2	Aldehyde dehydrogenase family 3 member A2 OS=Homo sapiens OX=9606 GN=ALDH3A2 PE=1 SV=1	WP	138	2.14	10	3500000000	2600000000	0.7429	-0.4288
P30038	AL4A1	ALDH4A1 ALDH4 P5CDH	ALDH4A1	Delta-1-pyrroline-5-carboxylate dehydrogenase, mitochondrial OS=Homo sapiens OX=9606 GN=ALDH4A1 PE=1 SV=3	WP	137	2.14	14	1600000000	1300000000	0.8125	-0.2996
P51649	SSDH	ALDH5A1 SSADH	ALDH5A1	Succinate-semialdehyde dehydrogenase, mitochondrial OS=Homo sapiens OX=9606 GN=ALDH5A1 PE=1 SV=2	WP	61	1.79	9	2800000000	2400000000	0.8571	-0.2224
Q02252	MMSA	ALDH6A1 MMSDH	ALDH6A1	Methylmalonate-semialdehyde dehydrogenase [acylating], mitochondrial OS=Homo sapiens OX=9606 GN=ALDH6A1 PE=1 SV=2	WP	218	2.34	14	4000000000	3000000000	0.75	-0.415
P49419	AL7A1	ALDH7A1 ATQ1	ALDH7A1	Alpha-aminoadipic semialdehyde dehydrogenase OS=Homo sapiens OX=9606 GN=ALDH7A1 PE=1 SV=5	WP	401	2.6	20	18000000000	15000000000	0.8333	-0.263
P49189	AL9A1	ALDH9A1 ALDH4 ALDH7 ALDH9	ALDH9A1	4-trimethylaminobutyraldehyde dehydrogenase OS=Homo sapiens OX=9606 GN=ALDH9A1 PE=1 SV=3	WP	276	2.44	14	12000000000	7200000000	0.6	-0.737
P04075	ALDOA	ALDOA ALDA	ALDOA	Fructose-bisphosphate aldolase A OS=Homo sapiens OX=9606 GN=ALDOA PE=1 SV=2	WP	444	2.65	11	40000000000	31000000000	0.775	-0.3677
P09972	ALDOC	ALDOC ALDC	ALDOC	Fructose-bisphosphate aldolase C OS=Homo sapiens OX=9606 GN=ALDOC PE=1 SV=2	WP	189	2.28	4	5100000000	3000000000	0.5882	-0.7655
Q9BT22	ALG1	ALG1 HMAT1 HMT1 PSEC0061 UNQ861/PRO1870	ALG1	Chitobiosyldiphosphodolichol beta-mannosyltransferase OS=Homo sapiens OX=9606 GN=ALG1 PE=1 SV=2	WP	36	1.56	5	330000000	250000000	0.7576	-0.4005
Q2TAA5	ALG11	ALG11 GT8	ALG11	GDP-Man:Man(3)GlcNAc(2)-PP-Dol alpha-1,2-mannosyltransferase OS=Homo sapiens OX=9606 GN=ALG11 PE=1 SV=2	WP	11	1.04	5	170000000	120000000	0.7059	-0.5025
Q9NP73	ALG13	ALG13 CXorf45 GLT28D1 MDS031	ALG13	Putative bifunctional UDP-N-acetylglucosamine transferase and deubiquitinase ALG13 OS=Homo sapiens OX=9606 GN=ALG13 PE=1 SV=2	WP	16	1.2	3	260000000	310000000	1.1923	0.2538
Q96F25	ALG14	ALG14	ALG14	UDP-N-acetylglucosamine transferase subunit ALG14 homolog OS=Homo sapiens OX=9606 GN=ALG14 PE=1 SV=1	WP	11	1.04	2	270000000	200000000	0.7407	-0.433
Q9H553	ALG2	ALG2 UNQ666/PRO1298	ALG2	Alpha-1,3/1,6-mannosyltransferase ALG2 OS=Homo sapiens OX=9606 GN=ALG2 PE=1 SV=1	WP	6	0.78	2	60000000	74000000	1.2333	0.3026
Q9Y673	ALG5	ALG5 HSPC149	ALG5	Dolichyl-phosphate beta-glucosyltransferase OS=Homo sapiens OX=9606 GN=ALG5 PE=1 SV=1	WP	69	1.84	10	480000000	200000000	0.4167	-1.263
Q9Y672	ALG6	ALG6 My046	ALG6	Dolichyl pyrophosphate Man9GlcNAc2 alpha-1,3-glucosyltransferase OS=Homo sapiens OX=9606 GN=ALG6 PE=1 SV=2	WP	5	0.7	2	150000000	110000000	0.7333	-0.4475
Q9H6U8	ALG9	ALG9 DIBD1	ALG9	Alpha-1,2-mannosyltransferase ALG9 OS=Homo sapiens OX=9606 GN=ALG9 PE=1 SV=2	WP	34	1.53	4	280000000	210000000	0.75	-0.415
Q13686	ALKB1	ALKBH1 ABH ABH1 ALKBH	ALKBH1	Nucleic acid dioxygenase ALKBH1 OS=Homo sapiens OX=9606 GN=ALKBH1 PE=1 SV=2	WP	18	1.26	6	61000000	66000000	1.082	0.1137
Q6NS38	ALKB2	ALKBH2 ABH2	ALKBH2	DNA oxidative demethylase ALKBH2 OS=Homo sapiens OX=9606 GN=ALKBH2 PE=1 SV=1	WP	10	1	3	42000000	73000000	1.7381	0.7975
Q96Q83	ALKB3	ALKBH3 ABH3 DEPC1	ALKBH3	Alpha-ketoglutarate-dependent dioxygenase alkB homolog 3 OS=Homo sapiens OX=9606 GN=ALKBH3 PE=1 SV=1	WP	3	0.48	2	69000000	39000000	0.5652	-0.8231
Q9NXW9	ALKB4	ALKBH4 ABH4	ALKBH4	Alpha-ketoglutarate-dependent dioxygenase alkB homolog 4 OS=Homo sapiens OX=9606 GN=ALKBH4 PE=1 SV=1	WP	12	1.08	3	160000000	140000000	0.875	-0.1926
Q6P6C2	ALKB5	ALKBH5 ABH5 OFOXD1	ALKBH5	RNA demethylase ALKBH5 OS=Homo sapiens OX=9606 GN=ALKBH5 PE=1 SV=2	WP	24	1.38	6	540000000	410000000	0.7593	-0.3973
Q3KRA9	ALKB6	ALKBH6 ABH6	ALKBH6	Alpha-ketoglutarate-dependent dioxygenase alkB homolog 6 OS=Homo sapiens OX=9606 GN=ALKBH6 PE=1 SV=2	WP	20	1.3	4	230000000	200000000	0.8696	-0.2016
Q9BT30	ALKB7	ALKBH7 ABH7 SPATA11 UNQ6002/PRO34564	ALKBH7	Alpha-ketoglutarate-dependent dioxygenase alkB homolog 7, mitochondrial OS=Homo sapiens OX=9606 GN=ALKBH7 PE=1 SV=1	WP	10	1	3	45000000	42000000	0.9333	-0.0995
Q96BT7	ALKB8	ALKBH8 ABH8	ALKBH8	Alkylated DNA repair protein alkB homolog 8 OS=Homo sapiens OX=9606 GN=ALKBH8 PE=1 SV=2	WP	6	0.78	3	29000000	27000000	0.931	-0.1031
Q8TCU4	ALMS1	ALMS1 KIAA0328	ALMS1	Alstrom syndrome protein 1 OS=Homo sapiens OX=9606 GN=ALMS1 PE=1 SV=4	WP	6	0.78	5	31000000	20000000	0.6452	-0.6323
P09917	LOX5	ALOX5 LOG5	ALOX5	Polyunsaturated fatty acid 5-lipoxygenase OS=Homo sapiens OX=9606 GN=ALOX5 PE=1 SV=2	WP	5	0.7	3	32000000	14000000	0.4375	-1.1926
Q96Q42	ALS2	ALS2 ALS2CR6 KIAA1563	ALS2	Alsin OS=Homo sapiens OX=9606 GN=ALS2 PE=1 SV=2	WP	27	1.43	6	160000000	130000000	0.8125	-0.2996
Q86V81	THOC4	ALYREF ALY BEF THOC4	ALYREF	THO complex subunit 4 OS=Homo sapiens OX=9606 GN=ALYREF PE=1 SV=3	WP	161	2.21	5	13000000000	11000000000	0.8462	-0.241
P17707	DCAM	AMD1 AMD	AMD1	S-adenosylmethionine decarboxylase proenzyme OS=Homo sapiens OX=9606 GN=AMD1 PE=1 SV=2	WP	2	0.3	2	22000000	31000000	1.4091	0.4948
Q9Y303	NAGA	AMDHD2 CGI-14	AMDHD2	N-acetylglucosamine-6-phosphate deacetylase OS=Homo sapiens OX=9606 GN=AMDHD2 PE=1 SV=2	WP	5	0.7	2	230000000	140000000	0.6087	-0.7162
Q9UKV5	AMFR	AMFR RNF45	AMFR	E3 ubiquitin-protein ligase AMFR OS=Homo sapiens OX=9606 GN=AMFR PE=1 SV=2	WP	7	0.85	5	96000000	51000000	0.5313	-0.9125
Q4VCS5	AMOT	AMOT KIAA1071	AMOT	Angiomotin OS=Homo sapiens OX=9606 GN=AMOT PE=1 SV=1	WP	37	1.57	7	180000000	130000000	0.7222	-0.4695
Q01433	AMPD2	AMPD2	AMPD2	AMP deaminase 2 OS=Homo sapiens OX=9606 GN=AMPD2 PE=1 SV=2	WP	167	2.22	17	1900000000	1200000000	0.6316	-0.663
Q01432	AMPD3	AMPD3	AMPD3	AMP deaminase 3 OS=Homo sapiens OX=9606 GN=AMPD3 PE=1 SV=1	WP	5	0.7	2	10000000	12000000	1.2	0.263
P49418	AMPH	AMPH AMPH1	AMPH	Amphiphysin OS=Homo sapiens OX=9606 GN=AMPH PE=1 SV=1	WP	23	1.36	8	140000000	54000000	0.3857	-1.3744
Q86W34	AMZ2	AMZ2 BM-014	AMZ2	Archaemetzincin-2 OS=Homo sapiens OX=9606 GN=AMZ2 PE=2 SV=2	WP	6	0.78	2	170000000	140000000	0.8235	-0.2801
Q9H1A4	APC1	ANAPC1 TSG24	ANAPC1	Anaphase-promoting complex subunit 1 OS=Homo sapiens OX=9606 GN=ANAPC1 PE=1 SV=1	WP	63	1.8	13	330000000	270000000	0.8182	-0.2895
Q9UM13	APC10	ANAPC10 APC10	ANAPC10	Anaphase-promoting complex subunit 10 OS=Homo sapiens OX=9606 GN=ANAPC10 PE=1 SV=1	WP	5	0.7	2	290000000	240000000	0.8276	-0.273
Q9UJX6	ANC2	ANAPC2 APC2 KIAA1406	ANAPC2	Anaphase-promoting complex subunit 2 OS=Homo sapiens OX=9606 GN=ANAPC2 PE=1 SV=1	WP	19	1.28	7	480000000	250000000	0.5208	-0.9411
Q9UJX5	APC4	ANAPC4 APC4	ANAPC4	Anaphase-promoting complex subunit 4 OS=Homo sapiens OX=9606 GN=ANAPC4 PE=1 SV=2	WP	41	1.61	12	360000000	290000000	0.8056	-0.3119
Q9UJX4	APC5	ANAPC5 APC5	ANAPC5	Anaphase-promoting complex subunit 5 OS=Homo sapiens OX=9606 GN=ANAPC5 PE=1 SV=2	WP	44	1.64	13	400000000	310000000	0.775	-0.3677
Q9UJX3	APC7	ANAPC7 APC7	ANAPC7	Anaphase-promoting complex subunit 7 OS=Homo sapiens OX=9606 GN=ANAPC7 PE=1 SV=4	WP	30	1.48	8	360000000	270000000	0.75	-0.415
Q9UNK9	ANGE1	ANGEL1 KIAA0759	ANGEL1	Protein angel homolog 1 OS=Homo sapiens OX=9606 GN=ANGEL1 PE=1 SV=1	WP	5	0.7	3	38000000	23000000	0.6053	-0.7244
Q5VTE6	ANGE2	ANGEL2 KIAA0759L	ANGEL2	Protein angel homolog 2 OS=Homo sapiens OX=9606 GN=ANGEL2 PE=1 SV=1	WP	10	1	4	90000000	140000000	1.5556	0.6374
P16157	ANK1	ANK1 ANK	ANK1	Ankyrin-1 OS=Homo sapiens OX=9606 GN=ANK1 PE=1 SV=3	WP	22	1.34	6	37000000	25000000	0.6757	-0.5656
Q01484	ANK2	ANK2 ANKB	ANK2	Ankyrin-2 OS=Homo sapiens OX=9606 GN=ANK2 PE=1 SV=4	WP	104	2.02	16	420000000	310000000	0.7381	-0.4381
Q12955	ANK3	ANK3	ANK3	Ankyrin-3 OS=Homo sapiens OX=9606 GN=ANK3 PE=1 SV=3	WP	105	2.02	18	330000000	230000000	0.697	-0.5208
Q9P2R3	ANFY1	ANKFY1 ANKHZN KIAA1255	ANKFY1	Rabankyrin-5 OS=Homo sapiens OX=9606 GN=ANKFY1 PE=1 SV=2	WP	77	1.89	16	1000000000	820000000	0.82	-0.2863
Q9HCJ1	ANKH	ANKH KIAA1581 UNQ241/PRO274	ANKH	Progressive ankylosis protein homolog OS=Homo sapiens OX=9606 GN=ANKH PE=2 SV=2	WP	8	0.9	3	110000000	91000000	0.8273	-0.2736
Q8IWZ3	ANKH1	ANKHD1 KIAA1085 MASK VBARP PP2500	ANKHD1	Ankyrin repeat and KH domain-containing protein 1 OS=Homo sapiens OX=9606 GN=ANKHD1 PE=1 SV=1	WP	107	2.03	15	360000000	290000000	0.8056	-0.3119
Q9P2G1	AKIB1	ANKIB1 KIAA1386	ANKIB1	Ankyrin repeat and IBR domain-containing protein 1 OS=Homo sapiens OX=9606 GN=ANKIB1 PE=1 SV=3	WP	4	0.6	3	30000000	37000000	1.2333	0.3026
Q86XL3	ANKL2	ANKLE2 KIAA0692 LEM4	ANKLE2	Ankyrin repeat and LEM domain-containing protein 2 OS=Homo sapiens OX=9606 GN=ANKLE2 PE=1 SV=4	WP	54	1.73	14	250000000	190000000	0.76	-0.3959
Q8IV38	ANKY2	ANKMY2	ANKMY2	Ankyrin repeat and MYND domain-containing protein 2 OS=Homo sapiens OX=9606 GN=ANKMY2 PE=1 SV=1	WP	29	1.46	6	460000000	410000000	0.8913	-0.166
Q6UB99	ANR11	ANKRD11 ANCO1	ANKRD11	Ankyrin repeat domain-containing protein 11 OS=Homo sapiens OX=9606 GN=ANKRD11 PE=1 SV=3	WP	2	0.3	2	20000000	18000000	0.9	-0.152
Q8IZ07	AN13A	ANKRD13A ANKRD13	ANKRD13A	Ankyrin repeat domain-containing protein 13A OS=Homo sapiens OX=9606 GN=ANKRD13A PE=1 SV=3	WP	27	1.43	7	140000000	120000000	0.8571	-0.2224
Q8N6S4	AN13C	ANKRD13C	ANKRD13C	Ankyrin repeat domain-containing protein 13C OS=Homo sapiens OX=9606 GN=ANKRD13C PE=1 SV=2	WP	2	0.3	2	9300000	3500000	0.3763	-1.4099
Q6ZTN6	AN13D	ANKRD13D	ANKRD13D	Ankyrin repeat domain-containing protein 13D OS=Homo sapiens OX=9606 GN=ANKRD13D PE=1 SV=2	WP	4	0.6	4	53000000	34000000	0.6415	-0.6405
Q6P6B7	ANR16	ANKRD16	ANKRD16	Ankyrin repeat domain-containing protein 16 OS=Homo sapiens OX=9606 GN=ANKRD16 PE=1 SV=1	WP	6	0.78	2	72000000	35000000	0.4861	-1.0406
O75179	ANR17	ANKRD17 GTAR KIAA0697	ANKRD17	Ankyrin repeat domain-containing protein 17 OS=Homo sapiens OX=9606 GN=ANKRD17 PE=1 SV=3	WP	125	2.1	18	350000000	290000000	0.8286	-0.2713
Q96NW4	ANR27	ANKRD27 PP12899	ANKRD27	Ankyrin repeat domain-containing protein 27 OS=Homo sapiens OX=9606 GN=ANKRD27 PE=1 SV=2	WP	16	1.2	5	110000000	65000000	0.5909	-0.759
O15084	ANR28	ANKRD28 KIAA0379	ANKRD28	Serine/threonine-protein phosphatase 6 regulatory ankyrin repeat subunit A OS=Homo sapiens OX=9606 GN=ANKRD28 PE=1 SV=5	WP	39	1.59	5	310000000	260000000	0.8387	-0.2538
Q6AI12	ANR40	ANKRD40	ANKRD40	Ankyrin repeat domain-containing protein 40 OS=Homo sapiens OX=9606 GN=ANKRD40 PE=1 SV=2	WP	11	1.04	4	160000000	100000000	0.625	-0.6781
Q8N8A2	ANR44	ANKRD44	ANKRD44	Serine/threonine-protein phosphatase 6 regulatory ankyrin repeat subunit B OS=Homo sapiens OX=9606 GN=ANKRD44 PE=1 SV=3	WP	28	1.45	8	190000000	150000000	0.7895	-0.341
Q9ULJ7	ANR50	ANKRD50 KIAA1223	ANKRD50	Ankyrin repeat domain-containing protein 50 OS=Homo sapiens OX=9606 GN=ANKRD50 PE=1 SV=4	WP	19	1.28	8	75000000	42000000	0.56	-0.8365
Q8NB46	ANR52	ANKRD52	ANKRD52	Serine/threonine-protein phosphatase 6 regulatory ankyrin repeat subunit C OS=Homo sapiens OX=9606 GN=ANKRD52 PE=1 SV=3	WP	28	1.45	6	140000000	82000000	0.5857	-0.7717
Q92625	ANS1A	ANKS1A ANKS1 KIAA0229 ODIN	ANKS1A	Ankyrin repeat and SAM domain-containing protein 1A OS=Homo sapiens OX=9606 GN=ANKS1A PE=1 SV=4	WP	144	2.16	22	810000000	590000000	0.7284	-0.4572
Q7Z6G8	ANS1B	ANKS1B	ANKS1B	Ankyrin repeat and sterile alpha motif domain-containing protein 1B OS=Homo sapiens OX=9606 GN=ANKS1B PE=1 SV=2	WP	12	1.08	2	56000000	40000000	0.7143	-0.4854
Q9H8Y5	ANKZ1	ANKZF1 ZNF744	ANKZF1	Ankyrin repeat and zinc finger domain-containing protein 1 OS=Homo sapiens OX=9606 GN=ANKZF1 PE=1 SV=1	WP	37	1.57	12	290000000	210000000	0.7241	-0.4657
Q9NQW6	ANLN	ANLN	ANLN	Anillin OS=Homo sapiens OX=9606 GN=ANLN PE=1 SV=2	WP	27	1.43	12	150000000	250000000	1.6667	0.737
Q9NW15	ANO10	ANO10 TMEM16K	ANO10	Anoctamin-10 OS=Homo sapiens OX=9606 GN=ANO10 PE=1 SV=2	WP	13	1.11	5	84000000	60000000	0.7143	-0.4854
Q4KMQ2	ANO6	ANO6 TMEM16F	ANO6	Anoctamin-6 OS=Homo sapiens OX=9606 GN=ANO6 PE=1 SV=2	WP	37	1.57	8	470000000	400000000	0.8511	-0.2327
P39687	AN32A	ANP32A C15orf1 LANP MAPM PHAP1	ANP32A	Acidic leucine-rich nuclear phosphoprotein 32 family member A OS=Homo sapiens OX=9606 GN=ANP32A PE=1 SV=1	WP	246	2.39	4	10000000000	8200000000	0.82	-0.2863
Q92688	AN32B	ANP32B APRIL PHAPI2	ANP32B	Acidic leucine-rich nuclear phosphoprotein 32 family member B OS=Homo sapiens OX=9606 GN=ANP32B PE=1 SV=1	WP	240	2.38	2	8800000000	7300000000	0.8295	-0.2696
Q9BTT0	AN32E	ANP32E	ANP32E	Acidic leucine-rich nuclear phosphoprotein 32 family member E OS=Homo sapiens OX=9606 GN=ANP32E PE=1 SV=1	WP	138	2.14	10	9800000000	6600000000	0.6735	-0.5703
Q9H6X2	ANTR1	ANTXR1 ATR TEM8	ANTXR1	Anthrax toxin receptor 1 OS=Homo sapiens OX=9606 GN=ANTXR1 PE=1 SV=2	WP	21	1.32	3	180000000	160000000	0.8889	-0.1699
P58335	ANTR2	ANTXR2 CMG2	ANTXR2	Anthrax toxin receptor 2 OS=Homo sapiens OX=9606 GN=ANTXR2 PE=1 SV=5	WP	16	1.2	3	300000000	260000000	0.8667	-0.2065
P04083	ANXA1	ANXA1 ANX1 LPC1	ANXA1	Annexin A1 OS=Homo sapiens OX=9606 GN=ANXA1 PE=1 SV=2	WP	417	2.62	14	27000000000	14000000000	0.5185	-0.9475
P50995	ANX11	ANXA11 ANX11	ANXA11	Annexin A11 OS=Homo sapiens OX=9606 GN=ANXA11 PE=1 SV=1	WP	207	2.32	13	8700000000	6200000000	0.7126	-0.4887
P07355	ANXA2	ANXA2 ANX2 ANX2L4 CAL1H LPC2D	ANXA2	Annexin A2 OS=Homo sapiens OX=9606 GN=ANXA2 PE=1 SV=2	WP	449	2.65	21	19000000000	17000000000	0.8947	-0.1605
A6NMY6	AXA2L	ANXA2P2 ANX2L2 ANX2P2 LPC2B	ANXA2P2	Putative annexin A2-like protein OS=Homo sapiens OX=9606 GN=ANXA2P2 PE=5 SV=2	WP	312	2.49	15	19000000000	17000000000	0.8947	-0.1605
P12429	ANXA3	ANXA3 ANX3	ANXA3	Annexin A3 OS=Homo sapiens OX=9606 GN=ANXA3 PE=1 SV=3	WP	154	2.19	12	3100000000	2500000000	0.8065	-0.3103
P09525	ANXA4	ANXA4 ANX4	ANXA4	Annexin A4 OS=Homo sapiens OX=9606 GN=ANXA4 PE=1 SV=4	WP	244	2.39	14	7100000000	5800000000	0.8169	-0.2918
P08758	ANXA5	ANXA5 ANX5 ENX2 PP4	ANXA5	Annexin A5 OS=Homo sapiens OX=9606 GN=ANXA5 PE=1 SV=2	WP	352	2.55	15	34000000000	26000000000	0.7647	-0.387
P08133	ANXA6	ANXA6 ANX6	ANXA6	Annexin A6 OS=Homo sapiens OX=9606 GN=ANXA6 PE=1 SV=3	WP	569	2.76	32	12000000000	8400000000	0.7	-0.5146
P20073	ANXA7	ANXA7 ANX7 SNX OK/SW-cl.95	ANXA7	Annexin A7 OS=Homo sapiens OX=9606 GN=ANXA7 PE=1 SV=3	WP	115	2.06	7	5200000000	4100000000	0.7885	-0.3429
Q10567	AP1B1	AP1B1 ADTB1 BAM22 CLAPB2	AP1B1	AP-1 complex subunit beta-1 OS=Homo sapiens OX=9606 GN=AP1B1 PE=1 SV=2	WP	364	2.56	13	3300000000	2900000000	0.8788	-0.1864
O43747	AP1G1	AP1G1 ADTG CLAPG1	AP1G1	AP-1 complex subunit gamma-1 OS=Homo sapiens OX=9606 GN=AP1G1 PE=1 SV=5	WP	77	1.89	11	2000000000	1600000000	0.8	-0.3219
O75843	AP1G2	AP1G2	AP1G2	AP-1 complex subunit gamma-like 2 OS=Homo sapiens OX=9606 GN=AP1G2 PE=1 SV=1	WP	19	1.28	5	330000000	290000000	0.8788	-0.1864
Q9BXS5	AP1M1	AP1M1 CLTNM	AP1M1	AP-1 complex subunit mu-1 OS=Homo sapiens OX=9606 GN=AP1M1 PE=1 SV=3	WP	119	2.08	13	2200000000	1800000000	0.8182	-0.2895
P61966	AP1S1	AP1S1 AP19 CLAPS1	AP1S1	AP-1 complex subunit sigma-1A OS=Homo sapiens OX=9606 GN=AP1S1 PE=1 SV=1	WP	39	1.59	2	560000000	410000000	0.7321	-0.4498
P56377	AP1S2	AP1S2 DC22	AP1S2	AP-1 complex subunit sigma-2 OS=Homo sapiens OX=9606 GN=AP1S2 PE=1 SV=1	WP	36	1.56	4	1200000000	800000000	0.6667	-0.585
O95782	AP2A1	AP2A1 ADTAA CLAPA1	AP2A1	AP-2 complex subunit alpha-1 OS=Homo sapiens OX=9606 GN=AP2A1 PE=1 SV=3	WP	78	1.89	11	1200000000	850000000	0.7083	-0.4975
O94973	AP2A2	AP2A2 ADTAB CLAPA2 HIP9 HYPJ KIAA0899	AP2A2	AP-2 complex subunit alpha-2 OS=Homo sapiens OX=9606 GN=AP2A2 PE=1 SV=2	WP	90	1.95	18	1000000000	860000000	0.86	-0.2176
P63010	AP2B1	AP2B1 ADTB2 CLAPB1	AP2B1	AP-2 complex subunit beta OS=Homo sapiens OX=9606 GN=AP2B1 PE=1 SV=1	WP	350	2.54	16	2900000000	2500000000	0.8621	-0.2141
Q96CW1	AP2M1	AP2M1 CLAPM1 KIAA0109	AP2M1	AP-2 complex subunit mu OS=Homo sapiens OX=9606 GN=AP2M1 PE=1 SV=2	WP	56	1.75	10	1200000000	1100000000	0.9167	-0.1255
P53680	AP2S1	AP2S1 AP17 CLAPS2	AP2S1	AP-2 complex subunit sigma OS=Homo sapiens OX=9606 GN=AP2S1 PE=1 SV=2	WP	43	1.63	4	870000000	740000000	0.8506	-0.2335
O00203	AP3B1	AP3B1 ADTB3A	AP3B1	AP-3 complex subunit beta-1 OS=Homo sapiens OX=9606 GN=AP3B1 PE=1 SV=3	WP	151	2.18	16	2100000000	1500000000	0.7143	-0.4854
Q13367	AP3B2	AP3B2	AP3B2	AP-3 complex subunit beta-2 OS=Homo sapiens OX=9606 GN=AP3B2 PE=1 SV=2	WP	38	1.58	6	48000000	27000000	0.5625	-0.8301
O14617	AP3D1	AP3D1 PRO0039	AP3D1	AP-3 complex subunit delta-1 OS=Homo sapiens OX=9606 GN=AP3D1 PE=1 SV=1	WP	130	2.11	24	1500000000	1100000000	0.7333	-0.4475
Q9Y2T2	AP3M1	AP3M1	AP3M1	AP-3 complex subunit mu-1 OS=Homo sapiens OX=9606 GN=AP3M1 PE=1 SV=1	WP	71	1.85	7	930000000	650000000	0.6989	-0.5168
P53677	AP3M2	AP3M2	AP3M2	AP-3 complex subunit mu-2 OS=Homo sapiens OX=9606 GN=AP3M2 PE=1 SV=1	WP	40	1.6	3	160000000	110000000	0.6875	-0.5406
Q92572	AP3S1	AP3S1 CLAPS3	AP3S1	AP-3 complex subunit sigma-1 OS=Homo sapiens OX=9606 GN=AP3S1 PE=1 SV=1	WP	48	1.68	3	1100000000	850000000	0.7727	-0.372
P59780	AP3S2	AP3S2	AP3S2	AP-3 complex subunit sigma-2 OS=Homo sapiens OX=9606 GN=AP3S2 PE=2 SV=1	WP	23	1.36	3	56000000	44000000	0.7857	-0.3479
Q9Y6B7	AP4B1	AP4B1	AP4B1	AP-4 complex subunit beta-1 OS=Homo sapiens OX=9606 GN=AP4B1 PE=1 SV=2	WP	8	0.9	4	78000000	55000000	0.7051	-0.504
Q9UPM8	AP4E1	AP4E1	AP4E1	AP-4 complex subunit epsilon-1 OS=Homo sapiens OX=9606 GN=AP4E1 PE=1 SV=2	WP	27	1.43	9	120000000	92000000	0.7667	-0.3833
O00189	AP4M1	AP4M1 MUARP2	AP4M1	AP-4 complex subunit mu-1 OS=Homo sapiens OX=9606 GN=AP4M1 PE=1 SV=2	WP	19	1.28	6	95000000	84000000	0.8842	-0.1775
Q9Y587	AP4S1	AP4S1	AP4S1	AP-4 complex subunit sigma-1 OS=Homo sapiens OX=9606 GN=AP4S1 PE=1 SV=1	WP	4	0.6	3	220000000	180000000	0.8182	-0.2895
Q2VPB7	AP5B1	AP5B1 PP1030	AP5B1	AP-5 complex subunit beta-1 OS=Homo sapiens OX=9606 GN=AP5B1 PE=1 SV=4	WP	3	0.48	3	5900000	3600000	0.6102	-0.7127
Q9H0R1	AP5M1	AP5M1 C14orf108 MUDENG	AP5M1	AP-5 complex subunit mu-1 OS=Homo sapiens OX=9606 GN=AP5M1 PE=1 SV=2	WP	11	1.04	3	110000000	82000000	0.7455	-0.4238
O43299	AP5Z1	AP5Z1 KIAA0415 SPG48	AP5Z1	AP-5 complex subunit zeta-1 OS=Homo sapiens OX=9606 GN=AP5Z1 PE=1 SV=2	WP	14	1.15	4	80000000	44000000	0.55	-0.8625
O14727	APAF	APAF1 KIAA0413	APAF1	Apoptotic protease-activating factor 1 OS=Homo sapiens OX=9606 GN=APAF1 PE=1 SV=2	WP	19	1.28	6	490000000	340000000	0.6939	-0.5272
Q99767	APBA2	APBA2 MINT2 X11L	APBA2	Amyloid-beta A4 precursor protein-binding family A member 2 OS=Homo sapiens OX=9606 GN=APBA2 PE=1 SV=3	WP	9	0.95	4	54000000	33000000	0.6111	-0.7105
O96018	APBA3	APBA3 MINT3 X11L2	APBA3	Amyloid-beta A4 precursor protein-binding family A member 3 OS=Homo sapiens OX=9606 GN=APBA3 PE=1 SV=1	WP	12	1.08	3	130000000	72000000	0.5538	-0.8524
O00213	APBB1	APBB1 FE65 RIR	APBB1	Amyloid-beta A4 precursor protein-binding family B member 1 OS=Homo sapiens OX=9606 GN=APBB1 PE=1 SV=2	WP	24	1.38	9	94000000	65000000	0.6915	-0.5322
Q92870	APBB2	APBB2 FE65L FE65L1	APBB2	Amyloid-beta A4 precursor protein-binding family B member 2 OS=Homo sapiens OX=9606 GN=APBB2 PE=1 SV=3	WP	10	1	7	96000000	70000000	0.7292	-0.4557
P25054	APC	APC DP2.5	APC	Adenomatous polyposis coli protein OS=Homo sapiens OX=9606 GN=APC PE=1 SV=2	WP	8	0.9	8	21000000	20000000	0.9524	-0.0704
P13798	ACPH	APEH D3F15S2 D3S48E DNF15S2	APEH	Acylamino-acid-releasing enzyme OS=Homo sapiens OX=9606 GN=APEH PE=1 SV=4	WP	135	2.13	14	5600000000	3500000000	0.625	-0.6781
P27695	APEX1	APEX1 APE APE1 APEX APX HAP1 REF1	APEX1	DNA-(apurinic or apyrimidinic site) endonuclease OS=Homo sapiens OX=9606 GN=APEX1 PE=1 SV=2	WP	58	1.76	7	3100000000	2400000000	0.7742	-0.3692
Q96BI3	APH1A	APH1A PSF CGI-78 UNQ579/PRO1141	APH1A	Gamma-secretase subunit APH-1A OS=Homo sapiens OX=9606 GN=APH1A PE=1 SV=1	WP	11	1.04	2	220000000	180000000	0.8182	-0.2895
Q9BZZ5	API5	API5 MIG8	API5	Apoptosis inhibitor 5 OS=Homo sapiens OX=9606 GN=API5 PE=1 SV=3	WP	119	2.08	13	3700000000	3000000000	0.8108	-0.3026
Q96GX9	MTNB	APIP CGI-29	APIP	Methylthioribulose-1-phosphate dehydratase OS=Homo sapiens OX=9606 GN=APIP PE=1 SV=1	WP	46	1.66	4	1400000000	1000000000	0.7143	-0.4854
Q06481	APLP2	APLP2 APPL2	APLP2	Amyloid-like protein 2 OS=Homo sapiens OX=9606 GN=APLP2 PE=1 SV=2	WP	44	1.64	10	270000000	290000000	1.0741	0.1031
Q9HDC9	APMAP	APMAP C20orf3 UNQ1869/PRO4305	APMAP	Adipocyte plasma membrane-associated protein OS=Homo sapiens OX=9606 GN=APMAP PE=1 SV=2	WP	205	2.31	15	9700000000	8500000000	0.8763	-0.1905
P04114	APOB	APOB	APOB	Apolipoprotein B-100 OS=Homo sapiens OX=9606 GN=APOB PE=1 SV=2	WP	11	1.04	3	85000000	1	0	-26.341
Q8IUX4	ABC3F	APOBEC3F	APOBEC3F	DNA dC->dU-editing enzyme APOBEC-3F OS=Homo sapiens OX=9606 GN=APOBEC3F PE=1 SV=3	WP	22	1.34	2	230000000	220000000	0.9565	-0.0641
P02649	APOE	APOE	APOE	Apolipoprotein E OS=Homo sapiens OX=9606 GN=APOE PE=1 SV=1	WP	41	1.61	10	210000000	140000000	0.6667	-0.585
Q9BQE5	APOL2	APOL2	APOL2	Apolipoprotein L2 OS=Homo sapiens OX=9606 GN=APOL2 PE=1 SV=1	WP	5	0.7	2	130000000	110000000	0.8462	-0.241
Q9BUR5	MIC26	APOO FAM121B MIC23 MIC26 My025 UNQ1866/PRO4302	APOO	MICOS complex subunit MIC26 OS=Homo sapiens OX=9606 GN=APOO PE=1 SV=1	WP	37	1.57	4	1300000000	1100000000	0.8462	-0.241
Q6UXV4	MIC27	APOOL CXorf33 FAM121A MIC27 UNQ8193/PRO23204	APOOL	MICOS complex subunit MIC27 OS=Homo sapiens OX=9606 GN=APOOL PE=1 SV=1	WP	33	1.52	7	160000000	160000000	1	0
P05067	A4	APP A4 AD1	APP	Amyloid-beta precursor protein OS=Homo sapiens OX=9606 GN=APP PE=1 SV=3	WP	49	1.69	10	1000000000	990000000	0.99	-0.0145
Q92624	APBP2	APPBP2 KIAA0228 PAT1	APPBP2	Amyloid protein-binding protein 2 OS=Homo sapiens OX=9606 GN=APPBP2 PE=1 SV=2	WP	3	0.48	2	89000000	82000000	0.9213	-0.1182
Q9UKG1	DP13A	APPL1 APPL DIP13A KIAA1428	APPL1	DCC-interacting protein 13-alpha OS=Homo sapiens OX=9606 GN=APPL1 PE=1 SV=1	WP	158	2.2	15	1700000000	1400000000	0.8235	-0.2801
Q8NEU8	DP13B	APPL2 DIP13B	APPL2	DCC-interacting protein 13-beta OS=Homo sapiens OX=9606 GN=APPL2 PE=1 SV=3	WP	84	1.92	17	560000000	390000000	0.6964	-0.522
P07741	APT	APRT	APRT	Adenine phosphoribosyltransferase OS=Homo sapiens OX=9606 GN=APRT PE=1 SV=2	WP	145	2.16	5	15000000000	11000000000	0.7333	-0.4475
O60306	AQR	AQR KIAA0560	AQR	RNA helicase aquarius OS=Homo sapiens OX=9606 GN=AQR PE=1 SV=4	WP	93	1.97	19	940000000	830000000	0.883	-0.1795
P10398	ARAF	ARAF ARAF1 PKS PKS2	ARAF	Serine/threonine-protein kinase A-Raf OS=Homo sapiens OX=9606 GN=ARAF PE=1 SV=2	WP	69	1.84	7	380000000	320000000	0.8421	-0.2479
Q96P48	ARAP1	ARAP1 CENTD2 KIAA0782	ARAP1	Arf-GAP with Rho-GAP domain, ANK repeat and PH domain-containing protein 1 OS=Homo sapiens OX=9606 GN=ARAP1 PE=1 SV=3	WP	37	1.57	13	180000000	130000000	0.7222	-0.4695
P48444	COPD	ARCN1 COPD	ARCN1	Coatomer subunit delta OS=Homo sapiens OX=9606 GN=ARCN1 PE=1 SV=1	WP	140	2.15	12	2800000000	2300000000	0.8214	-0.2838
P84077	ARF1	ARF1	ARF1	ADP-ribosylation factor 1 OS=Homo sapiens OX=9606 GN=ARF1 PE=1 SV=2	WP	297	2.47	5	23000000000	17000000000	0.7391	-0.4361
P61204	ARF3	ARF3	ARF3	ADP-ribosylation factor 3 OS=Homo sapiens OX=9606 GN=ARF3 PE=1 SV=2	WP	293	2.47	4	23000000000	17000000000	0.7391	-0.4361
P18085	ARF4	ARF4 ARF2	ARF4	ADP-ribosylation factor 4 OS=Homo sapiens OX=9606 GN=ARF4 PE=1 SV=3	WP	211	2.32	5	9800000000	7600000000	0.7755	-0.3668
P84085	ARF5	ARF5	ARF5	ADP-ribosylation factor 5 OS=Homo sapiens OX=9606 GN=ARF5 PE=1 SV=2	WP	200	2.3	3	3100000000	2200000000	0.7097	-0.4948
P62330	ARF6	ARF6	ARF6	ADP-ribosylation factor 6 OS=Homo sapiens OX=9606 GN=ARF6 PE=1 SV=2	WP	51	1.71	3	1400000000	1200000000	0.8571	-0.2224
Q8N6T3	ARFG1	ARFGAP1 ARF1GAP	ARFGAP1	ADP-ribosylation factor GTPase-activating protein 1 OS=Homo sapiens OX=9606 GN=ARFGAP1 PE=1 SV=2	WP	73	1.86	9	840000000	670000000	0.7976	-0.3262
Q8N6H7	ARFG2	ARFGAP2 ZNF289 Nbla10535	ARFGAP2	ADP-ribosylation factor GTPase-activating protein 2 OS=Homo sapiens OX=9606 GN=ARFGAP2 PE=1 SV=1	WP	46	1.66	9	480000000	270000000	0.5625	-0.8301
Q9NP61	ARFG3	ARFGAP3 ARFGAP1	ARFGAP3	ADP-ribosylation factor GTPase-activating protein 3 OS=Homo sapiens OX=9606 GN=ARFGAP3 PE=1 SV=1	WP	43	1.63	8	810000000	620000000	0.7654	-0.3857
Q9Y6D6	BIG1	ARFGEF1 ARFGEP1 BIG1	ARFGEF1	Brefeldin A-inhibited guanine nucleotide-exchange protein 1 OS=Homo sapiens OX=9606 GN=ARFGEF1 PE=1 SV=2	WP	71	1.85	17	410000000	270000000	0.6585	-0.6027
Q9Y6D5	BIG2	ARFGEF2 ARFGEP2 BIG2	ARFGEF2	Brefeldin A-inhibited guanine nucleotide-exchange protein 2 OS=Homo sapiens OX=9606 GN=ARFGEF2 PE=1 SV=3	WP	57	1.76	14	190000000	130000000	0.6842	-0.5475
Q5TH69	BIG3	ARFGEF3 BIG3 C6orf92 KIAA1244	ARFGEF3	Brefeldin A-inhibited guanine nucleotide-exchange protein 3 OS=Homo sapiens OX=9606 GN=ARFGEF3 PE=1 SV=3	WP	94	1.97	20	520000000	380000000	0.7308	-0.4525
P53367	ARFP1	ARFIP1	ARFIP1	Arfaptin-1 OS=Homo sapiens OX=9606 GN=ARFIP1 PE=1 SV=2	WP	103	2.01	11	1900000000	1400000000	0.7368	-0.4406
P53365	ARFP2	ARFIP2 POR1	ARFIP2	Arfaptin-2 OS=Homo sapiens OX=9606 GN=ARFIP2 PE=1 SV=1	WP	29	1.46	6	180000000	230000000	1.2778	0.3536
P05089	ARGI1	ARG1	ARG1	Arginase-1 OS=Homo sapiens OX=9606 GN=ARG1 PE=1 SV=2	WP	5	0.7	3	56000000	1	0	-25.7389
P78540	ARGI2	ARG2	ARG2	Arginase-2, mitochondrial OS=Homo sapiens OX=9606 GN=ARG2 PE=1 SV=1	WP	45	1.65	7	690000000	550000000	0.7971	-0.3272
Q9NWB6	ARGL1	ARGLU1	ARGLU1	Arginine and glutamate-rich protein 1 OS=Homo sapiens OX=9606 GN=ARGLU1 PE=1 SV=1	WP	10	1	2	180000000	200000000	1.1111	0.152
Q07960	RHG01	ARHGAP1 CDC42GAP RHOGAP1	ARHGAP1	Rho GTPase-activating protein 1 OS=Homo sapiens OX=9606 GN=ARHGAP1 PE=1 SV=1	WP	91	1.96	11	1300000000	860000000	0.6615	-0.5961
A1A4S6	RHG10	ARHGAP10 GRAF2	ARHGAP10	Rho GTPase-activating protein 10 OS=Homo sapiens OX=9606 GN=ARHGAP10 PE=1 SV=1	WP	2	0.3	2	37000000	18000000	0.4865	-1.0395
Q8IWW6	RHG12	ARHGAP12	ARHGAP12	Rho GTPase-activating protein 12 OS=Homo sapiens OX=9606 GN=ARHGAP12 PE=1 SV=1	WP	12	1.08	7	94000000	71000000	0.7553	-0.4048
Q68EM7	RHG17	ARHGAP17 RICH1 MSTP066 MSTP110	ARHGAP17	Rho GTPase-activating protein 17 OS=Homo sapiens OX=9606 GN=ARHGAP17 PE=1 SV=1	WP	48	1.68	14	410000000	300000000	0.7317	-0.4507
Q8N392	RHG18	ARHGAP18	ARHGAP18	Rho GTPase-activating protein 18 OS=Homo sapiens OX=9606 GN=ARHGAP18 PE=1 SV=3	WP	50	1.7	14	500000000	400000000	0.8	-0.3219
Q5T5U3	RHG21	ARHGAP21 ARHGAP10 KIAA1424	ARHGAP21	Rho GTPase-activating protein 21 OS=Homo sapiens OX=9606 GN=ARHGAP21 PE=1 SV=2	WP	20	1.3	11	66000000	54000000	0.8182	-0.2895
Q9P2N2	RHG28	ARHGAP28 KIAA1314	ARHGAP28	Rho GTPase-activating protein 28 OS=Homo sapiens OX=9606 GN=ARHGAP28 PE=1 SV=3	WP	17	1.23	4	68000000	47000000	0.6912	-0.5329
Q52LW3	RHG29	ARHGAP29 PARG1	ARHGAP29	Rho GTPase-activating protein 29 OS=Homo sapiens OX=9606 GN=ARHGAP29 PE=1 SV=2	WP	16	1.2	6	59000000	34000000	0.5763	-0.7952
Q9NRY4	RHG35	ARHGAP35 GRF1 GRLF1 KIAA1722 P190A p190ARHOGAP	ARHGAP35	Rho GTPase-activating protein 35 OS=Homo sapiens OX=9606 GN=ARHGAP35 PE=1 SV=3	WP	110	2.04	28	490000000	350000000	0.7143	-0.4854
Q17R89	RHG44	ARHGAP44 KIAA0672 RICH2	ARHGAP44	Rho GTPase-activating protein 44 OS=Homo sapiens OX=9606 GN=ARHGAP44 PE=1 SV=1	WP	6	0.78	2	31000000	24000000	0.7742	-0.3692
Q13017	RHG05	ARHGAP5 RHOGAP5	ARHGAP5	Rho GTPase-activating protein 5 OS=Homo sapiens OX=9606 GN=ARHGAP5 PE=1 SV=2	WP	47	1.67	17	180000000	160000000	0.8889	-0.1699
P85298	RHG08	ARHGAP8	ARHGAP8	Rho GTPase-activating protein 8 OS=Homo sapiens OX=9606 GN=ARHGAP8 PE=1 SV=1	WP	12	1.08	6	310000000	210000000	0.6774	-0.5619
P52565	GDIR1	ARHGDIA GDIA1	ARHGDIA	Rho GDP-dissociation inhibitor 1 OS=Homo sapiens OX=9606 GN=ARHGDIA PE=1 SV=3	WP	398	2.6	8	36000000000	26000000000	0.7222	-0.4695
Q92888	ARHG1	ARHGEF1	ARHGEF1	Rho guanine nucleotide exchange factor 1 OS=Homo sapiens OX=9606 GN=ARHGEF1 PE=1 SV=2	WP	307	2.49	29	1700000000	1100000000	0.6471	-0.628
O15013	ARHGA	ARHGEF10 KIAA0294	ARHGEF10	Rho guanine nucleotide exchange factor 10 OS=Homo sapiens OX=9606 GN=ARHGEF10 PE=1 SV=4	WP	29	1.46	11	200000000	180000000	0.9	-0.152
O15085	ARHGB	ARHGEF11 KIAA0380	ARHGEF11	Rho guanine nucleotide exchange factor 11 OS=Homo sapiens OX=9606 GN=ARHGEF11 PE=1 SV=1	WP	43	1.63	15	110000000	77000000	0.7	-0.5146
Q9NZN5	ARHGC	ARHGEF12 KIAA0382 LARG	ARHGEF12	Rho guanine nucleotide exchange factor 12 OS=Homo sapiens OX=9606 GN=ARHGEF12 PE=1 SV=1	WP	66	1.82	17	160000000	130000000	0.8125	-0.2996
Q5VV41	ARHGG	ARHGEF16 EPHEXIN4 NBR	ARHGEF16	Rho guanine nucleotide exchange factor 16 OS=Homo sapiens OX=9606 GN=ARHGEF16 PE=1 SV=1	WP	31	1.49	9	140000000	110000000	0.7857	-0.3479
A0A590UK10	A0A590UK10	ARHGEF18	ARHGEF18	Rho guanine nucleotide exchange factor 18 (Fragment) OS=Homo sapiens OX=9606 GN=ARHGEF18 PE=4 SV=1	WP	26	1.41	11	160000000	130000000	0.8125	-0.2996
Q6ZSZ5	ARHGI	ARHGEF18 KIAA0521	ARHGEF18	Rho guanine nucleotide exchange factor 18 OS=Homo sapiens OX=9606 GN=ARHGEF18 PE=1 SV=4	WP	26	1.41	11	160000000	130000000	0.8125	-0.2996
Q92974	ARHG2	ARHGEF2 KIAA0651 LFP40	ARHGEF2	Rho guanine nucleotide exchange factor 2 OS=Homo sapiens OX=9606 GN=ARHGEF2 PE=1 SV=4	WP	76	1.88	15	810000000	670000000	0.8272	-0.2738
Q8N1W1	ARG28	ARHGEF28 KIAA1998 RGNEF	ARHGEF28	Rho guanine nucleotide exchange factor 28 OS=Homo sapiens OX=9606 GN=ARHGEF28 PE=1 SV=3	WP	6	0.78	3	39000000	41000000	1.0513	0.0721
A5YM69	ARG35	ARHGEF35 ARHGEF5L	ARHGEF35	Rho guanine nucleotide exchange factor 35 OS=Homo sapiens OX=9606 GN=ARHGEF35 PE=1 SV=1	WP	7	0.85	2	38000000	18000000	0.4737	-1.078
Q8TER5	ARH40	ARHGEF40 SOLO	ARHGEF40	Rho guanine nucleotide exchange factor 40 OS=Homo sapiens OX=9606 GN=ARHGEF40 PE=1 SV=3	WP	24	1.38	6	62000000	38000000	0.6129	-0.7063
Q12774	ARHG5	ARHGEF5 TIM	ARHGEF5	Rho guanine nucleotide exchange factor 5 OS=Homo sapiens OX=9606 GN=ARHGEF5 PE=1 SV=3	WP	33	1.52	12	80000000	66000000	0.825	-0.2775
Q15052	ARHG6	ARHGEF6 COOL2 KIAA0006 PIXA	ARHGEF6	Rho guanine nucleotide exchange factor 6 OS=Homo sapiens OX=9606 GN=ARHGEF6 PE=1 SV=2	WP	51	1.71	9	410000000	330000000	0.8049	-0.3132
Q14155	ARHG7	ARHGEF7 COOL1 KIAA0142 P85SPR PAK3BP PIXB Nbla10314	ARHGEF7	Rho guanine nucleotide exchange factor 7 OS=Homo sapiens OX=9606 GN=ARHGEF7 PE=1 SV=2	WP	45	1.65	6	410000000	400000000	0.9756	-0.0356
O14497	ARI1A	ARID1A BAF250 BAF250A C1orf4 OSA1 SMARCF1	ARID1A	AT-rich interactive domain-containing protein 1A OS=Homo sapiens OX=9606 GN=ARID1A PE=1 SV=3	WP	227	2.36	34	580000000	420000000	0.7241	-0.4657
Q8NFD5	ARI1B	ARID1B BAF250B DAN15 KIAA1235 OSA2	ARID1B	AT-rich interactive domain-containing protein 1B OS=Homo sapiens OX=9606 GN=ARID1B PE=1 SV=2	WP	39	1.59	15	190000000	150000000	0.7895	-0.341
Q68CP9	ARID2	ARID2 BAF200 KIAA1557	ARID2	AT-rich interactive domain-containing protein 2 OS=Homo sapiens OX=9606 GN=ARID2 PE=1 SV=2	WP	53	1.72	13	400000000	310000000	0.775	-0.3677
Q99856	ARI3A	ARID3A DRIL1 DRIL3 DRX E2FBP1	ARID3A	AT-rich interactive domain-containing protein 3A OS=Homo sapiens OX=9606 GN=ARID3A PE=1 SV=2	WP	2	0.3	2	66000000	23000000	0.3485	-1.5208
Q4LE39	ARI4B	ARID4B BRCAA1 RBBP1L1 RBP1L1 SAP180	ARID4B	AT-rich interactive domain-containing protein 4B OS=Homo sapiens OX=9606 GN=ARID4B PE=1 SV=2	WP	55	1.74	15	190000000	150000000	0.7895	-0.341
Q9Y4X5	ARI1	ARIH1 ARI MOP6 UBCH7BP HUSSY-27	ARIH1	E3 ubiquitin-protein ligase ARIH1 OS=Homo sapiens OX=9606 GN=ARIH1 PE=1 SV=2	WP	39	1.59	5	1400000000	790000000	0.5643	-0.8255
O95376	ARI2	ARIH2 ARI2 TRIAD1 HT005	ARIH2	E3 ubiquitin-protein ligase ARIH2 OS=Homo sapiens OX=9606 GN=ARIH2 PE=1 SV=1	WP	53	1.72	7	480000000	350000000	0.7292	-0.4557
P40616	ARL1	ARL1	ARL1	ADP-ribosylation factor-like protein 1 OS=Homo sapiens OX=9606 GN=ARL1 PE=1 SV=1	WP	29	1.46	4	490000000	250000000	0.5102	-0.9709
Q8N8L6	ARL10	ARL10 ARL10A	ARL10	ADP-ribosylation factor-like protein 10 OS=Homo sapiens OX=9606 GN=ARL10 PE=2 SV=1	WP	5	0.7	3	52000000	31000000	0.5962	-0.7462
Q3SXY8	AR13B	ARL13B ARL2L1	ARL13B	ADP-ribosylation factor-like protein 13B OS=Homo sapiens OX=9606 GN=ARL13B PE=1 SV=1	WP	8	0.9	3	23000000	32000000	1.3913	0.4764
Q8N8R7	AL14E	ARL14EP ARF7EP C11orf46	ARL14EP	ARL14 effector protein OS=Homo sapiens OX=9606 GN=ARL14EP PE=1 SV=1	WP	5	0.7	2	89000000	70000000	0.7865	-0.3465
P36404	ARL2	ARL2	ARL2	ADP-ribosylation factor-like protein 2 OS=Homo sapiens OX=9606 GN=ARL2 PE=1 SV=4	WP	47	1.67	7	2300000000	1400000000	0.6087	-0.7162
Q9Y2Y0	AR2BP	ARL2BP BART BART1	ARL2BP	ADP-ribosylation factor-like protein 2-binding protein OS=Homo sapiens OX=9606 GN=ARL2BP PE=1 SV=1	WP	56	1.75	4	1400000000	1000000000	0.7143	-0.4854
P36405	ARL3	ARL3 ARFL3	ARL3	ADP-ribosylation factor-like protein 3 OS=Homo sapiens OX=9606 GN=ARL3 PE=1 SV=2	WP	56	1.75	6	5500000000	3800000000	0.6909	-0.5334
Q96KC2	ARL5B	ARL5B ARL8	ARL5B	ADP-ribosylation factor-like protein 5B OS=Homo sapiens OX=9606 GN=ARL5B PE=1 SV=1	WP	4	0.6	2	270000000	230000000	0.8519	-0.2313
Q9H0F7	ARL6	ARL6 BBS3	ARL6	ADP-ribosylation factor-like protein 6 OS=Homo sapiens OX=9606 GN=ARL6 PE=1 SV=1	WP	18	1.26	3	120000000	87000000	0.725	-0.4639
Q66PJ3	AR6P4	ARL6IP4	ARL6IP4	ADP-ribosylation factor-like protein 6-interacting protein 4 OS=Homo sapiens OX=9606 GN=ARL6IP4 PE=1 SV=2	WP	36	1.56	4	300000000	100000000	0.3333	-1.585
O75915	PRAF3	ARL6IP5 DERP11 JWA PRA2 PRAF3 HSPC127	ARL6IP5	PRA1 family protein 3 OS=Homo sapiens OX=9606 GN=ARL6IP5 PE=1 SV=1	WP	31	1.49	4	1500000000	1100000000	0.7333	-0.4475
Q96BM9	ARL8A	ARL8A ARL10B GIE2	ARL8A	ADP-ribosylation factor-like protein 8A OS=Homo sapiens OX=9606 GN=ARL8A PE=1 SV=1	WP	55	1.74	2	1500000000	1300000000	0.8667	-0.2065
Q9NVT9	ARMC1	ARMC1 ARCP	ARMC1	Armadillo repeat-containing protein 1 OS=Homo sapiens OX=9606 GN=ARMC1 PE=1 SV=1	WP	25	1.4	6	830000000	760000000	0.9157	-0.1271
Q8N2F6	ARM10	ARMC10 SVH PSEC0198	ARMC10	Armadillo repeat-containing protein 10 OS=Homo sapiens OX=9606 GN=ARMC10 PE=1 SV=1	WP	10	1	4	140000000	120000000	0.8571	-0.2224
Q6NXE6	ARMC6	ARMC6	ARMC6	Armadillo repeat-containing protein 6 OS=Homo sapiens OX=9606 GN=ARMC6 PE=1 SV=2	WP	33	1.52	6	530000000	300000000	0.566	-0.821
Q8IUR7	ARMC8	ARMC8 S863-2	ARMC8	Armadillo repeat-containing protein 8 OS=Homo sapiens OX=9606 GN=ARMC8 PE=1 SV=2	WP	67	1.83	11	300000000	230000000	0.7667	-0.3833
Q7Z3E5	ARMC9	ARMC9 KIAA1868	ARMC9	LisH domain-containing protein ARMC9 OS=Homo sapiens OX=9606 GN=ARMC9 PE=1 SV=3	WP	35	1.54	9	250000000	180000000	0.72	-0.4739
Q9UH62	ARMX3	ARMCX3 ALEX3 BM-017 UNQ2517/PRO6007	ARMCX3	Armadillo repeat-containing X-linked protein 3 OS=Homo sapiens OX=9606 GN=ARMCX3 PE=1 SV=1	WP	31	1.49	5	350000000	290000000	0.8286	-0.2713
Q5T2E6	ARMD3	ARMH3 C10orf76	ARMH3	Armadillo-like helical domain-containing protein 3 OS=Homo sapiens OX=9606 GN=ARMH3 PE=1 SV=1	WP	16	1.2	7	170000000	100000000	0.5882	-0.7655
Q9H993	ARMT1	ARMT1 C6orf211	ARMT1	Damage-control phosphatase ARMT1 OS=Homo sapiens OX=9606 GN=ARMT1 PE=1 SV=1	WP	117	2.07	12	3200000000	2400000000	0.75	-0.415
P27540	ARNT	ARNT BHLHE2	ARNT	Aryl hydrocarbon receptor nuclear translocator OS=Homo sapiens OX=9606 GN=ARNT PE=1 SV=1	WP	20	1.3	7	160000000	97000000	0.6063	-0.722
Q92747	ARC1A	ARPC1A SOP2L	ARPC1A	Actin-related protein 2/3 complex subunit 1A OS=Homo sapiens OX=9606 GN=ARPC1A PE=1 SV=2	WP	83	1.92	7	5300000000	4300000000	0.8113	-0.3017
O15143	ARC1B	ARPC1B ARC41	ARPC1B	Actin-related protein 2/3 complex subunit 1B OS=Homo sapiens OX=9606 GN=ARPC1B PE=1 SV=3	WP	91	1.96	7	2800000000	2300000000	0.8214	-0.2838
O15144	ARPC2	ARPC2 ARC34 PRO2446	ARPC2	Actin-related protein 2/3 complex subunit 2 OS=Homo sapiens OX=9606 GN=ARPC2 PE=1 SV=1	WP	214	2.33	14	8700000000	7700000000	0.8851	-0.1762
O15145	ARPC3	ARPC3 ARC21	ARPC3	Actin-related protein 2/3 complex subunit 3 OS=Homo sapiens OX=9606 GN=ARPC3 PE=1 SV=3	WP	45	1.65	3	2800000000	2400000000	0.8571	-0.2224
P59998	ARPC4	ARPC4 ARC20	ARPC4	Actin-related protein 2/3 complex subunit 4 OS=Homo sapiens OX=9606 GN=ARPC4 PE=1 SV=3	WP	82	1.91	7	4000000000	5200000000	1.3	0.3785
O15511	ARPC5	ARPC5 ARC16	ARPC5	Actin-related protein 2/3 complex subunit 5 OS=Homo sapiens OX=9606 GN=ARPC5 PE=1 SV=3	WP	82	1.91	4	6100000000	4900000000	0.8033	-0.316
Q9BPX5	ARP5L	ARPC5L	ARPC5L	Actin-related protein 2/3 complex subunit 5-like protein OS=Homo sapiens OX=9606 GN=ARPC5L PE=1 SV=1	WP	53	1.72	5	1800000000	1500000000	0.8333	-0.263
Q7Z6K5	ARPIN	ARPIN C15orf38	ARPIN	Arpin OS=Homo sapiens OX=9606 GN=ARPIN PE=1 SV=1	WP	76	1.88	6	940000000	690000000	0.734	-0.4461
P49407	ARRB1	ARRB1 ARR1	ARRB1	Beta-arrestin-1 OS=Homo sapiens OX=9606 GN=ARRB1 PE=1 SV=2	WP	9	0.95	5	140000000	89000000	0.6357	-0.6535
P32121	ARRB2	ARRB2 ARB2 ARR2	ARRB2	Beta-arrestin-2 OS=Homo sapiens OX=9606 GN=ARRB2 PE=1 SV=2	WP	34	1.53	8	170000000	140000000	0.8235	-0.2801
Q8N5I2	ARRD1	ARRDC1	ARRDC1	Arrestin domain-containing protein 1 OS=Homo sapiens OX=9606 GN=ARRDC1 PE=1 SV=1	WP	20	1.3	4	57000000	42000000	0.7368	-0.4406
P15289	ARSA	ARSA	ARSA	Arylsulfatase A OS=Homo sapiens OX=9606 GN=ARSA PE=1 SV=3	WP	63	1.8	6	930000000	520000000	0.5591	-0.8387
P15848	ARSB	ARSB	ARSB	Arylsulfatase B OS=Homo sapiens OX=9606 GN=ARSB PE=1 SV=1	WP	20	1.3	3	380000000	310000000	0.8158	-0.2937
Q6UWY0	ARSK	ARSK TSULF UNQ630/PRO1246	ARSK	Arylsulfatase K OS=Homo sapiens OX=9606 GN=ARSK PE=1 SV=1	WP	2	0.3	2	66000000	61000000	0.9242	-0.1137
O00192	ARVC	ARVCF	ARVCF	Armadillo repeat protein deleted in velo-cardio-facial syndrome OS=Homo sapiens OX=9606 GN=ARVCF PE=1 SV=1	WP	57	1.76	12	1800000000	180000000	0.1	-3.3219
Q9HBK9	AS3MT	AS3MT CYT19	AS3MT	Arsenite methyltransferase OS=Homo sapiens OX=9606 GN=AS3MT PE=1 SV=3	WP	62	1.79	7	960000000	560000000	0.5833	-0.7776
Q13510	ASAH1	ASAH1 ASAH HSD-33 HSD33	ASAH1	Acid ceramidase OS=Homo sapiens OX=9606 GN=ASAH1 PE=1 SV=5	WP	105	2.02	11	2200000000	2100000000	0.9545	-0.0671
Q9ULH1	ASAP1	ASAP1 DDEF1 KIAA1249 PAG2	ASAP1	Arf-GAP with SH3 domain, ANK repeat and PH domain-containing protein 1 OS=Homo sapiens OX=9606 GN=ASAP1 PE=1 SV=4	WP	32	1.51	10	99000000	62000000	0.6263	-0.6752
O43150	ASAP2	ASAP2 DDEF2 KIAA0400	ASAP2	Arf-GAP with SH3 domain, ANK repeat and PH domain-containing protein 2 OS=Homo sapiens OX=9606 GN=ASAP2 PE=1 SV=3	WP	33	1.52	8	5800000000	120000000	0.0207	-5.5949
Q8TDY4	ASAP3	ASAP3 DDEFL1 UPLC1	ASAP3	Arf-GAP with SH3 domain, ANK repeat and PH domain-containing protein 3 OS=Homo sapiens OX=9606 GN=ASAP3 PE=1 SV=1	WP	8	0.9	4	38000000	20000000	0.5263	-0.926
Q9Y576	ASB1	ASB1 KIAA1146	ASB1	Ankyrin repeat and SOCS box protein 1 OS=Homo sapiens OX=9606 GN=ASB1 PE=1 SV=1	WP	8	0.9	3	37000000	20000000	0.5405	-0.8875
Q9NWX5	ASB6	ASB6	ASB6	Ankyrin repeat and SOCS box protein 6 OS=Homo sapiens OX=9606 GN=ASB6 PE=1 SV=1	WP	12	1.08	5	76000000	58000000	0.7632	-0.3899
Q8N9N2	ASCC1	ASCC1 CGI-18	ASCC1	Activating signal cointegrator 1 complex subunit 1 OS=Homo sapiens OX=9606 GN=ASCC1 PE=1 SV=1	WP	25	1.4	5	180000000	170000000	0.9444	-0.0825
Q9H1I8	ASCC2	ASCC2 ASC1P100 RQT3	ASCC2	Activating signal cointegrator 1 complex subunit 2 OS=Homo sapiens OX=9606 GN=ASCC2 PE=1 SV=3	WP	35	1.54	9	280000000	200000000	0.7143	-0.4854
Q8N3C0	ASCC3	ASCC3 HELIC1 RQT2	ASCC3	Activating signal cointegrator 1 complex subunit 3 OS=Homo sapiens OX=9606 GN=ASCC3 PE=1 SV=3	WP	158	2.2	38	460000000	390000000	0.8478	-0.2382
L0R819	ASURF	ASDURF	ASDURF	ASNSD1 upstream open reading frame protein OS=Homo sapiens OX=9606 GN=ASDURF PE=1 SV=1	WP	8	0.9	2	42000000	1	0	-25.3239
Q9Y294	ASF1A	ASF1A CGI-98 HSPC146	ASF1A	Histone chaperone ASF1A OS=Homo sapiens OX=9606 GN=ASF1A PE=1 SV=1	WP	43	1.63	3	810000000	710000000	0.8765	-0.1901
Q9NVP2	ASF1B	ASF1B	ASF1B	Histone chaperone ASF1B OS=Homo sapiens OX=9606 GN=ASF1B PE=1 SV=1	WP	20	1.3	3	390000000	410000000	1.0513	0.0721
Q9UBL3	ASH2L	ASH2L ASH2L1	ASH2L	Set1/Ash2 histone methyltransferase complex subunit ASH2 OS=Homo sapiens OX=9606 GN=ASH2L PE=1 SV=1	WP	64	1.81	9	320000000	280000000	0.875	-0.1926
P78348	ASIC1	ASIC1 ACCN2 BNAC2	ASIC1	Acid-sensing ion channel 1 OS=Homo sapiens OX=9606 GN=ASIC1 PE=1 SV=3	WP	8	0.9	3	110000000	130000000	1.1818	0.241
P04424	ARLY	ASL	ASL	Argininosuccinate lyase OS=Homo sapiens OX=9606 GN=ASL PE=1 SV=4	WP	60	1.78	7	570000000	490000000	0.8596	-0.2182
O95671	ASML	ASMTL	ASMTL	Probable bifunctional dTTP/UTP pyrophosphatase/methyltransferase protein OS=Homo sapiens OX=9606 GN=ASMTL PE=1 SV=3	WP	36	1.56	7	230000000	170000000	0.7391	-0.4361
P08243	ASNS	ASNS TS11	ASNS	Asparagine synthetase [glutamine-hydrolyzing] OS=Homo sapiens OX=9606 GN=ASNS PE=1 SV=4	WP	275	2.44	18	5000000000	5000000000	1	0
Q9NWL6	ASND1	ASNSD1 NS3TP1 Nbla00058	ASNSD1	Asparagine synthetase domain-containing protein 1 OS=Homo sapiens OX=9606 GN=ASNSD1 PE=2 SV=2	WP	5	0.7	4	41000000	36000000	0.878	-0.1876
Q12797	ASPH	ASPH BAH	ASPH	Aspartyl/asparaginyl beta-hydroxylase OS=Homo sapiens OX=9606 GN=ASPH PE=1 SV=3	WP	88	1.94	14	930000000	640000000	0.6882	-0.5392
Q9BZE9	ASPC1	ASPSCR1 ASPL RCC17 TUG UBXD9 UBXN9	ASPSCR1	Tether containing UBX domain for GLUT4 OS=Homo sapiens OX=9606 GN=ASPSCR1 PE=1 SV=1	WP	65	1.81	11	1000000000	790000000	0.79	-0.3401
Q7L266	ASGL1	ASRGL1 ALP CRASH	ASRGL1	Isoaspartyl peptidase/L-asparaginase OS=Homo sapiens OX=9606 GN=ASRGL1 PE=1 SV=2	WP	29	1.46	6	330000000	260000000	0.7879	-0.344
P00966	ASSY	ASS1 ASS	ASS1	Argininosuccinate synthase OS=Homo sapiens OX=9606 GN=ASS1 PE=1 SV=2	WP	79	1.9	10	3400000000	3400000000	1	0
Q76L83	ASXL2	ASXL2 ASXH2 KIAA1685	ASXL2	Putative Polycomb group protein ASXL2 OS=Homo sapiens OX=9606 GN=ASXL2 PE=1 SV=1	WP	5	0.7	2	13000000	9000000	0.6923	-0.5305
Q8NBU5	ATAD1	ATAD1 FNP001	ATAD1	Outer mitochondrial transmembrane helix translocase OS=Homo sapiens OX=9606 GN=ATAD1 PE=1 SV=1	WP	47	1.67	8	1100000000	930000000	0.8455	-0.2422
Q6PL18	ATAD2	ATAD2 L16 PRO2000	ATAD2	ATPase family AAA domain-containing protein 2 OS=Homo sapiens OX=9606 GN=ATAD2 PE=1 SV=1	WP	8	0.9	4	24000000	38000000	1.5833	0.663
Q9NVI7	ATD3A	ATAD3A	ATAD3A	ATPase family AAA domain-containing protein 3A OS=Homo sapiens OX=9606 GN=ATAD3A PE=1 SV=2	WP	65	1.81	6	530000000	430000000	0.8113	-0.3017
Q5T9A4	ATD3B	ATAD3B KIAA1273 TOB3	ATAD3B	ATPase family AAA domain-containing protein 3B OS=Homo sapiens OX=9606 GN=ATAD3B PE=1 SV=1	WP	54	1.73	3	1700000000	370000000	0.2176	-2.1999
Q5T2N8	ATD3C	ATAD3C	ATAD3C	ATPase family AAA domain-containing protein 3C OS=Homo sapiens OX=9606 GN=ATAD3C PE=2 SV=2	WP	14	1.15	3	1400000000	110000000	0.0786	-3.6699
Q96QE3	ATAD5	ATAD5 C17orf41 FRAG1	ATAD5	ATPase family AAA domain-containing protein 5 OS=Homo sapiens OX=9606 GN=ATAD5 PE=1 SV=4	WP	8	0.9	5	14000000	6400000	0.4571	-1.1293
Q5SQI0	ATAT	ATAT1 C6orf134 MEC17 Nbla00487	ATAT1	Alpha-tubulin N-acetyltransferase 1 OS=Homo sapiens OX=9606 GN=ATAT1 PE=1 SV=1	WP	9	0.95	3	89000000	51000000	0.573	-0.8033
O95260	ATE1	ATE1	ATE1	Arginyl-tRNA--protein transferase 1 OS=Homo sapiens OX=9606 GN=ATE1 PE=1 SV=2	WP	65	1.81	9	510000000	370000000	0.7255	-0.463
Q6VMQ6	MCAF1	ATF7IP MCAF MCAF1	ATF7IP	Activating transcription factor 7-interacting protein 1 OS=Homo sapiens OX=9606 GN=ATF7IP PE=1 SV=3	WP	65	1.81	15	650000000	530000000	0.8154	-0.2944
Q9BSB4	ATGA1	ATG101 C12orf44 PP894	ATG101	Autophagy-related protein 101 OS=Homo sapiens OX=9606 GN=ATG101 PE=1 SV=1	WP	14	1.15	3	74000000	63000000	0.8514	-0.2322
O94817	ATG12	ATG12 APG12 APG12L	ATG12	Ubiquitin-like protein ATG12 OS=Homo sapiens OX=9606 GN=ATG12 PE=1 SV=1	WP	6	0.78	3	68000000	60000000	0.8824	-0.1806
O75143	ATG13	ATG13 KIAA0652	ATG13	Autophagy-related protein 13 OS=Homo sapiens OX=9606 GN=ATG13 PE=1 SV=1	WP	8	0.9	3	57000000	13000000	0.2281	-2.1325
Q6ZNE5	BAKOR	ATG14 ATG14L KIAA0831	ATG14	Beclin 1-associated autophagy-related key regulator OS=Homo sapiens OX=9606 GN=ATG14 PE=1 SV=1	WP	2	0.3	2	5200000	4000000	0.7692	-0.3785
Q676U5	A16L1	ATG16L1 APG16L UNQ9393/PRO34307	ATG16L1	Autophagy-related protein 16-1 OS=Homo sapiens OX=9606 GN=ATG16L1 PE=1 SV=2	WP	24	1.38	9	560000000	470000000	0.8393	-0.2528
Q2TAZ0	ATG2A	ATG2A KIAA0404	ATG2A	Autophagy-related protein 2 homolog A OS=Homo sapiens OX=9606 GN=ATG2A PE=1 SV=3	WP	7	0.85	4	120000000	89000000	0.7417	-0.4312
Q96BY7	ATG2B	ATG2B C14orf103	ATG2B	Autophagy-related protein 2 homolog B OS=Homo sapiens OX=9606 GN=ATG2B PE=1 SV=5	WP	51	1.71	14	170000000	110000000	0.6471	-0.628
Q9NT62	ATG3	ATG3 APG3 APG3L	ATG3	Ubiquitin-like-conjugating enzyme ATG3 OS=Homo sapiens OX=9606 GN=ATG3 PE=1 SV=1	WP	29	1.46	5	1100000000	840000000	0.7636	-0.389
Q8WYN0	ATG4A	ATG4A APG4A AUTL2	ATG4A	Cysteine protease ATG4A OS=Homo sapiens OX=9606 GN=ATG4A PE=1 SV=1	WP	9	0.95	2	150000000	150000000	1	0
Q9Y4P1	ATG4B	ATG4B APG4B AUTL1 KIAA0943	ATG4B	Cysteine protease ATG4B OS=Homo sapiens OX=9606 GN=ATG4B PE=1 SV=2	WP	29	1.46	7	480000000	420000000	0.875	-0.1926
Q96DT6	ATG4C	ATG4C APG4C AUTL1 AUTL3	ATG4C	Cysteine protease ATG4C OS=Homo sapiens OX=9606 GN=ATG4C PE=1 SV=1	WP	13	1.11	3	140000000	95000000	0.6786	-0.5594
Q9H1Y0	ATG5	ATG5 APG5L ASP	ATG5	Autophagy protein 5 OS=Homo sapiens OX=9606 GN=ATG5 PE=1 SV=2	WP	23	1.36	6	810000000	720000000	0.8889	-0.1699
O95352	ATG7	ATG7 APG7L	ATG7	Ubiquitin-like modifier-activating enzyme ATG7 OS=Homo sapiens OX=9606 GN=ATG7 PE=1 SV=1	WP	67	1.83	14	530000000	390000000	0.7358	-0.4425
Q7Z3C6	ATG9A	ATG9A APG9L1	ATG9A	Autophagy-related protein 9A OS=Homo sapiens OX=9606 GN=ATG9A PE=1 SV=3	WP	21	1.32	6	180000000	130000000	0.7222	-0.4695
P31939	PUR9	ATIC PURH OK/SW-cl.86	ATIC	Bifunctional purine biosynthesis protein ATIC OS=Homo sapiens OX=9606 GN=ATIC PE=1 SV=3	WP	577	2.76	24	12000000000	9400000000	0.7833	-0.3523
Q8WXF7	ATLA1	ATL1 GBP3 SPG3A	ATL1	Atlastin-1 OS=Homo sapiens OX=9606 GN=ATL1 PE=1 SV=1	WP	89	1.95	12	820000000	650000000	0.7927	-0.3352
Q8NHH9	ATLA2	ATL2 ARL6IP2	ATL2	Atlastin-2 OS=Homo sapiens OX=9606 GN=ATL2 PE=1 SV=2	WP	36	1.56	7	220000000	200000000	0.9091	-0.1375
Q6DD88	ATLA3	ATL3	ATL3	Atlastin-3 OS=Homo sapiens OX=9606 GN=ATL3 PE=1 SV=1	WP	42	1.62	9	790000000	580000000	0.7342	-0.4458
Q13315	ATM	ATM	ATM	Serine-protein kinase ATM OS=Homo sapiens OX=9606 GN=ATM PE=1 SV=4	WP	23	1.36	13	61000000	40000000	0.6557	-0.6088
O00244	ATOX1	ATOX1 HAH1	ATOX1	Copper transport protein ATOX1 OS=Homo sapiens OX=9606 GN=ATOX1 PE=1 SV=1	WP	6	0.78	2	350000000	240000000	0.6857	-0.5443
P98196	AT11A	ATP11A ATPIH ATPIS KIAA1021	ATP11A	Phospholipid-transporting ATPase IH OS=Homo sapiens OX=9606 GN=ATP11A PE=1 SV=3	WP	7	0.85	2	53000000	53000000	1	0
Q9Y2G3	AT11B	ATP11B ATPIF ATPIR KIAA0956	ATP11B	Phospholipid-transporting ATPase IF OS=Homo sapiens OX=9606 GN=ATP11B PE=1 SV=2	WP	12	1.08	4	35000000	41000000	1.1714	0.2283
Q8NB49	AT11C	ATP11C ATPIG ATPIQ	ATP11C	Phospholipid-transporting ATPase IG OS=Homo sapiens OX=9606 GN=ATP11C PE=1 SV=3	WP	33	1.52	9	110000000	96000000	0.8727	-0.1964
P54707	AT12A	ATP12A ATP1AL1	ATP12A	Potassium-transporting ATPase alpha chain 2 OS=Homo sapiens OX=9606 GN=ATP12A PE=1 SV=3
Q9HD20	AT131	ATP13A1 ATP13A KIAA1825 CGI-152	ATP13A1	Endoplasmic reticulum transmembrane helix translocase OS=Homo sapiens OX=9606 GN=ATP13A1 PE=1 SV=2	WP	98	1.99	18	560000000	450000000	0.8036	-0.3155
Q9NQ11	AT132	ATP13A2 PARK9	ATP13A2	Polyamine-transporting ATPase 13A2 OS=Homo sapiens OX=9606 GN=ATP13A2 PE=1 SV=2	WP	8	0.9	5	31000000	30000000	0.9677	-0.0473
Q9H7F0	AT133	ATP13A3 AFURS1	ATP13A3	Polyamine-transporting ATPase 13A3 OS=Homo sapiens OX=9606 GN=ATP13A3 PE=1 SV=4	WP	3	0.48	3	20000000	28000000	1.4	0.4854
P05023	AT1A1	ATP1A1	ATP1A1	Sodium/potassium-transporting ATPase subunit alpha-1 OS=Homo sapiens OX=9606 GN=ATP1A1 PE=1 SV=1	WP	609	2.78	17	9900000000	8400000000	0.8485	-0.237
P50993	AT1A2	ATP1A2 KIAA0778	ATP1A2	Sodium/potassium-transporting ATPase subunit alpha-2 OS=Homo sapiens OX=9606 GN=ATP1A2 PE=1 SV=1
P13637	AT1A3	ATP1A3	ATP1A3	Sodium/potassium-transporting ATPase subunit alpha-3 OS=Homo sapiens OX=9606 GN=ATP1A3 PE=1 SV=3	WP	313	2.5	2	33000000	1	0	-24.976
Q13733	AT1A4	ATP1A4 ATP1AL2	ATP1A4	Sodium/potassium-transporting ATPase subunit alpha-4 OS=Homo sapiens OX=9606 GN=ATP1A4 PE=1 SV=3
P05026	AT1B1	ATP1B1 ATP1B	ATP1B1	Sodium/potassium-transporting ATPase subunit beta-1 OS=Homo sapiens OX=9606 GN=ATP1B1 PE=1 SV=1	WP	32	1.51	5	1200000000	980000000	0.8167	-0.2922
P54709	AT1B3	ATP1B3	ATP1B3	Sodium/potassium-transporting ATPase subunit beta-3 OS=Homo sapiens OX=9606 GN=ATP1B3 PE=1 SV=1	WP	115	2.06	8	5600000000	4800000000	0.8571	-0.2224
O14983	AT2A1	ATP2A1	ATP2A1	Sarcoplasmic/endoplasmic reticulum calcium ATPase 1 OS=Homo sapiens OX=9606 GN=ATP2A1 PE=1 SV=1	WP	105	2.02	11	1800000000	1300000000	0.7222	-0.4695
P16615	AT2A2	ATP2A2 ATP2B	ATP2A2	Sarcoplasmic/endoplasmic reticulum calcium ATPase 2 OS=Homo sapiens OX=9606 GN=ATP2A2 PE=1 SV=1	WP	252	2.4	26	2200000000	1500000000	0.6818	-0.5525
Q93084	AT2A3	ATP2A3	ATP2A3	Sarcoplasmic/endoplasmic reticulum calcium ATPase 3 OS=Homo sapiens OX=9606 GN=ATP2A3 PE=1 SV=3	WP	40	1.6	5	800000000	400000000	0.5	-1
P20020	AT2B1	ATP2B1 PMCA1	ATP2B1	Plasma membrane calcium-transporting ATPase 1 OS=Homo sapiens OX=9606 GN=ATP2B1 PE=1 SV=4	WP	233	2.37	14	1500000000	1100000000	0.7333	-0.4475
P23634	AT2B4	ATP2B4 ATP2B2 MXRA1	ATP2B4	Plasma membrane calcium-transporting ATPase 4 OS=Homo sapiens OX=9606 GN=ATP2B4 PE=1 SV=2	WP	109	2.04	9	850000000	300000000	0.3529	-1.5025
P98194	AT2C1	ATP2C1 KIAA1347 PMR1L HUSSY-28	ATP2C1	Calcium-transporting ATPase type 2C member 1 OS=Homo sapiens OX=9606 GN=ATP2C1 PE=1 SV=3	WP	12	1.08	4	120000000	73000000	0.6083	-0.7171
P20648	ATP4A	ATP4A	ATP4A	Potassium-transporting ATPase alpha chain 1 OS=Homo sapiens OX=9606 GN=ATP4A PE=1 SV=5
P25705	ATPA	ATP5F1A ATP5A ATP5A1 ATP5AL2 ATPM	ATP5F1A	ATP synthase subunit alpha, mitochondrial OS=Homo sapiens OX=9606 GN=ATP5F1A PE=1 SV=1	WP	967	2.99	22	45000000000	30000000000	0.6667	-0.585
P06576	ATPB	ATP5F1B ATP5B ATPMB ATPSB	ATP5F1B	ATP synthase subunit beta, mitochondrial OS=Homo sapiens OX=9606 GN=ATP5F1B PE=1 SV=3	WP	1509	3.18	24	54000000000	43000000000	0.7963	-0.3286
P36542	ATPG	ATP5F1C ATP5C ATP5C1 ATP5CL1	ATP5F1C	ATP synthase subunit gamma, mitochondrial OS=Homo sapiens OX=9606 GN=ATP5F1C PE=1 SV=1	WP	142	2.15	8	4500000000	4000000000	0.8889	-0.1699
P30049	ATPD	ATP5F1D ATP5D	ATP5F1D	ATP synthase subunit delta, mitochondrial OS=Homo sapiens OX=9606 GN=ATP5F1D PE=1 SV=2	WP	46	1.66	2	15000000000	11000000000	0.7333	-0.4475
P56385	ATP5I	ATP5ME ATP5I ATP5K	ATP5ME	ATP synthase subunit e, mitochondrial OS=Homo sapiens OX=9606 GN=ATP5ME PE=1 SV=2	WP	31	1.49	2	910000000	880000000	0.967	-0.0484
O75964	ATP5L	ATP5MG ATP5L	ATP5MG	ATP synthase subunit g, mitochondrial OS=Homo sapiens OX=9606 GN=ATP5MG PE=1 SV=3	WP	80	1.9	2	26000000	70000000	2.6923	1.4288
P24539	AT5F1	ATP5PB ATP5F1	ATP5PB	ATP synthase F(0) complex subunit B1, mitochondrial OS=Homo sapiens OX=9606 GN=ATP5PB PE=1 SV=2	WP	105	2.02	9	5000000000	4600000000	0.92	-0.1203
O75947	ATP5H	ATP5PD ATP5H My032	ATP5PD	ATP synthase subunit d, mitochondrial OS=Homo sapiens OX=9606 GN=ATP5PD PE=1 SV=3	WP	81	1.91	10	5300000000	4600000000	0.8679	-0.2044
P18859	ATP5J	ATP5PF ATP5A ATP5J ATPM	ATP5PF	ATP synthase-coupling factor 6, mitochondrial OS=Homo sapiens OX=9606 GN=ATP5PF PE=1 SV=1	WP	29	1.46	5	530000000	660000000	1.2453	0.3165
P48047	ATPO	ATP5PO ATP5O ATPO	ATP5PO	ATP synthase subunit O, mitochondrial OS=Homo sapiens OX=9606 GN=ATP5PO PE=1 SV=1	WP	68	1.83	6	5000000000	5300000000	1.06	0.0841
Q15904	VAS1	ATP6AP1 ATP6IP1 ATP6S1 VATPS1 XAP3	ATP6AP1	V-type proton ATPase subunit S1 OS=Homo sapiens OX=9606 GN=ATP6AP1 PE=1 SV=2	WP	33	1.52	6	750000000	570000000	0.76	-0.3959
O75787	RENR	ATP6AP2 ATP6IP2 CAPER ELDF10 HT028 MSTP009 PSEC0072	ATP6AP2	Renin receptor OS=Homo sapiens OX=9606 GN=ATP6AP2 PE=1 SV=2	WP	24	1.38	6	600000000	510000000	0.85	-0.2345
Q93050	VPP1	ATP6V0A1 ATP6N1 ATP6N1A VPP1	ATP6V0A1	V-type proton ATPase 116 kDa subunit a1 OS=Homo sapiens OX=9606 GN=ATP6V0A1 PE=1 SV=3	WP	64	1.81	12	700000000	600000000	0.8571	-0.2224
Q9Y487	VPP2	ATP6V0A2	ATP6V0A2	V-type proton ATPase 116 kDa subunit a2 OS=Homo sapiens OX=9606 GN=ATP6V0A2 PE=1 SV=2	WP	31	1.49	7	160000000	120000000	0.75	-0.415
P61421	VA0D1	ATP6V0D1 ATP6D VPATPD	ATP6V0D1	V-type proton ATPase subunit d 1 OS=Homo sapiens OX=9606 GN=ATP6V0D1 PE=1 SV=1	WP	47	1.67	6	1300000000	1200000000	0.9231	-0.1155
P38606	VATA	ATP6V1A ATP6A1 ATP6V1A1 VPP2	ATP6V1A	V-type proton ATPase catalytic subunit A OS=Homo sapiens OX=9606 GN=ATP6V1A PE=1 SV=2	WP	252	2.4	23	5700000000	4400000000	0.7719	-0.3735
P15313	VATB1	ATP6V1B1 ATP6B1 VATB VPP3	ATP6V1B1	V-type proton ATPase subunit B, kidney isoform OS=Homo sapiens OX=9606 GN=ATP6V1B1 PE=1 SV=3	WP	26	1.41	4	1500000000	1300000000	0.8667	-0.2065
P21281	VATB2	ATP6V1B2 ATP6B2 VPP3	ATP6V1B2	V-type proton ATPase subunit B, brain isoform OS=Homo sapiens OX=9606 GN=ATP6V1B2 PE=1 SV=3	WP	179	2.25	13	4500000000	3700000000	0.8222	-0.2824
P21283	VATC1	ATP6V1C1 ATP6C ATP6D VATC	ATP6V1C1	V-type proton ATPase subunit C 1 OS=Homo sapiens OX=9606 GN=ATP6V1C1 PE=1 SV=4	WP	96	1.98	11	1300000000	1200000000	0.9231	-0.1155
Q9Y5K8	VATD	ATP6V1D ATP6M VATD	ATP6V1D	V-type proton ATPase subunit D OS=Homo sapiens OX=9606 GN=ATP6V1D PE=1 SV=1	WP	45	1.65	8	850000000	640000000	0.7529	-0.4094
P36543	VATE1	ATP6V1E1 ATP6E ATP6E2	ATP6V1E1	V-type proton ATPase subunit E 1 OS=Homo sapiens OX=9606 GN=ATP6V1E1 PE=1 SV=1	WP	107	2.03	7	350000000	240000000	0.6857	-0.5443
Q96A05	VATE2	ATP6V1E2 ATP6E1 ATP6EL2 ATP6V1EL2	ATP6V1E2	V-type proton ATPase subunit E 2 OS=Homo sapiens OX=9606 GN=ATP6V1E2 PE=1 SV=1	WP	47	1.67	2	200000000	170000000	0.85	-0.2345
Q16864	VATF	ATP6V1F ATP6S14 VATF	ATP6V1F	V-type proton ATPase subunit F OS=Homo sapiens OX=9606 GN=ATP6V1F PE=1 SV=2	WP	53	1.72	6	1000000000	750000000	0.75	-0.415
Q9UI12	VATH	ATP6V1H CGI-11	ATP6V1H	V-type proton ATPase subunit H OS=Homo sapiens OX=9606 GN=ATP6V1H PE=1 SV=1	WP	61	1.79	13	1200000000	890000000	0.7417	-0.4312
Q04656	ATP7A	ATP7A MC1 MNK	ATP7A	Copper-transporting ATPase 1 OS=Homo sapiens OX=9606 GN=ATP7A PE=1 SV=4	WP	75	1.88	19	660000000	440000000	0.6667	-0.585
Q9Y2Q0	AT8A1	ATP8A1 ATPIA	ATP8A1	Phospholipid-transporting ATPase IA OS=Homo sapiens OX=9606 GN=ATP8A1 PE=1 SV=1	WP	8	0.9	5	96000000	62000000	0.6458	-0.6308
O75110	ATP9A	ATP9A ATPIIA KIAA0611	ATP9A	Probable phospholipid-transporting ATPase IIA OS=Homo sapiens OX=9606 GN=ATP9A PE=1 SV=3	WP	8	0.9	2	51000000	36000000	0.7059	-0.5025
Q5TC12	ATPF1	ATPAF1 ATP11	ATPAF1	ATP synthase mitochondrial F1 complex assembly factor 1 OS=Homo sapiens OX=9606 GN=ATPAF1 PE=1 SV=1	WP	31	1.49	7	880000000	820000000	0.9318	-0.1019
Q8N5M1	ATPF2	ATPAF2 ATP12 LP3663	ATPAF2	ATP synthase mitochondrial F1 complex assembly factor 2 OS=Homo sapiens OX=9606 GN=ATPAF2 PE=1 SV=1	WP	49	1.69	8	750000000	590000000	0.7867	-0.3462
Q13535	ATR	ATR FRP1	ATR	Serine/threonine-protein kinase ATR OS=Homo sapiens OX=9606 GN=ATR PE=1 SV=3	WP	4	0.6	4	12000000	2200000	0.1833	-2.4475
Q8WXE1	ATRIP	ATRIP AGS1	ATRIP	ATR-interacting protein OS=Homo sapiens OX=9606 GN=ATRIP PE=1 SV=1	WP	17	1.23	4	1400000000	2100000000	1.5	0.585
O75882	ATRN	ATRN KIAA0548 MGCA	ATRN	Attractin OS=Homo sapiens OX=9606 GN=ATRN PE=1 SV=2	WP	25	1.4	5	160000000	120000000	0.75	-0.415
P46100	ATRX	ATRX RAD54L XH2	ATRX	Transcriptional regulator ATRX OS=Homo sapiens OX=9606 GN=ATRX PE=1 SV=5	WP	35	1.54	14	120000000	78000000	0.65	-0.6215
P54253	ATX1	ATXN1 ATX1 SCA1	ATXN1	Ataxin-1 OS=Homo sapiens OX=9606 GN=ATXN1 PE=1 SV=2	WP	8	0.9	3	30000000	15000000	0.5	-1
Q9UBB4	ATX10	ATXN10 SCA10	ATXN10	Ataxin-10 OS=Homo sapiens OX=9606 GN=ATXN10 PE=1 SV=1	WP	102	2.01	10	2800000000	2000000000	0.7143	-0.4854
P0C7T5	ATX1L	ATXN1L BOAT BOAT1	ATXN1L	Ataxin-1-like OS=Homo sapiens OX=9606 GN=ATXN1L PE=1 SV=1	WP	9	0.95	5	110000000	97000000	0.8818	-0.1814
Q99700	ATX2	ATXN2 ATX2 SCA2 TNRC13	ATXN2	Ataxin-2 OS=Homo sapiens OX=9606 GN=ATXN2 PE=1 SV=2	WP	71	1.85	12	760000000	600000000	0.7895	-0.341
Q8WWM7	ATX2L	ATXN2L A2D A2LG A2LP A2RP	ATXN2L	Ataxin-2-like protein OS=Homo sapiens OX=9606 GN=ATXN2L PE=1 SV=2	WP	263	2.42	20	1900000000	1800000000	0.9474	-0.078
P54252	ATX3	ATXN3 ATX3 MJD MJD1 SCA3	ATXN3	Ataxin-3 OS=Homo sapiens OX=9606 GN=ATXN3 PE=1 SV=5	WP	51	1.71	7	550000000	410000000	0.7455	-0.4238
Q96GX2	A7L3B	ATXN7L3B	ATXN7L3B	Ataxin-7-like protein 3B OS=Homo sapiens OX=9606 GN=ATXN7L3B PE=1 SV=2	WP	16	1.2	2	520000000	680000000	1.3077	0.387
Q13825	AUHM	AUH	AUH	Methylglutaconyl-CoA hydratase, mitochondrial OS=Homo sapiens OX=9606 GN=AUH PE=1 SV=1	WP	9	0.95	3	59000000	42000000	0.7119	-0.4903
Q9Y679	AUP1	AUP1	AUP1	Lipid droplet-regulating VLDL assembly factor AUP1 OS=Homo sapiens OX=9606 GN=AUP1 PE=1 SV=2	WP	16	1.2	5	370000000	250000000	0.6757	-0.5656
O14965	AURKA	AURKA AIK AIRK1 ARK1 AURA AYK1 BTAK IAK1 STK15 STK6	AURKA	Aurora kinase A OS=Homo sapiens OX=9606 GN=AURKA PE=1 SV=2	WP	10	1	2	95000000	51000000	0.5368	-0.8974
Q96GD4	AURKB	AURKB AIK2 AIM1 AIRK2 ARK2 STK1 STK12 STK5	AURKB	Aurora kinase B OS=Homo sapiens OX=9606 GN=AURKB PE=1 SV=3	WP	18	1.26	2	78000000	76000000	0.9744	-0.0375
Q9NQS1	AVEN	AVEN	AVEN	Cell death regulator Aven OS=Homo sapiens OX=9606 GN=AVEN PE=1 SV=1	WP	7	0.85	3	40000000	15000000	0.375	-1.415
Q8NBF6	AVL9	AVL9 KIAA0241	AVL9	Late secretory pathway protein AVL9 homolog OS=Homo sapiens OX=9606 GN=AVL9 PE=1 SV=1	WP	31	1.49	7	200000000	140000000	0.7	-0.5146
O15169	AXIN1	AXIN1 AXIN	AXIN1	Axin-1 OS=Homo sapiens OX=9606 GN=AXIN1 PE=1 SV=2	WP	4	0.6	2	12000000	9500000	0.7917	-0.337
Q8NCR0	B3GL2	B3GALNT2	B3GALNT2	UDP-GalNAc:beta-1,3-N-acetylgalactosaminyltransferase 2 OS=Homo sapiens OX=9606 GN=B3GALNT2 PE=1 SV=1	WP	2	0.3	2	15000000	14000000	0.9333	-0.0995
O94766	B3GA3	B3GAT3	B3GAT3	Galactosylgalactosylxylosylprotein 3-beta-glucuronosyltransferase 3 OS=Homo sapiens OX=9606 GN=B3GAT3 PE=1 SV=2	WP	35	1.54	7	390000000	300000000	0.7692	-0.3785
Q6Y288	B3GLT	B3GLCT B3GALTL B3GTL	B3GLCT	Beta-1,3-glucosyltransferase OS=Homo sapiens OX=9606 GN=B3GLCT PE=1 SV=2	WP	50	1.7	7	670000000	650000000	0.9701	-0.0437
O43505	B4GA1	B4GAT1 B3GNT1 B3GNT6	B4GAT1	Beta-1,4-glucuronyltransferase 1 OS=Homo sapiens OX=9606 GN=B4GAT1 PE=1 SV=1	WP	31	1.49	2	560000000	360000000	0.6429	-0.6374
Q9NWV8	BABA1	BABAM1 C19orf62 MERIT40 NBA1 HSPC142	BABAM1	BRISC and BRCA1-A complex member 1 OS=Homo sapiens OX=9606 GN=BABAM1 PE=1 SV=1	WP	38	1.58	5	210000000	140000000	0.6667	-0.585
Q9NXR7	BABA2	BABAM2 BRCC45 BRE	BABAM2	BRISC and BRCA1-A complex member 2 OS=Homo sapiens OX=9606 GN=BABAM2 PE=1 SV=2	WP	28	1.45	4	220000000	240000000	1.0909	0.1255
P56817	BACE1	BACE1 BACE KIAA1149	BACE1	Beta-secretase 1 OS=Homo sapiens OX=9606 GN=BACE1 PE=1 SV=3	WP	3	0.48	3	72000000	66000000	0.9167	-0.1255
O14867	BACH1	BACH1	BACH1	Transcription regulator protein BACH1 OS=Homo sapiens OX=9606 GN=BACH1 PE=1 SV=2	WP	13	1.11	5	66000000	20000000	0.303	-1.7225
Q9BYV9	BACH2	BACH2	BACH2	Transcription regulator protein BACH2 OS=Homo sapiens OX=9606 GN=BACH2 PE=1 SV=1	WP	5	0.7	3	75000000	76000000	1.0133	0.0191
Q92934	BAD	BAD BBC6 BCL2L8	BAD	Bcl2-associated agonist of cell death OS=Homo sapiens OX=9606 GN=BAD PE=1 SV=3	WP	26	1.41	4	310000000	95000000	0.3065	-1.7063
Q99933	BAG1	BAG1 HAP	BAG1	BAG family molecular chaperone regulator 1 OS=Homo sapiens OX=9606 GN=BAG1 PE=1 SV=4	WP	14	1.15	2	240000000	220000000	0.9167	-0.1255
O95816	BAG2	BAG2	BAG2	BAG family molecular chaperone regulator 2 OS=Homo sapiens OX=9606 GN=BAG2 PE=1 SV=1	WP	31	1.49	5	880000000	650000000	0.7386	-0.4371
O95817	BAG3	BAG3 BIS	BAG3	BAG family molecular chaperone regulator 3 OS=Homo sapiens OX=9606 GN=BAG3 PE=1 SV=3	WP	86	1.93	11	730000000	580000000	0.7945	-0.3318
O95429	BAG4	BAG4 SODD	BAG4	BAG family molecular chaperone regulator 4 OS=Homo sapiens OX=9606 GN=BAG4 PE=1 SV=1	WP	14	1.15	5	95000000	71000000	0.7474	-0.4201
Q9UL15	BAG5	BAG5 KIAA0873	BAG5	BAG family molecular chaperone regulator 5 OS=Homo sapiens OX=9606 GN=BAG5 PE=1 SV=1	WP	69	1.84	12	350000000	260000000	0.7429	-0.4288
P46379	BAG6	BAG6 BAT3 G3	BAG6	Large proline-rich protein BAG6 OS=Homo sapiens OX=9606 GN=BAG6 PE=1 SV=2	WP	315	2.5	21	2700000000	1900000000	0.7037	-0.507
Q9UQB8	BAIP2	BAIAP2	BAIAP2	Brain-specific angiogenesis inhibitor 1-associated protein 2 OS=Homo sapiens OX=9606 GN=BAIAP2 PE=1 SV=1	WP	40	1.6	12	120000000	350000000	2.9167	1.5443
Q9UHR4	BI2L1	BAIAP2L1 IRTKS	BAIAP2L1	Brain-specific angiogenesis inhibitor 1-associated protein 2-like protein 1 OS=Homo sapiens OX=9606 GN=BAIAP2L1 PE=1 SV=2	WP	40	1.6	8	310000000	250000000	0.8065	-0.3103
Q16611	BAK	BAK1 BAK BCL2L7 CDN1	BAK1	Bcl-2 homologous antagonist/killer OS=Homo sapiens OX=9606 GN=BAK1 PE=1 SV=1	WP	7	0.85	3	210000000	200000000	0.9524	-0.0704
Q92560	BAP1	BAP1 KIAA0272 hucep-6	BAP1	Ubiquitin carboxyl-terminal hydrolase BAP1 OS=Homo sapiens OX=9606 GN=BAP1 PE=1 SV=2	WP	7	0.85	5	53000000	41000000	0.7736	-0.3704
Q8IXM2	BAP18	BAP18 C17orf49	BAP18	Chromatin complexes subunit BAP18 OS=Homo sapiens OX=9606 GN=BAP18 PE=1 SV=1	WP	109	2.04	9	2600000000	1800000000	0.6923	-0.5305
Q99728	BARD1	BARD1	BARD1	BRCA1-associated RING domain protein 1 OS=Homo sapiens OX=9606 GN=BARD1 PE=1 SV=2	WP	8	0.9	4	47000000	66000000	1.4043	0.4898
Q6ZT62	BGIN	BARGIN	BARGIN	Bargin OS=Homo sapiens OX=9606 GN=BARGIN PE=1 SV=2	WP	43	1.63	6	1100000000	890000000	0.8091	-0.3056
P80723	BASP1	BASP1 NAP22	BASP1	Brain acid soluble protein 1 OS=Homo sapiens OX=9606 GN=BASP1 PE=1 SV=2	WP	149	2.17	7	8900000000	5900000000	0.6629	-0.5931
Q07812	BAX	BAX BCL2L4	BAX	Apoptosis regulator BAX OS=Homo sapiens OX=9606 GN=BAX PE=1 SV=1	WP	134	2.13	7	6700000000	3400000000	0.5075	-0.9786
Q9NRL2	BAZ1A	BAZ1A ACF1 WCRF180 HSPC317	BAZ1A	Bromodomain adjacent to zinc finger domain protein 1A OS=Homo sapiens OX=9606 GN=BAZ1A PE=1 SV=2	WP	81	1.91	20	270000000	230000000	0.8519	-0.2313
Q9UIG0	BAZ1B	BAZ1B WBSC10 WBSCR10 WBSCR9 WSTF	BAZ1B	Tyrosine-protein kinase BAZ1B OS=Homo sapiens OX=9606 GN=BAZ1B PE=1 SV=2	WP	171	2.23	29	920000000	700000000	0.7609	-0.3943
Q9UIF9	BAZ2A	BAZ2A KIAA0314 TIP5	BAZ2A	Bromodomain adjacent to zinc finger domain protein 2A OS=Homo sapiens OX=9606 GN=BAZ2A PE=1 SV=4	WP	34	1.53	12	140000000	110000000	0.7857	-0.3479
Q9BXC9	BBS2	BBS2	BBS2	Bardet-Biedl syndrome 2 protein OS=Homo sapiens OX=9606 GN=BBS2 PE=1 SV=1	WP	7	0.85	4	62000000	41000000	0.6613	-0.5966
Q8IWZ6	BBS7	BBS7 BBS2L1	BBS7	Bardet-Biedl syndrome 7 protein OS=Homo sapiens OX=9606 GN=BBS7 PE=1 SV=2	WP	5	0.7	3	25000000	54000000	2.16	1.111
Q3SYG4	PTHB1	BBS9 PTHB1	BBS9	Protein PTHB1 OS=Homo sapiens OX=9606 GN=BBS9 PE=1 SV=1	WP	3	0.48	2	50000000	32000000	0.64	-0.6439
Q8WY36	BBX	BBX HBP2	BBX	HMG box transcription factor BBX OS=Homo sapiens OX=9606 GN=BBX PE=1 SV=1	WP	4	0.6	3	71000000	86000000	1.2113	0.2765
P50895	BCAM	BCAM LU MSK19	BCAM	Basal cell adhesion molecule OS=Homo sapiens OX=9606 GN=BCAM PE=1 SV=2	WP	34	1.53	9	190000000	200000000	1.0526	0.074
P51572	BAP31	BCAP31 BAP31 DXS1357E	BCAP31	B-cell receptor-associated protein 31 OS=Homo sapiens OX=9606 GN=BCAP31 PE=1 SV=3	WP	119	2.08	7	12000000000	12000000000	1	0
P56945	BCAR1	BCAR1 CAS CASS1 CRKAS	BCAR1	Breast cancer anti-estrogen resistance protein 1 OS=Homo sapiens OX=9606 GN=BCAR1 PE=1 SV=2	WP	57	1.76	12	240000000	190000000	0.7917	-0.337
O75815	BCAR3	BCAR3 NSP2 SH2D3B UNQ271/PRO308	BCAR3	Breast cancer anti-estrogen resistance protein 3 OS=Homo sapiens OX=9606 GN=BCAR3 PE=1 SV=1	WP	5	0.7	2	9300000	5100000	0.5484	-0.8667
O75934	SPF27	BCAS2 DAM1	BCAS2	Pre-mRNA-splicing factor SPF27 OS=Homo sapiens OX=9606 GN=BCAS2 PE=1 SV=1	WP	42	1.62	8	1200000000	890000000	0.7417	-0.4312
Q9H6U6	BCAS3	BCAS3	BCAS3	BCAS3 microtubule associated cell migration factor OS=Homo sapiens OX=9606 GN=BCAS3 PE=1 SV=3	WP	61	1.79	19	600000000	460000000	0.7667	-0.3833
Q8TDM0	BCAS4	BCAS4	BCAS4	Breast carcinoma-amplified sequence 4 OS=Homo sapiens OX=9606 GN=BCAS4 PE=1 SV=1	WP	5	0.7	2	39000000	16000000	0.4103	-1.2854
P54687	BCAT1	BCAT1 BCT1 ECA39	BCAT1	Branched-chain-amino-acid aminotransferase, cytosolic OS=Homo sapiens OX=9606 GN=BCAT1 PE=1 SV=3	WP	28	1.45	4	330000000	290000000	0.8788	-0.1864
O15382	BCAT2	BCAT2 BCATM BCT2 ECA40	BCAT2	Branched-chain-amino-acid aminotransferase, mitochondrial OS=Homo sapiens OX=9606 GN=BCAT2 PE=1 SV=2	WP	74	1.87	7	3200000000	2900000000	0.9063	-0.142
Q9P287	BCCIP	BCCIP TOK1	BCCIP	BRCA2 and CDKN1A-interacting protein OS=Homo sapiens OX=9606 GN=BCCIP PE=1 SV=1	WP	94	1.97	9	3300000000	2300000000	0.697	-0.5208
P12694	ODBA	BCKDHA	BCKDHA	2-oxoisovalerate dehydrogenase subunit alpha, mitochondrial OS=Homo sapiens OX=9606 GN=BCKDHA PE=1 SV=2	WP	89	1.95	10	1100000000	760000000	0.6909	-0.5334
O14874	BCKD	BCKDK	BCKDK	[3-methyl-2-oxobutanoate dehydrogenase [lipoamide]] kinase, mitochondrial OS=Homo sapiens OX=9606 GN=BCKDK PE=1 SV=2	WP	35	1.54	3	480000000	260000000	0.5417	-0.8845
O95999	BCL10	BCL10 CIPER CLAP	BCL10	B-cell lymphoma/leukemia 10 OS=Homo sapiens OX=9606 GN=BCL10 PE=1 SV=1	WP	23	1.36	4	990000000	750000000	0.7576	-0.4005
Q07817	B2CL1	BCL2L1 BCL2L BCLX	BCL2L1	Bcl-2-like protein 1 OS=Homo sapiens OX=9606 GN=BCL2L1 PE=1 SV=1	WP	2	0.3	2	18000000	4800000	0.2667	-1.9069
O43521	B2L11	BCL2L11 BIM	BCL2L11	Bcl-2-like protein 11 OS=Homo sapiens OX=9606 GN=BCL2L11 PE=1 SV=1	WP	4	0.6	2	75000000	50000000	0.6667	-0.585
Q9BXK5	B2L13	BCL2L13 MIL1 CD003	BCL2L13	Bcl-2-like protein 13 OS=Homo sapiens OX=9606 GN=BCL2L13 PE=1 SV=1	WP	54	1.73	10	420000000	290000000	0.6905	-0.5343
Q4VC05	BCL7A	BCL7A	BCL7A	B-cell CLL/lymphoma 7 protein family member A OS=Homo sapiens OX=9606 GN=BCL7A PE=1 SV=1	WP	19	1.28	3	36000000	13000000	0.3611	-1.4695
Q8WUZ0	BCL7C	BCL7C	BCL7C	B-cell CLL/lymphoma 7 protein family member C OS=Homo sapiens OX=9606 GN=BCL7C PE=1 SV=3	WP	31	1.49	2	120000000	70000000	0.5833	-0.7776
O00512	BCL9	BCL9	BCL9	B-cell CLL/lymphoma 9 protein OS=Homo sapiens OX=9606 GN=BCL9 PE=1 SV=4	WP	17	1.23	9	150000000	130000000	0.8667	-0.2065
Q86UU0	BCL9L	BCL9L DLNB11	BCL9L	B-cell CLL/lymphoma 9-like protein OS=Homo sapiens OX=9606 GN=BCL9L PE=1 SV=1	WP	8	0.9	4	76000000	89000000	1.1711	0.2278
Q9NYF8	BCLF1	BCLAF1 BTF KIAA0164	BCLAF1	Bcl-2-associated transcription factor 1 OS=Homo sapiens OX=9606 GN=BCLAF1 PE=1 SV=2	WP	113	2.05	15	1100000000	1300000000	1.1818	0.241
Q6W2J9	BCOR	BCOR KIAA1575	BCOR	BCL-6 corepressor OS=Homo sapiens OX=9606 GN=BCOR PE=1 SV=1	WP	9	0.95	7	50000000	37000000	0.74	-0.4344
Q5H9F3	BCORL	BCORL1	BCORL1	BCL-6 corepressor-like protein 1 OS=Homo sapiens OX=9606 GN=BCORL1 PE=1 SV=1	WP	11	1.04	7	76000000	65000000	0.8553	-0.2256
P11274	BCR	BCR BCR1 D22S11	BCR	Breakpoint cluster region protein OS=Homo sapiens OX=9606 GN=BCR PE=1 SV=2	WP	25	1.4	9	130000000	92000000	0.7077	-0.4988
Q9Y276	BCS1	BCS1L BCS1	BCS1L	Mitochondrial chaperone BCS1 OS=Homo sapiens OX=9606 GN=BCS1L PE=1 SV=1	WP	91	1.96	14	1200000000	1200000000	1	0
Q9BUT1	BDH2	BDH2 DHRS6 SDR15C1 UNQ6308/PRO20933	BDH2	3-hydroxybutyrate dehydrogenase type 2 OS=Homo sapiens OX=9606 GN=BDH2 PE=1 SV=2	WP	31	1.49	3	710000000	450000000	0.6338	-0.6579
Q14457	BECN1	BECN1 GT197	BECN1	Beclin-1 OS=Homo sapiens OX=9606 GN=BECN1 PE=1 SV=2	WP	11	1.04	4	100000000	86000000	0.86	-0.2176
Q9NYM9	BET1L	BET1L GS15	BET1L	BET1-like protein OS=Homo sapiens OX=9606 GN=BET1L PE=1 SV=1	WP	8	0.9	2	110000000	83000000	0.7545	-0.4063
Q9H694	BICC1	BICC1	BICC1	Protein bicaudal C homolog 1 OS=Homo sapiens OX=9606 GN=BICC1 PE=1 SV=2	WP	5	0.7	2	47000000	30000000	0.6383	-0.6477
Q96G01	BICD1	BICD1	BICD1	Protein bicaudal D homolog 1 OS=Homo sapiens OX=9606 GN=BICD1 PE=1 SV=3	WP	23	1.36	9	120000000	91000000	0.7583	-0.3991
Q8TD16	BICD2	BICD2 KIAA0699	BICD2	Protein bicaudal D homolog 2 OS=Homo sapiens OX=9606 GN=BICD2 PE=1 SV=1	WP	115	2.06	24	660000000	590000000	0.8939	-0.1618
Q9NZM4	BICRA	BICRA GLTSCR1	BICRA	BRD4-interacting chromatin-remodeling complex-associated protein OS=Homo sapiens OX=9606 GN=BICRA PE=1 SV=2	WP	7	0.85	4	36000000	33000000	0.9167	-0.1255
P55957	BID	BID	BID	BH3-interacting domain death agonist OS=Homo sapiens OX=9606 GN=BID PE=1 SV=1	WP	66	1.82	5	2300000000	1400000000	0.6087	-0.7162
O00499	BIN1	BIN1 AMPHL	BIN1	Myc box-dependent-interacting protein 1 OS=Homo sapiens OX=9606 GN=BIN1 PE=1 SV=1	WP	17	1.23	4	160000000	110000000	0.6875	-0.5406
Q9NQY0	BIN3	BIN3	BIN3	Bridging integrator 3 OS=Homo sapiens OX=9606 GN=BIN3 PE=1 SV=1	WP	6	0.78	2	39000000	25000000	0.641	-0.6415
Q13490	BIRC2	BIRC2 API1 MIHB RNF48	BIRC2	Baculoviral IAP repeat-containing protein 2 OS=Homo sapiens OX=9606 GN=BIRC2 PE=1 SV=2	WP	14	1.15	6	80000000	51000000	0.6375	-0.6495
Q13489	BIRC3	BIRC3 API2 MIHC RNF49	BIRC3	Baculoviral IAP repeat-containing protein 3 OS=Homo sapiens OX=9606 GN=BIRC3 PE=1 SV=2	WP	8	0.9	3	28000000	18000000	0.6429	-0.6374
Q9NR09	BIRC6	BIRC6 KIAA1289	BIRC6	Baculoviral IAP repeat-containing protein 6 OS=Homo sapiens OX=9606 GN=BIRC6 PE=1 SV=2	WP	115	2.06	35	520000000	370000000	0.7115	-0.491
P54132	BLM	BLM RECQ2 RECQL3	BLM	Bloom syndrome protein OS=Homo sapiens OX=9606 GN=BLM PE=1 SV=1	WP	24	1.38	6	540000000	510000000	0.9444	-0.0825
Q13867	BLMH	BLMH	BLMH	Bleomycin hydrolase OS=Homo sapiens OX=9606 GN=BLMH PE=1 SV=1	WP	250	2.4	10	7600000000	6400000000	0.8421	-0.2479
P78537	BL1S1	BLOC1S1 BLOS1 GCN5L1 RT14	BLOC1S1	Biogenesis of lysosome-related organelles complex 1 subunit 1 OS=Homo sapiens OX=9606 GN=BLOC1S1 PE=1 SV=2	WP	31	1.49	4	980000000	800000000	0.8163	-0.2928
Q6QNY1	BL1S2	BLOC1S2 BLOS2 CEAP	BLOC1S2	Biogenesis of lysosome-related organelles complex 1 subunit 2 OS=Homo sapiens OX=9606 GN=BLOC1S2 PE=1 SV=1	WP	15	1.18	2	1100000000	910000000	0.8273	-0.2736
Q6QNY0	BL1S3	BLOC1S3 BLOS3	BLOC1S3	Biogenesis of lysosome-related organelles complex 1 subunit 3 OS=Homo sapiens OX=9606 GN=BLOC1S3 PE=1 SV=1	WP	84	1.92	7	860000000	610000000	0.7093	-0.4955
Q9NUP1	BL1S4	BLOC1S4 CNO	BLOC1S4	Biogenesis of lysosome-related organelles complex 1 subunit 4 OS=Homo sapiens OX=9606 GN=BLOC1S4 PE=1 SV=1	WP	22	1.34	3	200000000	190000000	0.95	-0.074
Q8TDH9	BL1S5	BLOC1S5 MUTED	BLOC1S5	Biogenesis of lysosome-related organelles complex 1 subunit 5 OS=Homo sapiens OX=9606 GN=BLOC1S5 PE=1 SV=1	WP	33	1.52	4	500000000	410000000	0.82	-0.2863
Q9UL45	BL1S6	BLOC1S6 PA PLDN	BLOC1S6	Biogenesis of lysosome-related organelles complex 1 subunit 6 OS=Homo sapiens OX=9606 GN=BLOC1S6 PE=1 SV=1	WP	5	0.7	3	130000000	160000000	1.2308	0.2996
P53004	BIEA	BLVRA BLVR BVR	BLVRA	Biliverdin reductase A OS=Homo sapiens OX=9606 GN=BLVRA PE=1 SV=2	WP	141	2.15	13	9300000000	6500000000	0.6989	-0.5168
P30043	BLVRB	BLVRB FLR	BLVRB	Flavin reductase (NADPH) OS=Homo sapiens OX=9606 GN=BLVRB PE=1 SV=3	WP	179	2.25	7	8700000000	7200000000	0.8276	-0.273
Q9H2G9	GO45	BLZF1 JEM1	BLZF1	Golgin-45 OS=Homo sapiens OX=9606 GN=BLZF1 PE=1 SV=2	WP	6	0.78	4	29000000	21000000	0.7241	-0.4657
Q9NSY1	BMP2K	BMP2K BIKE HRIHFB2017	BMP2K	BMP-2-inducible protein kinase OS=Homo sapiens OX=9606 GN=BMP2K PE=1 SV=2	WP	3	0.48	2	29000000	24000000	0.8276	-0.273
P36894	BMR1A	BMPR1A ACVRLK3 ALK3	BMPR1A	Bone morphogenetic protein receptor type-1A OS=Homo sapiens OX=9606 GN=BMPR1A PE=1 SV=2	WP	4	0.6	2	42000000	12000000	0.2857	-1.8074
Q13873	BMPR2	BMPR2 PPH1	BMPR2	Bone morphogenetic protein receptor type-2 OS=Homo sapiens OX=9606 GN=BMPR2 PE=1 SV=2	WP	7	0.85	4	42000000	29000000	0.6905	-0.5343
Q14692	BMS1	BMS1 BMS1L KIAA0187	BMS1	Ribosome biogenesis protein BMS1 homolog OS=Homo sapiens OX=9606 GN=BMS1 PE=1 SV=1	WP	29	1.46	14	200000000	140000000	0.7	-0.5146
Q12981	SEC20	BNIP1 NIP1 SEC20L TRG8	BNIP1	Vesicle transport protein SEC20 OS=Homo sapiens OX=9606 GN=BNIP1 PE=1 SV=3	WP	32	1.51	8	290000000	250000000	0.8621	-0.2141
Q12982	BNIP2	BNIP2 NIP2	BNIP2	BCL2/adenovirus E1B 19 kDa protein-interacting protein 2 OS=Homo sapiens OX=9606 GN=BNIP2 PE=1 SV=1	WP	13	1.11	4	150000000	120000000	0.8	-0.3219
Q96IK1	BOD1	BOD1 FAM44B	BOD1	Biorientation of chromosomes in cell division protein 1 OS=Homo sapiens OX=9606 GN=BOD1 PE=1 SV=2	WP	30	1.48	3	370000000	310000000	0.8378	-0.2553
Q8NFC6	BD1L1	BOD1L1 BOD1L FAM44A KIAA1327	BOD1L1	Biorientation of chromosomes in cell division protein 1-like 1 OS=Homo sapiens OX=9606 GN=BOD1L1 PE=1 SV=2	WP	105	2.02	31	300000000	200000000	0.6667	-0.585
Q9Y3E2	BOLA1	BOLA1 CGI-143	BOLA1	BolA-like protein 1 OS=Homo sapiens OX=9606 GN=BOLA1 PE=1 SV=1	WP	10	1	4	260000000	210000000	0.8077	-0.3081
Q9H3K6	BOLA2	BOLA2 BOLA2A My016; BOLA2B	BOLA2B	BolA-like protein 2 OS=Homo sapiens OX=9606 GN=BOLA2B PE=1 SV=1	WP	124	2.09	4	6000000000	5600000000	0.9333	-0.0995
Q53S33	BOLA3	BOLA3	BOLA3	BolA-like protein 3 OS=Homo sapiens OX=9606 GN=BOLA3 PE=1 SV=1	WP	3	0.48	2	320000000	150000000	0.4688	-1.0931
Q14137	BOP1	BOP1 KIAA0124	BOP1	Ribosome biogenesis protein BOP1 OS=Homo sapiens OX=9606 GN=BOP1 PE=1 SV=2	WP	41	1.61	10	240000000	150000000	0.625	-0.6781
Q969J3	BORC5	BORCS5 LOH12CR1	BORCS5	BLOC-1-related complex subunit 5 OS=Homo sapiens OX=9606 GN=BORCS5 PE=1 SV=1	WP	22	1.34	5	390000000	320000000	0.8205	-0.2854
Q96GS4	BORC6	BORCS6 C17orf59	BORCS6	BLOC-1-related complex subunit 6 OS=Homo sapiens OX=9606 GN=BORCS6 PE=1 SV=2	WP	52	1.72	8	360000000	290000000	0.8056	-0.3119
Q96B45	BORC7	BORCS7 C10orf32	BORCS7	BLOC-1-related complex subunit 7 OS=Homo sapiens OX=9606 GN=BORCS7 PE=3 SV=2	WP	4	0.6	2	170000000	120000000	0.7059	-0.5025
Q96FH0	BORC8	BORCS8 MEF2BNB	BORCS8	BLOC-1-related complex subunit 8 OS=Homo sapiens OX=9606 GN=BORCS8 PE=1 SV=1	WP	13	1.11	2	210000000	180000000	0.8571	-0.2224
P07738	PMGE	BPGM	BPGM	Bisphosphoglycerate mutase OS=Homo sapiens OX=9606 GN=BPGM PE=1 SV=2	WP	23	1.36	6	410000000	210000000	0.5122	-0.9652
Q86WA6	BPHL	BPHL MCNAA	BPHL	Valacyclovir hydrolase OS=Homo sapiens OX=9606 GN=BPHL PE=1 SV=1	WP	6	0.78	2	150000000	140000000	0.9333	-0.0995
O95861	BPNT1	BPNT1	BPNT1	3'(2'),5'-bisphosphate nucleotidase 1 OS=Homo sapiens OX=9606 GN=BPNT1 PE=1 SV=1	WP	122	2.09	11	3200000000	2600000000	0.8125	-0.2996
Q9NX62	IMPA3	BPNT2 IMPA3 IMPAD1	BPNT2	Golgi-resident adenosine 3',5'-bisphosphate 3'-phosphatase OS=Homo sapiens OX=9606 GN=BPNT2 PE=1 SV=1	WP	18	1.26	3	280000000	230000000	0.8214	-0.2838
Q12830	BPTF	BPTF FAC1 FALZ	BPTF	Nucleosome-remodeling factor subunit BPTF OS=Homo sapiens OX=9606 GN=BPTF PE=1 SV=3	WP	103	2.01	21	310000000	250000000	0.8065	-0.3103
P15056	BRAF	BRAF BRAF1 RAFB1	BRAF	Serine/threonine-protein kinase B-raf OS=Homo sapiens OX=9606 GN=BRAF PE=1 SV=4	WP	54	1.73	6	180000000	120000000	0.6667	-0.585
Q7Z569	BRAP	BRAP RNF52	BRAP	BRCA1-associated protein OS=Homo sapiens OX=9606 GN=BRAP PE=1 SV=2	WP	25	1.4	9	180000000	120000000	0.6667	-0.585
Q6PJG6	BRAT1	BRAT1 BAAT1 C7orf27	BRAT1	BRCA1-associated ATM activator 1 OS=Homo sapiens OX=9606 GN=BRAT1 PE=1 SV=2	WP	52	1.72	8	380000000	280000000	0.7368	-0.4406
P38398	BRCA1	BRCA1 RNF53	BRCA1	Breast cancer type 1 susceptibility protein OS=Homo sapiens OX=9606 GN=BRCA1 PE=1 SV=2	WP	20	1.3	9	130000000	140000000	1.0769	0.1069
P46736	BRCC3	BRCC3 BRCC36 C6.1A CXorf53	BRCC3	Lys-63-specific deubiquitinase BRCC36 OS=Homo sapiens OX=9606 GN=BRCC3 PE=1 SV=2	WP	78	1.89	7	1200000000	1100000000	0.9167	-0.1255
O95696	BRD1	BRD1 BRL BRPF2	BRD1	Bromodomain-containing protein 1 OS=Homo sapiens OX=9606 GN=BRD1 PE=1 SV=1	WP	35	1.54	9	160000000	140000000	0.875	-0.1926
P25440	BRD2	BRD2 KIAA9001 RING3	BRD2	Bromodomain-containing protein 2 OS=Homo sapiens OX=9606 GN=BRD2 PE=1 SV=2	WP	93	1.97	17	430000000	330000000	0.7674	-0.3819
Q15059	BRD3	BRD3 KIAA0043 RING3L	BRD3	Bromodomain-containing protein 3 OS=Homo sapiens OX=9606 GN=BRD3 PE=1 SV=1	WP	23	1.36	6	90000000	59000000	0.6556	-0.6092
O60885	BRD4	BRD4 HUNK1	BRD4	Bromodomain-containing protein 4 OS=Homo sapiens OX=9606 GN=BRD4 PE=1 SV=2	WP	43	1.63	7	110000000	120000000	1.0909	0.1255
Q9NPI1	BRD7	BRD7 BP75 CELTIX1	BRD7	Bromodomain-containing protein 7 OS=Homo sapiens OX=9606 GN=BRD7 PE=1 SV=1	WP	32	1.51	8	260000000	190000000	0.7308	-0.4525
Q9H0E9	BRD8	BRD8 SMAP SMAP2	BRD8	Bromodomain-containing protein 8 OS=Homo sapiens OX=9606 GN=BRD8 PE=1 SV=2	WP	26	1.41	7	190000000	130000000	0.6842	-0.5475
Q9H8M2	BRD9	BRD9 UNQ3040/PRO9856	BRD9	Bromodomain-containing protein 9 OS=Homo sapiens OX=9606 GN=BRD9 PE=1 SV=2	WP	17	1.23	8	140000000	110000000	0.7857	-0.3479
Q92994	TF3B	BRF1 BRF GTF3B TAF3B2 TAF3C	BRF1	Transcription factor IIIB 90 kDa subunit OS=Homo sapiens OX=9606 GN=BRF1 PE=1 SV=1	WP	7	0.85	3	63000000	49000000	0.7778	-0.3626
Q8WY22	BRI3B	BRI3BP KG19	BRI3BP	BRI3-binding protein OS=Homo sapiens OX=9606 GN=BRI3BP PE=1 SV=1	WP	3	0.48	2	29000000	16000000	0.5517	-0.858
Q9BX63	FANCJ	BRIP1 BACH1 FANCJ	BRIP1	Fanconi anemia group J protein OS=Homo sapiens OX=9606 GN=BRIP1 PE=1 SV=2	WP	20	1.3	11	71000000	58000000	0.8169	-0.2918
Q8TDN6	BRX1	BRIX1 BRIX BXDC2	BRIX1	Ribosome biogenesis protein BRX1 homolog OS=Homo sapiens OX=9606 GN=BRIX1 PE=1 SV=2	WP	9	0.95	5	180000000	160000000	0.8889	-0.1699
Q5PSV4	BRM1L	BRMS1L	BRMS1L	Breast cancer metastasis-suppressor 1-like protein OS=Homo sapiens OX=9606 GN=BRMS1L PE=1 SV=2	WP	4	0.6	2	160000000	160000000	1	0
Q5VW32	BROX	BROX BROFTI C1orf58	BROX	BRO1 domain-containing protein BROX OS=Homo sapiens OX=9606 GN=BROX PE=1 SV=1	WP	31	1.49	6	1100000000	880000000	0.8	-0.3219
Q9ULD4	BRPF3	BRPF3 KIAA1286	BRPF3	Bromodomain and PHD finger-containing protein 3 OS=Homo sapiens OX=9606 GN=BRPF3 PE=1 SV=2	WP	11	1.04	7	94000000	120000000	1.2766	0.3523
Q8IWQ3	BRSK2	BRSK2 C11orf7 PEN11B SADA STK29 HUSSY-12	BRSK2	Serine/threonine-protein kinase BRSK2 OS=Homo sapiens OX=9606 GN=BRSK2 PE=1 SV=3	WP	9	0.95	3	48000000	50000000	1.0417	0.0589
Q9NW68	BSDC1	BSDC1 UNQ2494/PRO5781	BSDC1	BSD domain-containing protein 1 OS=Homo sapiens OX=9606 GN=BSDC1 PE=1 SV=1	WP	41	1.61	7	420000000	260000000	0.619	-0.6919
P35613	BASI	BSG UNQ6505/PRO21383	BSG	Basigin OS=Homo sapiens OX=9606 GN=BSG PE=1 SV=2	WP	185	2.27	7	7700000000	5800000000	0.7532	-0.4088
O14981	BTAF1	BTAF1 TAF172	BTAF1	TATA-binding protein-associated factor 172 OS=Homo sapiens OX=9606 GN=BTAF1 PE=1 SV=2	WP	59	1.77	19	440000000	290000000	0.6591	-0.6015
A6QL63	BTBDB	BTBD11	BTBD11	Ankyrin repeat and BTB/POZ domain-containing protein BTBD11 OS=Homo sapiens OX=9606 GN=BTBD11 PE=2 SV=3	WP	5	0.7	2	69000000	60000000	0.8696	-0.2016
Q96Q07	BTBD9	BTBD9 KIAA1880	BTBD9	BTB/POZ domain-containing protein 9 OS=Homo sapiens OX=9606 GN=BTBD9 PE=1 SV=2	WP	7	0.85	2	100000000	68000000	0.68	-0.5564
P43251	BTD	BTD	BTD	Biotinidase OS=Homo sapiens OX=9606 GN=BTD PE=1 SV=2	WP	6	0.78	2	78000000	74000000	0.9487	-0.0759
P20290	BTF3	BTF3 NACB OK/SW-cl.8	BTF3	Transcription factor BTF3 OS=Homo sapiens OX=9606 GN=BTF3 PE=1 SV=1	WP	35	1.54	4	2000000000	1700000000	0.85	-0.2345
Q96K17	BT3L4	BTF3L4	BTF3L4	Transcription factor BTF3 homolog 4 OS=Homo sapiens OX=9606 GN=BTF3L4 PE=1 SV=1	WP	99	2	8	3400000000	1900000000	0.5588	-0.8395
Q7KYR7	BT2A1	BTN2A1 BT2.1 BTF1	BTN2A1	Butyrophilin subfamily 2 member A1 OS=Homo sapiens OX=9606 GN=BTN2A1 PE=1 SV=3	WP	12	1.08	2	280000000	390000000	1.3929	0.478
O43683	BUB1	BUB1 BUB1L	BUB1	Mitotic checkpoint serine/threonine-protein kinase BUB1 OS=Homo sapiens OX=9606 GN=BUB1 PE=1 SV=1	WP	24	1.38	8	100000000	70000000	0.7	-0.5146
O60566	BUB1B	BUB1B BUBR1 MAD3L SSK1	BUB1B	Mitotic checkpoint serine/threonine-protein kinase BUB1 beta OS=Homo sapiens OX=9606 GN=BUB1B PE=1 SV=3	WP	53	1.72	21	420000000	380000000	0.9048	-0.1444
O43684	BUB3	BUB3	BUB3	Mitotic checkpoint protein BUB3 OS=Homo sapiens OX=9606 GN=BUB3 PE=1 SV=1	WP	130	2.11	7	3300000000	2600000000	0.7879	-0.344
Q9BRD0	BUD13	BUD13	BUD13	BUD13 homolog OS=Homo sapiens OX=9606 GN=BUD13 PE=1 SV=1	WP	4	0.6	2	72000000	87000000	1.2083	0.273
O43709	BUD23	BUD23 MERM1 WBSCR22 HUSSY-03 PP3381	BUD23	Probable 18S rRNA (guanine-N(7))-methyltransferase OS=Homo sapiens OX=9606 GN=BUD23 PE=1 SV=2	WP	16	1.2	3	190000000	170000000	0.8947	-0.1605
Q13895	BYST	BYSL ENP1	BYSL	Bystin OS=Homo sapiens OX=9606 GN=BYSL PE=1 SV=3	WP	92	1.96	14	1400000000	1200000000	0.8571	-0.2224
Q7L1Q6	5MP2	BZW1 5MP2 BZAP45 KIAA0005	BZW1	Basic leucine zipper and W2 domain-containing protein 1 OS=Homo sapiens OX=9606 GN=BZW1 PE=1 SV=1	WP	167	2.22	9	2100000000	2900000000	1.381	0.4657
Q9Y6E2	5MP1	BZW2 5MP1 HSPC028 MSTP017	BZW2	Basic leucine zipper and W2 domain-containing protein 2 OS=Homo sapiens OX=9606 GN=BZW2 PE=1 SV=1	WP	117	2.07	9	1400000000	1200000000	0.8571	-0.2224
Q9H0W9	CK054	C11orf54 LP4947 PTD012	C11orf54	Ester hydrolase C11orf54 OS=Homo sapiens OX=9606 GN=C11orf54 PE=1 SV=1	WP	48	1.68	4	460000000	350000000	0.7609	-0.3943
Q9H3H3	CK068	C11orf68 BLES03	C11orf68	UPF0696 protein C11orf68 OS=Homo sapiens OX=9606 GN=C11orf68 PE=1 SV=3	WP	61	1.79	7	930000000	780000000	0.8387	-0.2538
Q9NQ89	CL004	C12orf4	C12orf4	Protein C12orf4 OS=Homo sapiens OX=9606 GN=C12orf4 PE=1 SV=1	WP	11	1.04	4	95000000	43000000	0.4526	-1.1436
Q99622	C10	C12orf57 C10	C12orf57	Protein C10 OS=Homo sapiens OX=9606 GN=C12orf57 PE=1 SV=1	WP	35	1.54	3	450000000	350000000	0.7778	-0.3626
Q6ZRI6	CO039	C15orf39 FP6578	C15orf39	Uncharacterized protein C15orf39 OS=Homo sapiens OX=9606 GN=C15orf39 PE=1 SV=3	WP	2	0.3	2	27000000	13000000	0.4815	-1.0544
Q8WUR7	CO040	C15orf40	C15orf40	UPF0235 protein C15orf40 OS=Homo sapiens OX=9606 GN=C15orf40 PE=1 SV=2	WP	13	1.11	2	370000000	230000000	0.6216	-0.6859
Q9HAS0	NJMU	C17orf75	C17orf75	Protein Njmu-R1 OS=Homo sapiens OX=9606 GN=C17orf75 PE=1 SV=2	WP	23	1.36	4	300000000	220000000	0.7333	-0.4475
Q9BSJ5	CQ080	C17orf80 HLC8 MIG3	C17orf80	Uncharacterized protein C17orf80 OS=Homo sapiens OX=9606 GN=C17orf80 PE=1 SV=2	WP	10	1	4	70000000	59000000	0.8429	-0.2466
Q96B23	CR025	C18orf25 ARKL1	C18orf25	Uncharacterized protein C18orf25 OS=Homo sapiens OX=9606 GN=C18orf25 PE=1 SV=3	WP	56	1.75	6	600000000	320000000	0.5333	-0.9069
Q9UFG5	CS025	C19orf25	C19orf25	UPF0449 protein C19orf25 OS=Homo sapiens OX=9606 GN=C19orf25 PE=1 SV=2	WP	6	0.78	2	50000000	33000000	0.66	-0.5995
Q8N9M1	CS047	C19orf47	C19orf47	Uncharacterized protein C19orf47 OS=Homo sapiens OX=9606 GN=C19orf47 PE=1 SV=1	WP	8	0.9	5	67000000	44000000	0.6567	-0.6067
Q5BKX5	CS054	C19orf54	C19orf54	UPF0692 protein C19orf54 OS=Homo sapiens OX=9606 GN=C19orf54 PE=1 SV=2	WP	44	1.64	5	850000000	720000000	0.8471	-0.2395
Q9NS00	C1GLT	C1GALT1	C1GALT1	Glycoprotein-N-acetylgalactosamine 3-beta-galactosyltransferase 1 OS=Homo sapiens OX=9606 GN=C1GALT1 PE=1 SV=1	WP	8	0.9	2	40000000	60000000	1.5	0.585
Q9NSG2	CA112	C1orf112	C1orf112	Uncharacterized protein C1orf112 OS=Homo sapiens OX=9606 GN=C1orf112 PE=1 SV=1	WP	3	0.48	2	26000000	21000000	0.8077	-0.3081
Q9H425	CA198	C1orf198	C1orf198	Uncharacterized protein C1orf198 OS=Homo sapiens OX=9606 GN=C1orf198 PE=1 SV=1	WP	47	1.67	10	260000000	270000000	1.0385	0.0544
A1L170	CA226	C1orf226	C1orf226	Uncharacterized protein C1orf226 OS=Homo sapiens OX=9606 GN=C1orf226 PE=1 SV=1	WP	9	0.95	3	130000000	120000000	0.9231	-0.1155
Q9BV19	CA050	C1orf50	C1orf50	Uncharacterized protein C1orf50 OS=Homo sapiens OX=9606 GN=C1orf50 PE=1 SV=2	WP	9	0.95	3	230000000	160000000	0.6957	-0.5236
Q8N6N3	CA052	C1orf52 BAG GM117	C1orf52	UPF0690 protein C1orf52 OS=Homo sapiens OX=9606 GN=C1orf52 PE=1 SV=1	WP	44	1.64	4	410000000	220000000	0.5366	-0.8981
Q07021	C1QBP	C1QBP GC1QBP HABP1 SF2P32	C1QBP	Complement component 1 Q subcomponent-binding protein, mitochondrial OS=Homo sapiens OX=9606 GN=C1QBP PE=1 SV=1	WP	334	2.52	8	42000000000	37000000000	0.881	-0.1829
Q9GZN8	CT027	C20orf27	C20orf27	UPF0687 protein C20orf27 OS=Homo sapiens OX=9606 GN=C20orf27 PE=1 SV=3	WP	40	1.6	5	830000000	710000000	0.8554	-0.2253
O14523	C2C2L	C2CD2L KIAA0285 TMEM24 DLNB23	C2CD2L	Phospholipid transfer protein C2CD2L OS=Homo sapiens OX=9606 GN=C2CD2L PE=1 SV=3	WP	8	0.9	2	19000000	33000000	1.7368	0.7965
Q86YS7	C2CD5	C2CD5 CDP138 KIAA0528	C2CD5	C2 domain-containing protein 5 OS=Homo sapiens OX=9606 GN=C2CD5 PE=1 SV=1	WP	40	1.6	9	330000000	240000000	0.7273	-0.4594
Q9BVC5	ASHWN	C2orf49	C2orf49	Ashwin OS=Homo sapiens OX=9606 GN=C2orf49 PE=1 SV=1	WP	8	0.9	3	82000000	84000000	1.0244	0.0348
Q8N8R5	CB069	C2orf69	C2orf69	UPF0565 protein C2orf69 OS=Homo sapiens OX=9606 GN=C2orf69 PE=1 SV=1	WP	11	1.04	3	180000000	140000000	0.7778	-0.3626
Q3KRA6	CB076	C2orf76	C2orf76	UPF0538 protein C2orf76 OS=Homo sapiens OX=9606 GN=C2orf76 PE=1 SV=3	WP	9	0.95	3	180000000	130000000	0.7222	-0.4695
P01024	CO3	C3 CPAMD1	C3	Complement C3 OS=Homo sapiens OX=9606 GN=C3 PE=1 SV=2	WP	24	1.38	5	910000000	1	0	-29.7613
P0C0L4	CO4A	C4A CO4 CPAMD2	C4A	Complement C4-A OS=Homo sapiens OX=9606 GN=C4A PE=1 SV=2	WP	17	1.23	8	430000000	1	0	-28.6798
P0C0L5	CO4B	C4B CO4 CPAMD3; C4B_2	C4B_2	Complement C4-B OS=Homo sapiens OX=9606 GN=C4B_2 PE=1 SV=2	WP	17	1.23	8	430000000	1	0	-28.6798
Q49AR2	CE022	C5orf22	C5orf22	UPF0489 protein C5orf22 OS=Homo sapiens OX=9606 GN=C5orf22 PE=1 SV=2	WP	24	1.38	5	370000000	300000000	0.8108	-0.3026
A6NDU8	RIMC1	RIMOC1 C5orf51	C5orf51	UPF0600 protein C5orf51 OS=Homo sapiens OX=9606 GN=C5orf51 PE=1 SV=1	WP	24	1.38	4	65000000	48000000	0.7385	-0.4374
Q5T0Z8	CF132	C6orf132	C6orf132	Uncharacterized protein C6orf132 OS=Homo sapiens OX=9606 GN=C6orf132 PE=1 SV=4	WP	2	0.3	2	7900000	4000000	0.5063	-0.9819
O95873	CF047	C6orf47 G4	C6orf47	Uncharacterized protein C6orf47 OS=Homo sapiens OX=9606 GN=C6orf47 PE=1 SV=2	WP	13	1.11	4	140000000	97000000	0.6929	-0.5294
Q6UWU4	CF089	C6orf89 BRAP UNQ177/PRO203	C6orf89	Bombesin receptor-activated protein C6orf89 OS=Homo sapiens OX=9606 GN=C6orf89 PE=1 SV=1	WP	2	0.3	2	32000000	21000000	0.6563	-0.6077
Q9BPX7	CG025	C7orf25	C7orf25	UPF0415 protein C7orf25 OS=Homo sapiens OX=9606 GN=C7orf25 PE=1 SV=1	WP	6	0.78	2	180000000	130000000	0.7222	-0.4695
Q9BRJ6	CG050	C7orf50 FP15621	C7orf50	Uncharacterized protein C7orf50 OS=Homo sapiens OX=9606 GN=C7orf50 PE=1 SV=1	WP	72	1.86	5	1300000000	810000000	0.6231	-0.6825
Q9H7E9	CH033	C8orf33	C8orf33	UPF0488 protein C8orf33 OS=Homo sapiens OX=9606 GN=C8orf33 PE=1 SV=1	WP	27	1.43	2	380000000	280000000	0.7368	-0.4406
Q8IXQ3	CI040	C9orf40	C9orf40	Uncharacterized protein C9orf40 OS=Homo sapiens OX=9606 GN=C9orf40 PE=1 SV=1	WP	4	0.6	2	22000000	27000000	1.2273	0.2955
Q5T6V5	QSPP	C9orf64	C9orf64	Queuosine salvage protein OS=Homo sapiens OX=9606 GN=C9orf64 PE=1 SV=1	WP	82	1.91	9	2200000000	1600000000	0.7273	-0.4594
Q9NZ63	TLS1	C9orf78 HCA59	C9orf78	Telomere length and silencing protein 1 homolog OS=Homo sapiens OX=9606 GN=C9orf78 PE=1 SV=1	WP	35	1.54	4	500000000	390000000	0.78	-0.3585
Q8N1Q1	CAH13	CA13	CA13	Carbonic anhydrase 13 OS=Homo sapiens OX=9606 GN=CA13 PE=1 SV=1	WP	21	1.32	4	400000000	310000000	0.775	-0.3677
P00918	CAH2	CA2	CA2	Carbonic anhydrase 2 OS=Homo sapiens OX=9606 GN=CA2 PE=1 SV=2	WP	107	2.03	9	6700000000	4900000000	0.7313	-0.4514
Q9Y2D0	CAH5B	CA5B	CA5B	Carbonic anhydrase 5B, mitochondrial OS=Homo sapiens OX=9606 GN=CA5B PE=1 SV=1	WP	28	1.45	5	350000000	310000000	0.8857	-0.1751
P35219	CAH8	CA8 CALS	CA8	Carbonic anhydrase-related protein OS=Homo sapiens OX=9606 GN=CA8 PE=1 SV=3	WP	14	1.15	3	880000000	500000000	0.5682	-0.8156
Q9H8G2	CAAP1	CAAP1 C9orf82 CAAP	CAAP1	Caspase activity and apoptosis inhibitor 1 OS=Homo sapiens OX=9606 GN=CAAP1 PE=1 SV=2	WP	4	0.6	3	67000000	62000000	0.9254	-0.1119
Q9Y376	CAB39	CAB39 MO25 CGI-66	CAB39	Calcium-binding protein 39 OS=Homo sapiens OX=9606 GN=CAB39 PE=1 SV=1	WP	46	1.66	8	1200000000	1100000000	0.9167	-0.1255
Q9Y6J0	CABIN	CABIN1 KIAA0330	CABIN1	Calcineurin-binding protein cabin-1 OS=Homo sapiens OX=9606 GN=CABIN1 PE=1 SV=1	WP	8	0.9	5	47000000	33000000	0.7021	-0.5102
Q8TDN4	CABL1	CABLES1 CABLES	CABLES1	CDK5 and ABL1 enzyme substrate 1 OS=Homo sapiens OX=9606 GN=CABLES1 PE=1 SV=2	WP	5	0.7	3	82000000	56000000	0.6829	-0.5502
Q5VU97	CAHD1	CACHD1 KIAA1573 VWCD1	CACHD1	VWFA and cache domain-containing protein 1 OS=Homo sapiens OX=9606 GN=CACHD1 PE=2 SV=2	WP	19	1.28	9	200000000	140000000	0.7	-0.5146
P54289	CA2D1	CACNA2D1 CACNL2A CCHL2A MHS3	CACNA2D1	Voltage-dependent calcium channel subunit alpha-2/delta-1 OS=Homo sapiens OX=9606 GN=CACNA2D1 PE=1 SV=3	WP	13	1.11	8	71000000	120000000	1.6901	0.7571
Q9NY47	CA2D2	CACNA2D2 KIAA0558	CACNA2D2	Voltage-dependent calcium channel subunit alpha-2/delta-2 OS=Homo sapiens OX=9606 GN=CACNA2D2 PE=1 SV=2	WP	7	0.85	2	22000000	31000000	1.4091	0.4948
Q8WUQ7	CATIN	CACTIN C19orf29	CACTIN	Cactin OS=Homo sapiens OX=9606 GN=CACTIN PE=1 SV=3	WP	19	1.28	5	80000000	79000000	0.9875	-0.0181
Q86Y37	CACL1	CACUL1 C10orf46 CAC1	CACUL1	CDK2-associated and cullin domain-containing protein 1 OS=Homo sapiens OX=9606 GN=CACUL1 PE=1 SV=1	WP	15	1.18	3	140000000	74000000	0.5286	-0.9198
Q9HB71	CYBP	CACYBP S100A6BP SIP PNAS-107	CACYBP	Calcyclin-binding protein OS=Homo sapiens OX=9606 GN=CACYBP PE=1 SV=2	WP	344	2.54	10	15000000000	13000000000	0.8667	-0.2065
P27708	PYR1	CAD	CAD	CAD protein OS=Homo sapiens OX=9606 GN=CAD PE=1 SV=3	WP	475	2.68	49	3300000000	2600000000	0.7879	-0.344
Q9BY67	CADM1	CADM1 IGSF4 IGSF4A NECL2 SYNCAM TSLC1	CADM1	Cell adhesion molecule 1 OS=Homo sapiens OX=9606 GN=CADM1 PE=1 SV=2	WP	59	1.77	6	1700000000	1300000000	0.7647	-0.387
Q8NFZ8	CADM4	CADM4 IGSF4C NECL4 TSLL2	CADM4	Cell adhesion molecule 4 OS=Homo sapiens OX=9606 GN=CADM4 PE=1 SV=1	WP	68	1.83	5	1300000000	930000000	0.7154	-0.4832
Q9ULU8	CAPS1	CADPS CAPS CAPS1 KIAA1121	CADPS	Calcium-dependent secretion activator 1 OS=Homo sapiens OX=9606 GN=CADPS PE=1 SV=3	WP	16	1.2	5	120000000	73000000	0.6083	-0.7171
Q86UW7	CAPS2	CADPS2 CAPS2 KIAA1591	CADPS2	Calcium-dependent secretion activator 2 OS=Homo sapiens OX=9606 GN=CADPS2 PE=1 SV=2	WP	32	1.51	12	140000000	110000000	0.7857	-0.3479
Q9P1Z2	CACO1	CALCOCO1 KIAA1536 PP13275 UNQ2436/PRO4996	CALCOCO1	Calcium-binding and coiled-coil domain-containing protein 1 OS=Homo sapiens OX=9606 GN=CALCOCO1 PE=1 SV=2	WP	30	1.48	9	150000000	74000000	0.4933	-1.0194
Q13137	CACO2	CALCOCO2 NDP52	CALCOCO2	Calcium-binding and coiled-coil domain-containing protein 2 OS=Homo sapiens OX=9606 GN=CALCOCO2 PE=1 SV=1	WP	25	1.4	7	240000000	190000000	0.7917	-0.337
Q05682	CALD1	CALD1 CAD CDM	CALD1	Caldesmon OS=Homo sapiens OX=9606 GN=CALD1 PE=1 SV=3	WP	145	2.16	12	2300000000	2400000000	1.0435	0.0614
P0DP25	CALM3	CALM3 CALML2 CAM3 CAMC CAMIII	CALM3	Calmodulin-3 OS=Homo sapiens OX=9606 GN=CALM3 PE=1 SV=1	WP	397	2.6	7	8700000000	8300000000	0.954	-0.0679
P27797	CALR	CALR CRTC	CALR	Calreticulin OS=Homo sapiens OX=9606 GN=CALR PE=1 SV=1	WP	1103	3.04	18	37000000000	28000000000	0.7568	-0.4021
O43852	CALU	CALU	CALU	Calumenin OS=Homo sapiens OX=9606 GN=CALU PE=1 SV=2	WP	566	2.75	18	16000000000	15000000000	0.9375	-0.0931
Q14012	KCC1A	CAMK1	CAMK1	Calcium/calmodulin-dependent protein kinase type 1 OS=Homo sapiens OX=9606 GN=CAMK1 PE=1 SV=1	WP	81	1.91	9	2400000000	1800000000	0.75	-0.415
Q8IU85	KCC1D	CAMK1D CAMKID	CAMK1D	Calcium/calmodulin-dependent protein kinase type 1D OS=Homo sapiens OX=9606 GN=CAMK1D PE=1 SV=1	WP	43	1.63	4	530000000	340000000	0.6415	-0.6405
Q13557	KCC2D	CAMK2D CAMKD	CAMK2D	Calcium/calmodulin-dependent protein kinase type II subunit delta OS=Homo sapiens OX=9606 GN=CAMK2D PE=1 SV=3	WP	76	1.88	6	870000000	780000000	0.8966	-0.1575
Q16566	KCC4	CAMK4 CAMK CAMK-GR CAMKIV	CAMK4	Calcium/calmodulin-dependent protein kinase type IV OS=Homo sapiens OX=9606 GN=CAMK4 PE=1 SV=1	WP	15	1.18	4	190000000	100000000	0.5263	-0.926
Q8N5S9	KKCC1	CAMKK1 CAMKKA	CAMKK1	Calcium/calmodulin-dependent protein kinase kinase 1 OS=Homo sapiens OX=9606 GN=CAMKK1 PE=1 SV=2	WP	13	1.11	3	81000000	62000000	0.7654	-0.3857
Q96RR4	KKCC2	CAMKK2 CAMKKB KIAA0787	CAMKK2	Calcium/calmodulin-dependent protein kinase kinase 2 OS=Homo sapiens OX=9606 GN=CAMKK2 PE=1 SV=2	WP	28	1.45	7	270000000	190000000	0.7037	-0.507
P49069	CAMLG	CAMLG CAML GET2	CAMLG	Guided entry of tail-anchored proteins factor CAMLG OS=Homo sapiens OX=9606 GN=CAMLG PE=1 SV=1	WP	35	1.54	7	390000000	280000000	0.7179	-0.478
Q5T5Y3	CAMP1	CAMSAP1	CAMSAP1	Calmodulin-regulated spectrin-associated protein 1 OS=Homo sapiens OX=9606 GN=CAMSAP1 PE=1 SV=2	WP	27	1.43	12	65000000	47000000	0.7231	-0.4678
Q08AD1	CAMP2	CAMSAP2 CAMSAP1L1 KIAA1078	CAMSAP2	Calmodulin-regulated spectrin-associated protein 2 OS=Homo sapiens OX=9606 GN=CAMSAP2 PE=1 SV=3	WP	6	0.78	3	64000000	51000000	0.7969	-0.3276
Q9P1Y5	CAMP3	CAMSAP3 KIAA1543	CAMSAP3	Calmodulin-regulated spectrin-associated protein 3 OS=Homo sapiens OX=9606 GN=CAMSAP3 PE=1 SV=2	WP	33	1.52	11	160000000	130000000	0.8125	-0.2996
Q86VP6	CAND1	CAND1 KIAA0829 TIP120 TIP120A	CAND1	Cullin-associated NEDD8-dissociated protein 1 OS=Homo sapiens OX=9606 GN=CAND1 PE=1 SV=2	WP	390	2.59	31	15000000000	13000000000	0.8667	-0.2065
O75155	CAND2	CAND2 KIAA0667 TIP120B	CAND2	Cullin-associated NEDD8-dissociated protein 2 OS=Homo sapiens OX=9606 GN=CAND2 PE=1 SV=3	WP	76	1.88	13	410000000	290000000	0.7073	-0.4996
Q8WVQ1	CANT1	CANT1 SHAPY	CANT1	Soluble calcium-activated nucleotidase 1 OS=Homo sapiens OX=9606 GN=CANT1 PE=1 SV=1	WP	16	1.2	6	160000000	110000000	0.6875	-0.5406
P27824	CALX	CANX	CANX	Calnexin OS=Homo sapiens OX=9606 GN=CANX PE=1 SV=2	WP	569	2.76	19	42000000000	34000000000	0.8095	-0.3049
Q01518	CAP1	CAP1 CAP	CAP1	Adenylyl cyclase-associated protein 1 OS=Homo sapiens OX=9606 GN=CAP1 PE=1 SV=5	WP	336	2.53	12	5700000000	4000000000	0.7018	-0.511
P40123	CAP2	CAP2	CAP2	Adenylyl cyclase-associated protein 2 OS=Homo sapiens OX=9606 GN=CAP2 PE=1 SV=1	WP	84	1.92	10	1600000000	1200000000	0.75	-0.415
P40121	CAPG	CAPG AFCP MCP	CAPG	Macrophage-capping protein OS=Homo sapiens OX=9606 GN=CAPG PE=1 SV=2	WP	21	1.32	5	430000000	360000000	0.8372	-0.2563
P07384	CAN1	CAPN1 CANPL1 PIG30	CAPN1	Calpain-1 catalytic subunit OS=Homo sapiens OX=9606 GN=CAPN1 PE=1 SV=1	WP	334	2.52	27	5100000000	3500000000	0.6863	-0.5431
O75808	CAN15	CAPN15 SOLH	CAPN15	Calpain-15 OS=Homo sapiens OX=9606 GN=CAPN15 PE=1 SV=1	WP	4	0.6	3	39000000	21000000	0.5385	-0.8931
P17655	CAN2	CAPN2 CANPL2	CAPN2	Calpain-2 catalytic subunit OS=Homo sapiens OX=9606 GN=CAPN2 PE=1 SV=6	WP	108	2.03	15	4300000000	3500000000	0.814	-0.297
Q9Y6W3	CAN7	CAPN7 PALBH	CAPN7	Calpain-7 OS=Homo sapiens OX=9606 GN=CAPN7 PE=1 SV=1	WP	24	1.38	10	130000000	93000000	0.7154	-0.4832
P04632	CPNS1	CAPNS1 CAPN4 CAPNS	CAPNS1	Calpain small subunit 1 OS=Homo sapiens OX=9606 GN=CAPNS1 PE=1 SV=1	WP	171	2.23	8	13000000000	11000000000	0.8462	-0.241
Q96L46	CPNS2	CAPNS2	CAPNS2	Calpain small subunit 2 OS=Homo sapiens OX=9606 GN=CAPNS2 PE=1 SV=2	WP	50	1.7	2	6100000000	5200000000	0.8525	-0.2303
Q14444	CAPR1	CAPRIN1 GPIAP1 GPIP137 M11S1 RNG105	CAPRIN1	Caprin-1 OS=Homo sapiens OX=9606 GN=CAPRIN1 PE=1 SV=2	WP	83	1.92	9	2900000000	3100000000	1.069	0.0962
P52907	CAZA1	CAPZA1	CAPZA1	F-actin-capping protein subunit alpha-1 OS=Homo sapiens OX=9606 GN=CAPZA1 PE=1 SV=3	WP	128	2.11	7	4700000000	3700000000	0.7872	-0.3451
P47755	CAZA2	CAPZA2	CAPZA2	F-actin-capping protein subunit alpha-2 OS=Homo sapiens OX=9606 GN=CAPZA2 PE=1 SV=3	WP	98	1.99	7	1900000000	1500000000	0.7895	-0.341
P47756	CAPZB	CAPZB	CAPZB	F-actin-capping protein subunit beta OS=Homo sapiens OX=9606 GN=CAPZB PE=1 SV=4	WP	227	2.36	9	8200000000	7600000000	0.9268	-0.1096
Q9BXL7	CAR11	CARD11 CARMA1	CARD11	Caspase recruitment domain-containing protein 11 OS=Homo sapiens OX=9606 GN=CARD11 PE=1 SV=3	WP	2	0.3	2	30000000	18000000	0.6	-0.737
Q9Y2G2	CARD8	CARD8 DACAR KIAA0955 NDPP1	CARD8	Caspase recruitment domain-containing protein 8 OS=Homo sapiens OX=9606 GN=CARD8 PE=1 SV=2	WP	42	1.62	8	170000000	130000000	0.7647	-0.387
Q9Y2V2	CHSP1	CARHSP1	CARHSP1	Calcium-regulated heat-stable protein 1 OS=Homo sapiens OX=9606 GN=CARHSP1 PE=1 SV=2	WP	30	1.48	2	9800000000	6100000000	0.6224	-0.684
Q86X55	CARM1	CARM1 PRMT4	CARM1	Histone-arginine methyltransferase CARM1 OS=Homo sapiens OX=9606 GN=CARM1 PE=1 SV=3	WP	96	1.98	13	2700000000	2200000000	0.8148	-0.2955
Q5VZK9	CARL1	CARMIL1 CARMIL LRRC16 LRRC16A	CARMIL1	F-actin-uncapping protein LRRC16A OS=Homo sapiens OX=9606 GN=CARMIL1 PE=1 SV=1	WP	54	1.73	15	180000000	120000000	0.6667	-0.585
Q6F5E8	CARL2	CARMIL2 LRRC16C RLTPR	CARMIL2	Capping protein, Arp2/3 and myosin-I linker protein 2 OS=Homo sapiens OX=9606 GN=CARMIL2 PE=1 SV=2	WP	9	0.95	6	32000000	24000000	0.75	-0.415
Q8N4J0	CARME	CARNMT1 C9orf41	CARNMT1	Carnosine N-methyltransferase OS=Homo sapiens OX=9606 GN=CARNMT1 PE=1 SV=1	WP	19	1.28	4	330000000	310000000	0.9394	-0.0902
P49589	SYCC	CARS1 CARS	CARS1	Cysteine--tRNA ligase, cytoplasmic OS=Homo sapiens OX=9606 GN=CARS1 PE=1 SV=3	WP	256	2.41	25	3500000000	2500000000	0.7143	-0.4854
Q9HA77	SYCM	CARS2 OK/SW-cl.10	CARS2	Probable cysteine--tRNA ligase, mitochondrial OS=Homo sapiens OX=9606 GN=CARS2 PE=1 SV=1	WP	81	1.91	11	1400000000	1100000000	0.7857	-0.3479
O15234	CASC3	CASC3 MLN51	CASC3	Protein CASC3 OS=Homo sapiens OX=9606 GN=CASC3 PE=1 SV=2	WP	17	1.23	4	130000000	100000000	0.7692	-0.3785
O14936	CSKP	CASK LIN2	CASK	Peripheral plasma membrane protein CASK OS=Homo sapiens OX=9606 GN=CASK PE=1 SV=3	WP	197	2.29	22	1700000000	1500000000	0.8824	-0.1806
Q8WXE0	CSKI2	CASKIN2 KIAA1139	CASKIN2	Caskin-2 OS=Homo sapiens OX=9606 GN=CASKIN2 PE=1 SV=2	WP	14	1.15	4	98000000	55000000	0.5612	-0.8334
Q92851	CASPA	CASP10 MCH4	CASP10	Caspase-10 OS=Homo sapiens OX=9606 GN=CASP10 PE=1 SV=3	WP	8	0.9	3	29000000	14000000	0.4828	-1.0506
P42575	CASP2	CASP2 ICH1 NEDD2	CASP2	Caspase-2 OS=Homo sapiens OX=9606 GN=CASP2 PE=1 SV=2	WP	14	1.15	5	470000000	290000000	0.617	-0.6966
P42574	CASP3	CASP3 CPP32	CASP3	Caspase-3 OS=Homo sapiens OX=9606 GN=CASP3 PE=1 SV=2	WP	88	1.94	7	2400000000	1900000000	0.7917	-0.337
P55212	CASP6	CASP6 MCH2	CASP6	Caspase-6 OS=Homo sapiens OX=9606 GN=CASP6 PE=1 SV=2	WP	64	1.81	9	830000000	550000000	0.6627	-0.5937
P55210	CASP7	CASP7 MCH3	CASP7	Caspase-7 OS=Homo sapiens OX=9606 GN=CASP7 PE=1 SV=1	WP	59	1.77	8	710000000	590000000	0.831	-0.2671
Q14790	CASP8	CASP8 MCH5	CASP8	Caspase-8 OS=Homo sapiens OX=9606 GN=CASP8 PE=1 SV=1	WP	20	1.3	7	300000000	240000000	0.8	-0.3219
Q9UKL3	C8AP2	CASP8AP2 FLASH KIAA1315 RIP25	CASP8AP2	CASP8-associated protein 2 OS=Homo sapiens OX=9606 GN=CASP8AP2 PE=1 SV=1	WP	3	0.48	2	2100000	1	0	-21.002
P55211	CASP9	CASP9 MCH6	CASP9	Caspase-9 OS=Homo sapiens OX=9606 GN=CASP9 PE=1 SV=3	WP	11	1.04	2	88000000	26000000	0.2955	-1.759
P20810	ICAL	CAST	CAST	Calpastatin OS=Homo sapiens OX=9606 GN=CAST PE=1 SV=4	WP	239	2.38	13	2200000000	1300000000	0.5909	-0.759
Q8WTX7	CAST1	CASTOR1 GATSL3	CASTOR1	Cytosolic arginine sensor for mTORC1 subunit 1 OS=Homo sapiens OX=9606 GN=CASTOR1 PE=1 SV=1	WP	26	1.41	2	110000000	74000000	0.6727	-0.5719
P04040	CATA	CAT	CAT	Catalase OS=Homo sapiens OX=9606 GN=CAT PE=1 SV=3	WP	192	2.28	18	2900000000	1800000000	0.6207	-0.6881
Q03135	CAV1	CAV1 CAV	CAV1	Caveolin-1 OS=Homo sapiens OX=9606 GN=CAV1 PE=1 SV=4	WP	2	0.3	2	130000000	120000000	0.9231	-0.1155
Q6NZI2	CAVN1	CAVIN1 PTRF FKSG13	CAVIN1	Caveolae-associated protein 1 OS=Homo sapiens OX=9606 GN=CAVIN1 PE=1 SV=1	WP	66	1.82	7	1100000000	770000000	0.7	-0.5146
Q13951	PEBB	CBFB	CBFB	Core-binding factor subunit beta OS=Homo sapiens OX=9606 GN=CBFB PE=1 SV=2	WP	71	1.85	7	2400000000	1900000000	0.7917	-0.337
P22681	CBL	CBL CBL2 RNF55	CBL	E3 ubiquitin-protein ligase CBL OS=Homo sapiens OX=9606 GN=CBL PE=1 SV=2	WP	49	1.69	10	490000000	380000000	0.7755	-0.3668
P16152	CBR1	CBR1 CBR CRN SDR21C1	CBR1	Carbonyl reductase [NADPH] 1 OS=Homo sapiens OX=9606 GN=CBR1 PE=1 SV=3	WP	371	2.57	10	11000000000	8600000000	0.7818	-0.3551
O75828	CBR3	CBR3 SDR21C2	CBR3	Carbonyl reductase [NADPH] 3 OS=Homo sapiens OX=9606 GN=CBR3 PE=1 SV=3	WP	189	2.28	7	3200000000	2400000000	0.75	-0.415
Q8N4T8	CBR4	CBR4 SDR45C1	CBR4	3-oxoacyl-[acyl-carrier-protein] reductase OS=Homo sapiens OX=9606 GN=CBR4 PE=1 SV=3	WP	24	1.38	3	210000000	230000000	1.0952	0.1312
P35520	CBS	CBS	CBS	Cystathionine beta-synthase OS=Homo sapiens OX=9606 GN=CBS PE=1 SV=1	WP	78	1.89	7	1300000000	940000000	0.7231	-0.4678
P83916	CBX1	CBX1 CBX	CBX1	Chromobox protein homolog 1 OS=Homo sapiens OX=9606 GN=CBX1 PE=1 SV=1	WP	153	2.18	9	2100000000	1500000000	0.7143	-0.4854
Q14781	CBX2	CBX2	CBX2	Chromobox protein homolog 2 OS=Homo sapiens OX=9606 GN=CBX2 PE=1 SV=2	WP	6	0.78	2	70000000	65000000	0.9286	-0.1069
Q13185	CBX3	CBX3	CBX3	Chromobox protein homolog 3 OS=Homo sapiens OX=9606 GN=CBX3 PE=1 SV=4	WP	203	2.31	5	11000000000	9500000000	0.8636	-0.2115
O00257	CBX4	CBX4	CBX4	E3 SUMO-protein ligase CBX4 OS=Homo sapiens OX=9606 GN=CBX4 PE=1 SV=3	WP	5	0.7	4	24000000	13000000	0.5417	-0.8845
P45973	CBX5	CBX5 HP1A	CBX5	Chromobox protein homolog 5 OS=Homo sapiens OX=9606 GN=CBX5 PE=1 SV=1	WP	80	1.9	8	3200000000	2700000000	0.8438	-0.2451
Q9HC52	CBX8	CBX8 PC3 RC1	CBX8	Chromobox protein homolog 8 OS=Homo sapiens OX=9606 GN=CBX8 PE=1 SV=3	WP	23	1.36	5	71000000	89000000	1.2535	0.326
Q6P1N0	C2D1A	CC2D1A AKI1	CC2D1A	Coiled-coil and C2 domain-containing protein 1A OS=Homo sapiens OX=9606 GN=CC2D1A PE=1 SV=1	WP	93	1.97	17	660000000	520000000	0.7879	-0.344
Q5T0F9	C2D1B	CC2D1B KIAA1836	CC2D1B	Coiled-coil and C2 domain-containing protein 1B OS=Homo sapiens OX=9606 GN=CC2D1B PE=1 SV=1	WP	29	1.46	9	370000000	290000000	0.7838	-0.3515
Q8IX12	CCAR1	CCAR1 CARP1 DIS	CCAR1	Cell division cycle and apoptosis regulator protein 1 OS=Homo sapiens OX=9606 GN=CCAR1 PE=1 SV=2	WP	102	2.01	18	770000000	770000000	1	0
Q8N163	CCAR2	CCAR2 DBC1 KIAA1967	CCAR2	Cell cycle and apoptosis regulator protein 2 OS=Homo sapiens OX=9606 GN=CCAR2 PE=1 SV=2	WP	246	2.39	24	5700000000	4800000000	0.8421	-0.2479
Q96A19	C102A	CCDC102A	CCDC102A	Coiled-coil domain-containing protein 102A OS=Homo sapiens OX=9606 GN=CCDC102A PE=1 SV=2	WP	2	0.3	2	20000000	25000000	1.25	0.3219
Q96NT0	CC115	CCDC115	CCDC115	Coiled-coil domain-containing protein 115 OS=Homo sapiens OX=9606 GN=CCDC115 PE=1 SV=1	WP	2	0.3	2	99000000	160000000	1.6162	0.6926
Q8IWD4	CC117	CCDC117	CCDC117	Coiled-coil domain-containing protein 117 OS=Homo sapiens OX=9606 GN=CCDC117 PE=1 SV=1	WP	20	1.3	3	450000000	370000000	0.8222	-0.2824
Q8WUD4	CCD12	CCDC12	CCDC12	Coiled-coil domain-containing protein 12 OS=Homo sapiens OX=9606 GN=CCDC12 PE=1 SV=1	WP	24	1.38	5	210000000	200000000	0.9524	-0.0704
Q96CT7	CC124	CCDC124	CCDC124	Coiled-coil domain-containing protein 124 OS=Homo sapiens OX=9606 GN=CCDC124 PE=1 SV=1	WP	28	1.45	3	300000000	200000000	0.6667	-0.585
Q96BQ5	CC127	CCDC127	CCDC127	Coiled-coil domain-containing protein 127 OS=Homo sapiens OX=9606 GN=CCDC127 PE=1 SV=1	WP	9	0.95	2	51000000	55000000	1.0784	0.1089
Q9H6E4	CC134	CCDC134	CCDC134	Coiled-coil domain-containing protein 134 OS=Homo sapiens OX=9606 GN=CCDC134 PE=1 SV=1	WP	28	1.45	6	410000000	380000000	0.9268	-0.1096
Q6PK04	CC137	CCDC137 cPERP-B	CCDC137	Coiled-coil domain-containing protein 137 OS=Homo sapiens OX=9606 GN=CCDC137 PE=1 SV=1	WP	15	1.18	4	87000000	92000000	1.0575	0.0806
Q6PII3	CC174	CCDC174 C3orf19	CCDC174	Coiled-coil domain-containing protein 174 OS=Homo sapiens OX=9606 GN=CCDC174 PE=1 SV=3	WP	5	0.7	3	67000000	50000000	0.7463	-0.4222
Q7Z3E2	CC186	CCDC186 C10orf118	CCDC186	Coiled-coil domain-containing protein 186 OS=Homo sapiens OX=9606 GN=CCDC186 PE=1 SV=2	WP	56	1.75	12	210000000	160000000	0.7619	-0.3923
O60826	CCD22	CCDC22 CXorf37 JM1	CCDC22	Coiled-coil domain-containing protein 22 OS=Homo sapiens OX=9606 GN=CCDC22 PE=1 SV=1	WP	100	2	20	1200000000	810000000	0.675	-0.567
Q86WR0	CCD25	CCDC25	CCDC25	Coiled-coil domain-containing protein 25 OS=Homo sapiens OX=9606 GN=CCDC25 PE=1 SV=2	WP	51	1.71	6	620000000	460000000	0.7419	-0.4306
Q9BV29	CCD32	CCDC32 C15orf57	CCDC32	Coiled-coil domain-containing protein 32 OS=Homo sapiens OX=9606 GN=CCDC32 PE=1 SV=2	WP	2	0.3	2	59000000	14000000	0.2373	-2.0753
Q96MW1	CCD43	CCDC43	CCDC43	Coiled-coil domain-containing protein 43 OS=Homo sapiens OX=9606 GN=CCDC43 PE=1 SV=2	WP	59	1.77	7	1400000000	1100000000	0.7857	-0.3479
Q96A33	CCD47	CCDC47 GK001 MSTP041 PSEC0077	CCDC47	PAT complex subunit CCDC47 OS=Homo sapiens OX=9606 GN=CCDC47 PE=1 SV=1	WP	107	2.03	12	2600000000	2400000000	0.9231	-0.1155
Q8IVM0	CCD50	CCDC50 C3orf6	CCDC50	Coiled-coil domain-containing protein 50 OS=Homo sapiens OX=9606 GN=CCDC50 PE=1 SV=1	WP	32	1.51	5	240000000	190000000	0.7917	-0.337
Q96ER9	MITOK	CCDC51 MITOK	CCDC51	Mitochondrial potassium channel OS=Homo sapiens OX=9606 GN=CCDC51 PE=1 SV=2	WP	63	1.8	8	440000000	370000000	0.8409	-0.25
Q9P031	TAP26	CCDC59 BR22 TAP26 HSPC128	CCDC59	Thyroid transcription factor 1-associated protein 26 OS=Homo sapiens OX=9606 GN=CCDC59 PE=1 SV=2	WP	6	0.78	2	130000000	110000000	0.8462	-0.241
Q16204	CCDC6	CCDC6 D10S170 TST1	CCDC6	Coiled-coil domain-containing protein 6 OS=Homo sapiens OX=9606 GN=CCDC6 PE=1 SV=2	WP	118	2.07	15	1900000000	1500000000	0.7895	-0.341
Q9H0W5	CCDC8	CCDC8	CCDC8	Coiled-coil domain-containing protein 8 OS=Homo sapiens OX=9606 GN=CCDC8 PE=1 SV=2	WP	18	1.26	6	48000000	24000000	0.5	-1
A6NKD9	CC85C	CCDC85C	CCDC85C	Coiled-coil domain-containing protein 85C OS=Homo sapiens OX=9606 GN=CCDC85C PE=1 SV=1	WP	25	1.4	8	220000000	180000000	0.8182	-0.2895
Q9H6F5	CCD86	CCDC86 CYCLON	CCDC86	Coiled-coil domain-containing protein 86 OS=Homo sapiens OX=9606 GN=CCDC86 PE=1 SV=1	WP	40	1.6	6	450000000	370000000	0.8222	-0.2824
Q3V6T2	GRDN	CCDC88A APE GRDN KIAA1212	CCDC88A	Girdin OS=Homo sapiens OX=9606 GN=CCDC88A PE=1 SV=2	WP	91	1.96	32	510000000	450000000	0.8824	-0.1806
Q9P219	DAPLE	CCDC88C DAPLE KIAA1509	CCDC88C	Protein Daple OS=Homo sapiens OX=9606 GN=CCDC88C PE=1 SV=3	WP	9	0.95	6	27000000	20000000	0.7407	-0.433
Q9Y3X0	CCDC9	CCDC9	CCDC9	Coiled-coil domain-containing protein 9 OS=Homo sapiens OX=9606 GN=CCDC9 PE=1 SV=1	WP	30	1.48	6	110000000	92000000	0.8364	-0.2578
Q9GZT6	CC90B	CCDC90B CUA003 MDS011 MDS025	CCDC90B	Coiled-coil domain-containing protein 90B, mitochondrial OS=Homo sapiens OX=9606 GN=CCDC90B PE=1 SV=2	WP	19	1.28	6	120000000	91000000	0.7583	-0.3991
Q7Z6B0	CCD91	CCDC91 GGABP HSD8	CCDC91	Coiled-coil domain-containing protein 91 OS=Homo sapiens OX=9606 GN=CCDC91 PE=1 SV=2	WP	56	1.75	9	690000000	550000000	0.7971	-0.3272
Q53HC0	CCD92	CCDC92	CCDC92	Coiled-coil domain-containing protein 92 OS=Homo sapiens OX=9606 GN=CCDC92 PE=1 SV=2	WP	3	0.48	2	44000000	34000000	0.7727	-0.372
Q567U6	CCD93	CCDC93	CCDC93	Coiled-coil domain-containing protein 93 OS=Homo sapiens OX=9606 GN=CCDC93 PE=1 SV=2	WP	124	2.09	20	1100000000	940000000	0.8545	-0.2268
Q96F63	CCD97	CCDC97	CCDC97	Coiled-coil domain-containing protein 97 OS=Homo sapiens OX=9606 GN=CCDC97 PE=1 SV=1	WP	38	1.58	9	770000000	650000000	0.8442	-0.2444
Q8TD31	CCHCR	CCHCR1 C6orf18 HCR	CCHCR1	Coiled-coil alpha-helical rod protein 1 OS=Homo sapiens OX=9606 GN=CCHCR1 PE=1 SV=2	WP	7	0.85	5	25000000	17000000	0.68	-0.5564
Q9BSQ5	CCM2	CCM2 C7orf22 PP10187	CCM2	Cerebral cavernous malformations 2 protein OS=Homo sapiens OX=9606 GN=CCM2 PE=1 SV=1	WP	10	1	4	100000000	73000000	0.73	-0.454
P20248	CCNA2	CCNA2 CCN1 CCNA	CCNA2	Cyclin-A2 OS=Homo sapiens OX=9606 GN=CCNA2 PE=1 SV=2	WP	3	0.48	3	100000000	24000000	0.24	-2.0589
P14635	CCNB1	CCNB1 CCNB	CCNB1	G2/mitotic-specific cyclin-B1 OS=Homo sapiens OX=9606 GN=CCNB1 PE=1 SV=1	WP	20	1.3	4	420000000	320000000	0.7619	-0.3923
O95067	CCNB2	CCNB2	CCNB2	G2/mitotic-specific cyclin-B2 OS=Homo sapiens OX=9606 GN=CCNB2 PE=1 SV=1	WP	5	0.7	2	91000000	44000000	0.4835	-1.0484
P24864	CCNE1	CCNE1 CCNE	CCNE1	G1/S-specific cyclin-E1 OS=Homo sapiens OX=9606 GN=CCNE1 PE=1 SV=2	WP	11	1.04	5	83000000	82000000	0.988	-0.0175
P51946	CCNH	CCNH	CCNH	Cyclin-H OS=Homo sapiens OX=9606 GN=CCNH PE=1 SV=1	WP	12	1.08	6	77000000	42000000	0.5455	-0.8745
O75909	CCNK	CCNK CPR4	CCNK	Cyclin-K OS=Homo sapiens OX=9606 GN=CCNK PE=1 SV=2	WP	52	1.72	7	690000000	530000000	0.7681	-0.3806
Q96S94	CCNL2	CCNL2 SB138	CCNL2	Cyclin-L2 OS=Homo sapiens OX=9606 GN=CCNL2 PE=1 SV=1	WP	10	1	3	47000000	54000000	1.1489	0.2003
O60563	CCNT1	CCNT1	CCNT1	Cyclin-T1 OS=Homo sapiens OX=9606 GN=CCNT1 PE=1 SV=1	WP	44	1.64	9	400000000	360000000	0.9	-0.152
O60583	CCNT2	CCNT2	CCNT2	Cyclin-T2 OS=Homo sapiens OX=9606 GN=CCNT2 PE=1 SV=2	WP	7	0.85	4	44000000	35000000	0.7955	-0.3301
Q8ND76	CCNY	CCNY C10orf9 CBCP1 CFP1	CCNY	Cyclin-Y OS=Homo sapiens OX=9606 GN=CCNY PE=1 SV=2	WP	35	1.54	5	420000000	210000000	0.5	-1
Q8N7R7	CCYL1	CCNYL1	CCNYL1	Cyclin-Y-like protein 1 OS=Homo sapiens OX=9606 GN=CCNYL1 PE=1 SV=2	WP	31	1.49	3	100000000	86000000	0.86	-0.2176
O43303	CP110	CCP110 CEP110 CP110 KIAA0419	CCP110	Centriolar coiled-coil protein of 110 kDa OS=Homo sapiens OX=9606 GN=CCP110 PE=1 SV=3	WP	8	0.9	5	43000000	43000000	1	0
O14618	CCS	CCS	CCS	Copper chaperone for superoxide dismutase OS=Homo sapiens OX=9606 GN=CCS PE=1 SV=1	WP	29	1.46	3	2400000000	1300000000	0.5417	-0.8845
Q4G0I0	CSMT1	CCSMST1 C16orf91	CCSMST1	Protein CCSMST1 OS=Homo sapiens OX=9606 GN=CCSMST1 PE=2 SV=1	WP	22	1.34	2	220000000	160000000	0.7273	-0.4594
P78371	TCPB	CCT2 99D8.1 CCTB	CCT2	T-complex protein 1 subunit beta OS=Homo sapiens OX=9606 GN=CCT2 PE=1 SV=4	WP	735	2.87	28	28000000000	25000000000	0.8929	-0.1635
P49368	TCPG	CCT3 CCTG TRIC5	CCT3	T-complex protein 1 subunit gamma OS=Homo sapiens OX=9606 GN=CCT3 PE=1 SV=4	WP	714	2.85	30	21000000000	18000000000	0.8571	-0.2224
P50991	TCPD	CCT4 CCTD SRB	CCT4	T-complex protein 1 subunit delta OS=Homo sapiens OX=9606 GN=CCT4 PE=1 SV=4	WP	628	2.8	21	20000000000	17000000000	0.85	-0.2345
P48643	TCPE	CCT5 CCTE KIAA0098	CCT5	T-complex protein 1 subunit epsilon OS=Homo sapiens OX=9606 GN=CCT5 PE=1 SV=1	WP	763	2.88	30	14000000000	13000000000	0.9286	-0.1069
P40227	TCPZ	CCT6A CCT6 CCTZ	CCT6A	T-complex protein 1 subunit zeta OS=Homo sapiens OX=9606 GN=CCT6A PE=1 SV=3	WP	532	2.73	18	29000000000	24000000000	0.8276	-0.273
Q92526	TCPW	CCT6B	CCT6B	T-complex protein 1 subunit zeta-2 OS=Homo sapiens OX=9606 GN=CCT6B PE=1 SV=5	WP	115	2.06	2	5900000000	9600000000	1.6271	0.7023
Q99832	TCPH	CCT7 CCTH NIP7-1	CCT7	T-complex protein 1 subunit eta OS=Homo sapiens OX=9606 GN=CCT7 PE=1 SV=2	WP	824	2.92	20	25000000000	22000000000	0.88	-0.1844
P50990	TCPQ	CCT8 C21orf112 CCTQ KIAA0002	CCT8	T-complex protein 1 subunit theta OS=Homo sapiens OX=9606 GN=CCT8 PE=1 SV=4	WP	788	2.9	26	31000000000	25000000000	0.8065	-0.3103
P86790	CCZ1B	CCZ1B C7orf28B	CCZ1B	Vacuolar fusion protein CCZ1 homolog B OS=Homo sapiens OX=9606 GN=CCZ1B PE=1 SV=1	WP	48	1.68	13	400000000	370000000	0.925	-0.1125
Q6YHK3	CD109	CD109 CPAMD7	CD109	CD109 antigen OS=Homo sapiens OX=9606 GN=CD109 PE=1 SV=2	WP	109	2.04	19	1400000000	920000000	0.6571	-0.6057
Q5ZPR3	CD276	CD276 B7H3 PSEC0249 UNQ309/PRO352	CD276	CD276 antigen OS=Homo sapiens OX=9606 GN=CD276 PE=1 SV=1	WP	24	1.38	3	1100000000	780000000	0.7091	-0.496
Q9Y5K6	CD2AP	CD2AP	CD2AP	CD2-associated protein OS=Homo sapiens OX=9606 GN=CD2AP PE=1 SV=1	WP	288	2.46	27	3400000000	2700000000	0.7941	-0.3326
O95400	CD2B2	CD2BP2 KIAA1178	CD2BP2	CD2 antigen cytoplasmic tail-binding protein 2 OS=Homo sapiens OX=9606 GN=CD2BP2 PE=1 SV=1	WP	51	1.71	9	530000000	460000000	0.8679	-0.2044
P16070	CD44	CD44 LHR MDU2 MDU3 MIC4	CD44	CD44 antigen OS=Homo sapiens OX=9606 GN=CD44 PE=1 SV=3	WP	20	1.3	3	290000000	420000000	1.4483	0.5343
Q08722	CD47	CD47 MER6	CD47	Leukocyte surface antigen CD47 OS=Homo sapiens OX=9606 GN=CD47 PE=1 SV=1	WP	38	1.58	4	2100000000	2100000000	1	0
Q8TCZ2	C99L2	CD99L2 MIC2L1 UNQ1964/PRO4486	CD99L2	CD99 antigen-like protein 2 OS=Homo sapiens OX=9606 GN=CD99L2 PE=1 SV=1	WP	21	1.32	2	550000000	380000000	0.6909	-0.5334
Q8IWY9	CDAN1	CDAN1 UNQ664/PRO1295	CDAN1	Codanin-1 OS=Homo sapiens OX=9606 GN=CDAN1 PE=1 SV=4	WP	30	1.48	9	180000000	130000000	0.7222	-0.4695
O75794	CD123	CDC123 C10orf7 D123	CDC123	Cell division cycle protein 123 homolog OS=Homo sapiens OX=9606 GN=CDC123 PE=1 SV=1	WP	27	1.43	4	400000000	480000000	1.2	0.263
Q13042	CDC16	CDC16 ANAPC6	CDC16	Cell division cycle protein 16 homolog OS=Homo sapiens OX=9606 GN=CDC16 PE=1 SV=2	WP	60	1.78	9	450000000	350000000	0.7778	-0.3626
Q9UJX2	CDC23	CDC23 ANAPC8	CDC23	Cell division cycle protein 23 homolog OS=Homo sapiens OX=9606 GN=CDC23 PE=1 SV=3	WP	19	1.28	4	460000000	280000000	0.6087	-0.7162
P30307	MPIP3	CDC25C	CDC25C	M-phase inducer phosphatase 3 OS=Homo sapiens OX=9606 GN=CDC25C PE=1 SV=2	WP	9	0.95	3	190000000	120000000	0.6316	-0.663
P30260	CDC27	CDC27 ANAPC3 D0S1430E D17S978E	CDC27	Cell division cycle protein 27 homolog OS=Homo sapiens OX=9606 GN=CDC27 PE=1 SV=2	WP	36	1.56	7	380000000	260000000	0.6842	-0.5475
P49427	UB2R1	CDC34 UBCH3 UBE2R1	CDC34	Ubiquitin-conjugating enzyme E2 R1 OS=Homo sapiens OX=9606 GN=CDC34 PE=1 SV=2	WP	11	1.04	2	900000000	870000000	0.9667	-0.0489
Q16543	CDC37	CDC37 CDC37A	CDC37	Hsp90 co-chaperone Cdc37 OS=Homo sapiens OX=9606 GN=CDC37 PE=1 SV=1	WP	178	2.25	7	9800000000	7500000000	0.7653	-0.3859
Q7L3B6	CD37L	CDC37L1 CDC37B HARC	CDC37L1	Hsp90 co-chaperone Cdc37-like 1 OS=Homo sapiens OX=9606 GN=CDC37L1 PE=1 SV=1	WP	12	1.08	3	64000000	52000000	0.8125	-0.2996
O60508	PRP17	CDC40 EHB3 PRP17 PRPF17	CDC40	Pre-mRNA-processing factor 17 OS=Homo sapiens OX=9606 GN=CDC40 PE=1 SV=1	WP	52	1.72	13	360000000	300000000	0.8333	-0.263
P60953	CDC42	CDC42	CDC42	Cell division control protein 42 homolog OS=Homo sapiens OX=9606 GN=CDC42 PE=1 SV=2	WP	69	1.84	3	1900000000	1100000000	0.5789	-0.7885
Q5VT25	MRCKA	CDC42BPA KIAA0451	CDC42BPA	Serine/threonine-protein kinase MRCK alpha OS=Homo sapiens OX=9606 GN=CDC42BPA PE=1 SV=1	WP	66	1.82	16	140000000	120000000	0.8571	-0.2224
Q9Y5S2	MRCKB	CDC42BPB KIAA1124	CDC42BPB	Serine/threonine-protein kinase MRCK beta OS=Homo sapiens OX=9606 GN=CDC42BPB PE=1 SV=2	WP	85	1.93	22	220000000	200000000	0.9091	-0.1375
Q6DT37	MRCKG	CDC42BPG DMPK2	CDC42BPG	Serine/threonine-protein kinase MRCK gamma OS=Homo sapiens OX=9606 GN=CDC42BPG PE=1 SV=2	WP	26	1.41	12	59000000	42000000	0.7119	-0.4903
Q00587	BORG5	CDC42EP1 BORG5 CEP1 MSE55	CDC42EP1	Cdc42 effector protein 1 OS=Homo sapiens OX=9606 GN=CDC42EP1 PE=1 SV=1	WP	8	0.9	4	84000000	83000000	0.9881	-0.0173
Q9H3Q1	BORG4	CDC42EP4 BORG4 CEP4	CDC42EP4	Cdc42 effector protein 4 OS=Homo sapiens OX=9606 GN=CDC42EP4 PE=1 SV=1	WP	8	0.9	3	190000000	130000000	0.6842	-0.5475
O75419	CDC45	CDC45 CDC45L CDC45L2 UNQ374/PRO710	CDC45	Cell division control protein 45 homolog OS=Homo sapiens OX=9606 GN=CDC45 PE=1 SV=1	WP	48	1.68	8	450000000	290000000	0.6444	-0.6339
Q99459	CDC5L	CDC5L KIAA0432 PCDC5RP	CDC5L	Cell division cycle 5-like protein OS=Homo sapiens OX=9606 GN=CDC5L PE=1 SV=2	WP	139	2.14	19	1400000000	1200000000	0.8571	-0.2224
Q6P1J9	CDC73	CDC73 C1orf28 HRPT2	CDC73	Parafibromin OS=Homo sapiens OX=9606 GN=CDC73 PE=1 SV=1	WP	74	1.87	18	700000000	540000000	0.7714	-0.3744
Q69YH5	CDCA2	CDCA2	CDCA2	Cell division cycle-associated protein 2 OS=Homo sapiens OX=9606 GN=CDCA2 PE=1 SV=2	WP	4	0.6	3	33000000	24000000	0.7273	-0.4594
Q99618	CDCA3	CDCA3 C8 GRCC8 TOME1	CDCA3	Cell division cycle-associated protein 3 OS=Homo sapiens OX=9606 GN=CDCA3 PE=1 SV=1	WP	2	0.3	2	93000000	71000000	0.7634	-0.3894
Q96FF9	CDCA5	CDCA5	CDCA5	Sororin OS=Homo sapiens OX=9606 GN=CDCA5 PE=1 SV=1	WP	17	1.23	3	33000000	26000000	0.7879	-0.344
Q53HL2	BOREA	CDCA8 PESCRG3	CDCA8	Borealin OS=Homo sapiens OX=9606 GN=CDCA8 PE=1 SV=2	WP	5	0.7	3	25000000	34000000	1.36	0.4436
P12830	CADH1	CDH1 CDHE UVO	CDH1	Cadherin-1 OS=Homo sapiens OX=9606 GN=CDH1 PE=1 SV=3	WP	8	0.9	3	70000000	62000000	0.8857	-0.1751
P55287	CAD11	CDH11	CDH11	Cadherin-11 OS=Homo sapiens OX=9606 GN=CDH11 PE=2 SV=2	WP	9	0.95	3	59000000	25000000	0.4237	-1.2388
P19022	CADH2	CDH2 CDHN NCAD	CDH2	Cadherin-2 OS=Homo sapiens OX=9606 GN=CDH2 PE=1 SV=4	WP	123	2.09	15	1000000000	550000000	0.55	-0.8625
P22223	CADH3	CDH3 CDHP	CDH3	Cadherin-3 OS=Homo sapiens OX=9606 GN=CDH3 PE=1 SV=2	WP	9	0.95	4	67000000	48000000	0.7164	-0.4811
O14735	CDIPT	CDIPT PIS PIS1	CDIPT	CDP-diacylglycerol--inositol 3-phosphatidyltransferase OS=Homo sapiens OX=9606 GN=CDIPT PE=1 SV=1	WP	11	1.04	4	240000000	170000000	0.7083	-0.4975
P06493	CDK1	CDK1 CDC2 CDC28A CDKN1 P34CDC2	CDK1	Cyclin-dependent kinase 1 OS=Homo sapiens OX=9606 GN=CDK1 PE=1 SV=3	WP	274	2.44	14	4300000000	2900000000	0.6744	-0.5683
Q9UQ88	CD11A	CDK11A CDC2L2 CDC2L3 PITSLREB	CDK11A	Cyclin-dependent kinase 11A OS=Homo sapiens OX=9606 GN=CDK11A PE=1 SV=4	WP	74	1.87	16	920000000	610000000	0.663	-0.5928
P21127	CD11B	CDK11B CDC2L1 CDK11 PITSLREA PK58	CDK11B	Cyclin-dependent kinase 11B OS=Homo sapiens OX=9606 GN=CDK11B PE=1 SV=4	WP	75	1.88	17	920000000	610000000	0.663	-0.5928
Q9NYV4	CDK12	CDK12 CRK7 CRKRS KIAA0904	CDK12	Cyclin-dependent kinase 12 OS=Homo sapiens OX=9606 GN=CDK12 PE=1 SV=2	WP	60	1.78	3	130000000	140000000	1.0769	0.1069
Q14004	CDK13	CDK13 CDC2L CDC2L5 CHED KIAA1791	CDK13	Cyclin-dependent kinase 13 OS=Homo sapiens OX=9606 GN=CDK13 PE=1 SV=2	WP	65	1.81	6	150000000	150000000	1	0
O94921	CDK14	CDK14 KIAA0834 PFTK1	CDK14	Cyclin-dependent kinase 14 OS=Homo sapiens OX=9606 GN=CDK14 PE=1 SV=3	WP	47	1.67	4	28000000	23000000	0.8214	-0.2838
Q96Q40	CDK15	CDK15 ALS2CR7 PFTK2	CDK15	Cyclin-dependent kinase 15 OS=Homo sapiens OX=9606 GN=CDK15 PE=1 SV=2	WP	43	1.63	2	14000000	40000000	2.8571	1.5146
Q00536	CDK16	CDK16 PCTAIRE1 PCTK1	CDK16	Cyclin-dependent kinase 16 OS=Homo sapiens OX=9606 GN=CDK16 PE=1 SV=1	WP	102	2.01	11	420000000	340000000	0.8095	-0.3049
Q07002	CDK18	CDK18 PCTAIRE3 PCTK3	CDK18	Cyclin-dependent kinase 18 OS=Homo sapiens OX=9606 GN=CDK18 PE=1 SV=4	WP	54	1.73	2	30000000	17000000	0.5667	-0.8194
Q9BWU1	CDK19	CDK19 CDC2L6 CDK11 KIAA1028	CDK19	Cyclin-dependent kinase 19 OS=Homo sapiens OX=9606 GN=CDK19 PE=1 SV=1	WP	19	1.28	5	390000000	310000000	0.7949	-0.3312
P24941	CDK2	CDK2 CDKN2	CDK2	Cyclin-dependent kinase 2 OS=Homo sapiens OX=9606 GN=CDK2 PE=1 SV=2	WP	137	2.14	8	1300000000	1000000000	0.7692	-0.3785
Q00526	CDK3	CDK3 CDKN3	CDK3	Cyclin-dependent kinase 3 OS=Homo sapiens OX=9606 GN=CDK3 PE=1 SV=1	WP	61	1.79	2	230000000	220000000	0.9565	-0.0641
P11802	CDK4	CDK4	CDK4	Cyclin-dependent kinase 4 OS=Homo sapiens OX=9606 GN=CDK4 PE=1 SV=2	WP	146	2.16	8	3000000000	2400000000	0.8	-0.3219
Q00535	CDK5	CDK5 CDKN5 PSSALRE	CDK5	Cyclin-dependent-like kinase 5 OS=Homo sapiens OX=9606 GN=CDK5 PE=1 SV=3	WP	116	2.06	7	2400000000	1700000000	0.7083	-0.4975
Q96SZ6	CK5P1	CDK5RAP1 C20orf34 CGI-05 HSPC167	CDK5RAP1	Mitochondrial tRNA methylthiotransferase CDK5RAP1 OS=Homo sapiens OX=9606 GN=CDK5RAP1 PE=1 SV=2	WP	9	0.95	3	36000000	14000000	0.3889	-1.3626
Q96SN8	CK5P2	CDK5RAP2 CEP215 KIAA1633	CDK5RAP2	CDK5 regulatory subunit-associated protein 2 OS=Homo sapiens OX=9606 GN=CDK5RAP2 PE=1 SV=5	WP	15	1.18	6	62000000	38000000	0.6129	-0.7063
Q96JB5	CK5P3	CDK5RAP3 IC53 LZAP MSTP016 OK/SW-cl.114 PP1553	CDK5RAP3	CDK5 regulatory subunit-associated protein 3 OS=Homo sapiens OX=9606 GN=CDK5RAP3 PE=1 SV=2	WP	96	1.98	13	2200000000	1900000000	0.8636	-0.2115
Q00534	CDK6	CDK6 CDKN6	CDK6	Cyclin-dependent kinase 6 OS=Homo sapiens OX=9606 GN=CDK6 PE=1 SV=1	WP	81	1.91	7	610000000	500000000	0.8197	-0.2869
P50613	CDK7	CDK7 CAK CAK1 CDKN7 MO15 STK1	CDK7	Cyclin-dependent kinase 7 OS=Homo sapiens OX=9606 GN=CDK7 PE=1 SV=1	WP	21	1.32	5	290000000	260000000	0.8966	-0.1575
P49336	CDK8	CDK8	CDK8	Cyclin-dependent kinase 8 OS=Homo sapiens OX=9606 GN=CDK8 PE=1 SV=1	WP	12	1.08	3	170000000	160000000	0.9412	-0.0875
P50750	CDK9	CDK9 CDC2L4 TAK	CDK9	Cyclin-dependent kinase 9 OS=Homo sapiens OX=9606 GN=CDK9 PE=1 SV=3	WP	78	1.89	4	420000000	410000000	0.9762	-0.0348
Q5VV42	CDKAL	CDKAL1	CDKAL1	Threonylcarbamoyladenosine tRNA methylthiotransferase OS=Homo sapiens OX=9606 GN=CDKAL1 PE=1 SV=1	WP	29	1.46	5	270000000	210000000	0.7778	-0.3626
P42771	CDN2A	CDKN2A CDKN2 MTS1	CDKN2A	Cyclin-dependent kinase inhibitor 2A OS=Homo sapiens OX=9606 GN=CDKN2A PE=1 SV=2	WP	74	1.87	4	3600000000	2600000000	0.7222	-0.4695
Q9NXV6	CARF	CDKN2AIP CARF	CDKN2AIP	CDKN2A-interacting protein OS=Homo sapiens OX=9606 GN=CDKN2AIP PE=1 SV=3	WP	46	1.66	7	500000000	450000000	0.9	-0.152
Q96HQ2	C2AIL	CDKN2AIPNL	CDKN2AIPNL	CDKN2AIP N-terminal-like protein OS=Homo sapiens OX=9606 GN=CDKN2AIPNL PE=1 SV=1	WP	34	1.53	5	760000000	460000000	0.6053	-0.7244
Q01850	CDR2	CDR2 PCD17	CDR2	Cerebellar degeneration-related protein 2 OS=Homo sapiens OX=9606 GN=CDR2 PE=1 SV=2	WP	15	1.18	5	110000000	81000000	0.7364	-0.4415
Q86X02	CDR2L	CDR2L HUMPPA	CDR2L	Cerebellar degeneration-related protein 2-like OS=Homo sapiens OX=9606 GN=CDR2L PE=1 SV=2	WP	21	1.32	7	160000000	130000000	0.8125	-0.2996
O95674	CDS2	CDS2	CDS2	Phosphatidate cytidylyltransferase 2 OS=Homo sapiens OX=9606 GN=CDS2 PE=1 SV=1	WP	43	1.63	2	290000000	160000000	0.5517	-0.858
Q9H211	CDT1	CDT1	CDT1	DNA replication factor Cdt1 OS=Homo sapiens OX=9606 GN=CDT1 PE=1 SV=3	WP	4	0.6	3	38000000	39000000	1.0263	0.0375
Q9UKY7	CDV3	CDV3 H41	CDV3	Protein CDV3 homolog OS=Homo sapiens OX=9606 GN=CDV3 PE=1 SV=1	WP	150	2.18	12	3400000000	2800000000	0.8235	-0.2801
Q9Y232	CDYL	CDYL CDYL1	CDYL	Chromodomain Y-like protein OS=Homo sapiens OX=9606 GN=CDYL PE=1 SV=2	WP	5	0.7	2	49000000	32000000	0.6531	-0.6147
Q03701	CEBPZ	CEBPZ CBF2	CEBPZ	CCAAT/enhancer-binding protein zeta OS=Homo sapiens OX=9606 GN=CEBPZ PE=1 SV=3	WP	33	1.52	12	270000000	190000000	0.7037	-0.507
Q9BXF3	CECR2	CECR2 KIAA1740	CECR2	Cat eye syndrome critical region protein 2 OS=Homo sapiens OX=9606 GN=CECR2 PE=1 SV=2	WP	6	0.78	4	31000000	18000000	0.5806	-0.7843
Q92879	CELF1	CELF1 BRUNOL2 CUGBP CUGBP1 NAB50	CELF1	CUGBP Elav-like family member 1 OS=Homo sapiens OX=9606 GN=CELF1 PE=1 SV=2	WP	49	1.69	6	1800000000	1700000000	0.9444	-0.0825
O95319	CELF2	CELF2 BRUNOL3 CUGBP2 ETR3 NAPOR	CELF2	CUGBP Elav-like family member 2 OS=Homo sapiens OX=9606 GN=CELF2 PE=1 SV=1	WP	16	1.2	3	980000000	670000000	0.6837	-0.5486
Q9HCU4	CELR2	CELSR2 CDHF10 EGFL2 KIAA0279 MEGF3	CELSR2	Cadherin EGF LAG seven-pass G-type receptor 2 OS=Homo sapiens OX=9606 GN=CELSR2 PE=1 SV=1	WP	7	0.85	5	42000000	34000000	0.8095	-0.3049
Q9UHN6	CEIP2	CEMIP2 KIAA1412 TMEM2	CEMIP2	Cell surface hyaluronidase OS=Homo sapiens OX=9606 GN=CEMIP2 PE=1 SV=1	WP	76	1.88	18	480000000	370000000	0.7708	-0.3755
Q02224	CENPE	CENPE	CENPE	Centromere-associated protein E OS=Homo sapiens OX=9606 GN=CENPE PE=1 SV=2	WP	10	1	9	23000000	17000000	0.7391	-0.4361
P49454	CENPF	CENPF	CENPF	Centromere protein F OS=Homo sapiens OX=9606 GN=CENPF PE=1 SV=3	WP	125	2.1	47	180000000	190000000	1.0556	0.078
Q9H3R5	CENPH	CENPH ICEN35	CENPH	Centromere protein H OS=Homo sapiens OX=9606 GN=CENPH PE=1 SV=1	WP	33	1.52	6	320000000	300000000	0.9375	-0.0931
Q92674	CENPI	CENPI FSHPRH1 ICEN19 LRPR1	CENPI	Centromere protein I OS=Homo sapiens OX=9606 GN=CENPI PE=1 SV=2	WP	3	0.48	2	20000000	3600000	0.18	-2.4739
Q9BU64	CENPO	CENPO ICEN36 MCM21R	CENPO	Centromere protein O OS=Homo sapiens OX=9606 GN=CENPO PE=1 SV=1	WP	7	0.85	2	22000000	20000000	0.9091	-0.1375
Q6IPU0	CENPP	CENPP	CENPP	Centromere protein P OS=Homo sapiens OX=9606 GN=CENPP PE=1 SV=1	WP	5	0.7	2	100000000	110000000	1.1	0.1375
Q7L2Z9	CENPQ	CENPQ C6orf139	CENPQ	Centromere protein Q OS=Homo sapiens OX=9606 GN=CENPQ PE=1 SV=1	WP	11	1.04	3	42000000	26000000	0.619	-0.6919
Q96BT3	CENPT	CENPT C16orf56 ICEN22	CENPT	Centromere protein T OS=Homo sapiens OX=9606 GN=CENPT PE=1 SV=2	WP	2	0.3	2	13000000	8000000	0.6154	-0.7004
Q71F23	CENPU	CENPU ICEN24 KLIP1 MLF1IP PBIP1	CENPU	Centromere protein U OS=Homo sapiens OX=9606 GN=CENPU PE=1 SV=1	WP	16	1.2	7	140000000	120000000	0.8571	-0.2224
Q7Z7K6	CENPV	CENPV PRR6	CENPV	Centromere protein V OS=Homo sapiens OX=9606 GN=CENPV PE=1 SV=1	WP	54	1.73	5	490000000	390000000	0.7959	-0.3293
Q8N8E3	CE112	CEP112 CCDC46	CEP112	Centrosomal protein of 112 kDa OS=Homo sapiens OX=9606 GN=CEP112 PE=1 SV=2	WP	54	1.73	15	200000000	130000000	0.65	-0.6215
Q9UPN4	CP131	CEP131 AZI1 KIAA1118	CEP131	Centrosomal protein of 131 kDa OS=Homo sapiens OX=9606 GN=CEP131 PE=1 SV=3	WP	9	0.95	3	150000000	27000000	0.18	-2.4739
Q66GS9	CP135	CEP135 CEP4 KIAA0635	CEP135	Centrosomal protein of 135 kDa OS=Homo sapiens OX=9606 GN=CEP135 PE=1 SV=2	WP	7	0.85	3	41000000	25000000	0.6098	-0.7137
Q5SW79	CE170	CEP170 FAM68A KAB KIAA0470	CEP170	Centrosomal protein of 170 kDa OS=Homo sapiens OX=9606 GN=CEP170 PE=1 SV=1	WP	143	2.16	30	680000000	650000000	0.9559	-0.0651
Q9Y4F5	C170B	CEP170B FAM68C KIAA0284	CEP170B	Centrosomal protein of 170 kDa protein B OS=Homo sapiens OX=9606 GN=CEP170B PE=1 SV=4	WP	34	1.53	13	94000000	70000000	0.7447	-0.4253
Q96L14	C170L	CEP170P1 CEP170L KIAA0470L	CEP170P1	Cep170-like protein OS=Homo sapiens OX=9606 GN=CEP170P1 PE=5 SV=2	WP	18	1.26	5	220000000	200000000	0.9091	-0.1375
Q8TEP8	CE192	CEP192 KIAA1569 PP8407	CEP192	Centrosomal protein of 192 kDa OS=Homo sapiens OX=9606 GN=CEP192 PE=1 SV=3	WP	13	1.11	11	66000000	49000000	0.7424	-0.4297
Q9BV73	CP250	CEP250 CEP2 CNAP1	CEP250	Centrosome-associated protein CEP250 OS=Homo sapiens OX=9606 GN=CEP250 PE=1 SV=2	WP	65	1.81	28	79000000	60000000	0.7595	-0.3969
O15078	CE290	CEP290 BBS14 KIAA0373 NPHP6	CEP290	Centrosomal protein of 290 kDa OS=Homo sapiens OX=9606 GN=CEP290 PE=1 SV=2	WP	10	1	8	72000000	63000000	0.875	-0.1926
Q5VT06	CE350	CEP350 CAP350 KIAA0480 GM133	CEP350	Centrosome-associated protein 350 OS=Homo sapiens OX=9606 GN=CEP350 PE=1 SV=1	WP	30	1.48	17	45000000	190000000	4.2222	2.078
Q9BYV8	CEP41	CEP41 TSGA14	CEP41	Centrosomal protein of 41 kDa OS=Homo sapiens OX=9606 GN=CEP41 PE=1 SV=1	WP	44	1.64	7	420000000	360000000	0.8571	-0.2224
O95684	CEP43	CEP43 FGFR1OP FOP	CEP43	Centrosomal protein 43 OS=Homo sapiens OX=9606 GN=CEP43 PE=1 SV=1	WP	47	1.67	10	870000000	660000000	0.7586	-0.3985
Q9C0F1	CEP44	CEP44 KIAA1712	CEP44	Centrosomal protein of 44 kDa OS=Homo sapiens OX=9606 GN=CEP44 PE=1 SV=2	WP	15	1.18	4	110000000	69000000	0.6273	-0.6728
Q53EZ4	CEP55	CEP55 C10orf3 URCC6	CEP55	Centrosomal protein of 55 kDa OS=Homo sapiens OX=9606 GN=CEP55 PE=1 SV=3	WP	9	0.95	3	68000000	140000000	2.0588	1.0418
Q8TAP6	CEP76	CEP76 C18orf9	CEP76	Centrosomal protein of 76 kDa OS=Homo sapiens OX=9606 GN=CEP76 PE=1 SV=1	WP	30	1.48	7	220000000	180000000	0.8182	-0.2895
Q5JTW2	CEP78	CEP78 C9orf81	CEP78	Centrosomal protein of 78 kDa OS=Homo sapiens OX=9606 GN=CEP78 PE=1 SV=1	WP	7	0.85	4	65000000	38000000	0.5846	-0.7744
Q9Y592	CEP83	CEP83 CCDC41	CEP83	Centrosomal protein of 83 kDa OS=Homo sapiens OX=9606 GN=CEP83 PE=1 SV=3	WP	2	0.3	2	26000000	18000000	0.6923	-0.5305
Q6P2H3	CEP85	CEP85 CCDC21	CEP85	Centrosomal protein of 85 kDa OS=Homo sapiens OX=9606 GN=CEP85 PE=1 SV=1	WP	15	1.18	6	75000000	47000000	0.6267	-0.6742
Q8IW35	CEP97	CEP97 LRRIQ2	CEP97	Centrosomal protein of 97 kDa OS=Homo sapiens OX=9606 GN=CEP97 PE=1 SV=1	WP	34	1.53	9	170000000	110000000	0.6471	-0.628
Q5T4B2	GT253	CERCAM CEECAM1 GLT25D3 KIAA1502	CERCAM	Inactive glycosyltransferase 25 family member 3 OS=Homo sapiens OX=9606 GN=CERCAM PE=1 SV=1	WP	5	0.7	2	97000000	72000000	0.7423	-0.43
P27544	CERS1	CERS1 LAG1 LASS1 UOG1	CERS1	Ceramide synthase 1 OS=Homo sapiens OX=9606 GN=CERS1 PE=1 SV=1	WP	2	0.3	2	65000000	37000000	0.5692	-0.8129
Q96G23	CERS2	CERS2 LASS2 TMSG1	CERS2	Ceramide synthase 2 OS=Homo sapiens OX=9606 GN=CERS2 PE=1 SV=1	WP	16	1.2	3	750000000	770000000	1.0267	0.038
Q9Y5P4	CERT	CERT1 CERT COL4A3BP STARD11	CERT1	Ceramide transfer protein OS=Homo sapiens OX=9606 GN=CERT1 PE=1 SV=1	WP	77	1.89	11	930000000	610000000	0.6559	-0.6084
O00748	EST2	CES2 ICE	CES2	Cocaine esterase OS=Homo sapiens OX=9606 GN=CES2 PE=1 SV=1	WP	2	0.3	2	52000000	38000000	0.7308	-0.4525
Q6UWW8	EST3	CES3 UNQ869/PRO1887	CES3	Carboxylesterase 3 OS=Homo sapiens OX=9606 GN=CES3 PE=1 SV=1	WP	13	1.11	4	320000000	170000000	0.5313	-0.9125
P41208	CETN2	CETN2 CALT CEN2	CETN2	Centrin-2 OS=Homo sapiens OX=9606 GN=CETN2 PE=1 SV=1	WP	7	0.85	3	200000000	160000000	0.8	-0.3219
O15182	CETN3	CETN3 CEN3	CETN3	Centrin-3 OS=Homo sapiens OX=9606 GN=CETN3 PE=1 SV=2	WP	13	1.11	4	180000000	240000000	1.3333	0.415
Q9Y6A4	CFA20	CFAP20 BUG22 C16orf80 GTL3	CFAP20	Cilia- and flagella-associated protein 20 OS=Homo sapiens OX=9606 GN=CFAP20 PE=1 SV=1	WP	32	1.51	4	1200000000	930000000	0.775	-0.3677
P57076	CF298	CFAP298 C21orf48 C21orf59	CFAP298	Cilia- and flagella-associated protein 298 OS=Homo sapiens OX=9606 GN=CFAP298 PE=1 SV=1	WP	26	1.41	7	780000000	580000000	0.7436	-0.4274
Q96G28	CFA36	CFAP36 CCDC104 UNQ163/PRO189	CFAP36	Cilia- and flagella-associated protein 36 OS=Homo sapiens OX=9606 GN=CFAP36 PE=1 SV=2	WP	47	1.67	7	910000000	730000000	0.8022	-0.318
O43822	CF410	CFAP410 C21orf2 LRRC76	CFAP410	Cilia- and flagella-associated protein 410 OS=Homo sapiens OX=9606 GN=CFAP410 PE=1 SV=1	WP	10	1	3	65000000	46000000	0.7077	-0.4988
Q9UEE9	CFDP1	CFDP1 BCNT CENP-29	CFDP1	Craniofacial development protein 1 OS=Homo sapiens OX=9606 GN=CFDP1 PE=1 SV=1	WP	86	1.93	7	3800000000	2800000000	0.7368	-0.4406
P23528	COF1	CFL1 CFL	CFL1	Cofilin-1 OS=Homo sapiens OX=9606 GN=CFL1 PE=1 SV=3	WP	306	2.49	8	41000000000	33000000000	0.8049	-0.3132
Q9Y281	COF2	CFL2	CFL2	Cofilin-2 OS=Homo sapiens OX=9606 GN=CFL2 PE=1 SV=1	WP	153	2.18	4	1400000000	1100000000	0.7857	-0.3479
Q9UFW8	CGBP1	CGGBP1 CGGBP	CGGBP1	CGG triplet repeat-binding protein 1 OS=Homo sapiens OX=9606 GN=CGGBP1 PE=1 SV=2	WP	30	1.48	4	660000000	550000000	0.8333	-0.263
Q9P2M7	CING	CGN KIAA1319	CGN	Cingulin OS=Homo sapiens OX=9606 GN=CGN PE=1 SV=2	WP	3	0.48	3	11000000	13000000	1.1818	0.241
Q99674	CGRE1	CGREF1 CGR11	CGREF1	Cell growth regulator with EF hand domain protein 1 OS=Homo sapiens OX=9606 GN=CGREF1 PE=2 SV=3	WP	6	0.78	2	75000000	70000000	0.9333	-0.0995
Q8WUX2	CHAC2	CHAC2	CHAC2	Glutathione-specific gamma-glutamylcyclotransferase 2 OS=Homo sapiens OX=9606 GN=CHAC2 PE=1 SV=1	WP	15	1.18	4	750000000	630000000	0.84	-0.2515
Q13111	CAF1A	CHAF1A CAF CAF1P150	CHAF1A	Chromatin assembly factor 1 subunit A OS=Homo sapiens OX=9606 GN=CHAF1A PE=1 SV=3	WP	7	0.85	4	22000000	16000000	0.7273	-0.4594
Q13112	CAF1B	CHAF1B CAF1A CAF1P60 MPHOSPH7 MPP7	CHAF1B	Chromatin assembly factor 1 subunit B OS=Homo sapiens OX=9606 GN=CHAF1B PE=1 SV=1	WP	29	1.46	9	420000000	290000000	0.6905	-0.5343
Q96JM3	CHAP1	CHAMP1 C13orf8 CAMP CHAMP KIAA1802 ZNF828	CHAMP1	Chromosome alignment-maintaining phosphoprotein 1 OS=Homo sapiens OX=9606 GN=CHAMP1 PE=1 SV=2	WP	75	1.88	16	600000000	460000000	0.7667	-0.3833
Q9NX63	MIC19	CHCHD3 MIC19 MINOS3	CHCHD3	MICOS complex subunit MIC19 OS=Homo sapiens OX=9606 GN=CHCHD3 PE=1 SV=1	WP	39	1.59	6	490000000	510000000	1.0408	0.0577
Q8N4Q1	MIA40	CHCHD4 MIA40	CHCHD4	Mitochondrial intermembrane space import and assembly protein 40 OS=Homo sapiens OX=9606 GN=CHCHD4 PE=1 SV=1	WP	45	1.65	5	740000000	530000000	0.7162	-0.4815
Q9BRQ6	MIC25	CHCHD6 CHCM1 MIC25	CHCHD6	MICOS complex subunit MIC25 OS=Homo sapiens OX=9606 GN=CHCHD6 PE=1 SV=1	WP	8	0.9	3	55000000	40000000	0.7273	-0.4594
O14646	CHD1	CHD1	CHD1	Chromodomain-helicase-DNA-binding protein 1 OS=Homo sapiens OX=9606 GN=CHD1 PE=1 SV=2	WP	18	1.26	7	97000000	76000000	0.7835	-0.352
Q86WJ1	CHD1L	CHD1L ALC1	CHD1L	Chromodomain-helicase-DNA-binding protein 1-like OS=Homo sapiens OX=9606 GN=CHD1L PE=1 SV=3	WP	31	1.49	9	210000000	140000000	0.6667	-0.585
O14647	CHD2	CHD2	CHD2	Chromodomain-helicase-DNA-binding protein 2 OS=Homo sapiens OX=9606 GN=CHD2 PE=1 SV=2	WP	14	1.15	5	67000000	59000000	0.8806	-0.1834
Q12873	CHD3	CHD3	CHD3	Chromodomain-helicase-DNA-binding protein 3 OS=Homo sapiens OX=9606 GN=CHD3 PE=1 SV=3	WP	107	2.03	17	340000000	230000000	0.6765	-0.5639
Q14839	CHD4	CHD4	CHD4	Chromodomain-helicase-DNA-binding protein 4 OS=Homo sapiens OX=9606 GN=CHD4 PE=1 SV=2	WP	204	2.31	29	1300000000	940000000	0.7231	-0.4678
Q8TD26	CHD6	CHD6 CHD5 KIAA1335 RIGB	CHD6	Chromodomain-helicase-DNA-binding protein 6 OS=Homo sapiens OX=9606 GN=CHD6 PE=1 SV=4	WP	21	1.32	6	370000000	290000000	0.7838	-0.3515
Q9P2D1	CHD7	CHD7 KIAA1416	CHD7	Chromodomain-helicase-DNA-binding protein 7 OS=Homo sapiens OX=9606 GN=CHD7 PE=1 SV=3	WP	21	1.32	7	48000000	18000000	0.375	-1.415
Q9HCK8	CHD8	CHD8 HELSNF1 KIAA1564	CHD8	Chromodomain-helicase-DNA-binding protein 8 OS=Homo sapiens OX=9606 GN=CHD8 PE=1 SV=5	WP	48	1.68	14	170000000	110000000	0.6471	-0.628
Q8NE62	CHDH	CHDH	CHDH	Choline dehydrogenase, mitochondrial OS=Homo sapiens OX=9606 GN=CHDH PE=1 SV=2	WP	3	0.48	3	59000000	43000000	0.7288	-0.4564
O14757	CHK1	CHEK1 CHK1	CHEK1	Serine/threonine-protein kinase Chk1 OS=Homo sapiens OX=9606 GN=CHEK1 PE=1 SV=2	WP	14	1.15	4	21000000	21000000	1	0
O96017	CHK2	CHEK2 CDS1 CHK2 RAD53	CHEK2	Serine/threonine-protein kinase Chk2 OS=Homo sapiens OX=9606 GN=CHEK2 PE=1 SV=1	WP	13	1.11	7	780000000	620000000	0.7949	-0.3312
Q8IWX8	CHERP	CHERP DAN26 SCAF6	CHERP	Calcium homeostasis endoplasmic reticulum protein OS=Homo sapiens OX=9606 GN=CHERP PE=1 SV=3	WP	58	1.76	8	410000000	390000000	0.9512	-0.0721
Q96EP1	CHFR	CHFR RNF196	CHFR	E3 ubiquitin-protein ligase CHFR OS=Homo sapiens OX=9606 GN=CHFR PE=1 SV=2	WP	6	0.78	4	38000000	15000000	0.3947	-1.341
Q9BWS9	CHID1	CHID1 GL008 PSEC0104 SB139	CHID1	Chitinase domain-containing protein 1 OS=Homo sapiens OX=9606 GN=CHID1 PE=1 SV=1	WP	28	1.45	7	410000000	360000000	0.878	-0.1876
P35790	CHKA	CHKA CHK CKI	CHKA	Choline kinase alpha OS=Homo sapiens OX=9606 GN=CHKA PE=1 SV=3	WP	4	0.6	2	38000000	25000000	0.6579	-0.6041
P24386	RAE1	CHM REP1 TCD	CHM	Rab proteins geranylgeranyltransferase component A 1 OS=Homo sapiens OX=9606 GN=CHM PE=1 SV=3	WP	16	1.2	5	250000000	190000000	0.76	-0.3959
P26374	RAE2	CHML REP2	CHML	Rab proteins geranylgeranyltransferase component A 2 OS=Homo sapiens OX=9606 GN=CHML PE=1 SV=2	WP	11	1.04	3	180000000	180000000	1	0
Q9HD42	CHM1A	CHMP1A CHMP1 KIAA0047 PCOLN3 PRSM1	CHMP1A	Charged multivesicular body protein 1a OS=Homo sapiens OX=9606 GN=CHMP1A PE=1 SV=1	WP	15	1.18	3	370000000	380000000	1.027	0.0385
O43633	CHM2A	CHMP2A BC2 CHMP2	CHMP2A	Charged multivesicular body protein 2a OS=Homo sapiens OX=9606 GN=CHMP2A PE=1 SV=1	WP	63	1.8	6	4000000000	3100000000	0.775	-0.3677
Q9UQN3	CHM2B	CHMP2B CGI-84	CHMP2B	Charged multivesicular body protein 2b OS=Homo sapiens OX=9606 GN=CHMP2B PE=1 SV=1	WP	11	1.04	2	260000000	220000000	0.8462	-0.241
Q9Y3E7	CHMP3	CHMP3 CGI149 NEDF VPS24 CGI-149	CHMP3	Charged multivesicular body protein 3 OS=Homo sapiens OX=9606 GN=CHMP3 PE=1 SV=3	WP	27	1.43	4	830000000	650000000	0.7831	-0.3527
Q9BY43	CHM4A	CHMP4A C14orf123 SHAX2 CDA04 HSPC134	CHMP4A	Charged multivesicular body protein 4a OS=Homo sapiens OX=9606 GN=CHMP4A PE=1 SV=3	WP	58	1.76	5	1900000000	1300000000	0.6842	-0.5475
Q9H444	CHM4B	CHMP4B C20orf178 SHAX1	CHMP4B	Charged multivesicular body protein 4b OS=Homo sapiens OX=9606 GN=CHMP4B PE=1 SV=1	WP	56	1.75	5	2400000000	1800000000	0.75	-0.415
Q96CF2	CHM4C	CHMP4C SHAX3	CHMP4C	Charged multivesicular body protein 4c OS=Homo sapiens OX=9606 GN=CHMP4C PE=1 SV=1	WP	11	1.04	3	180000000	130000000	0.7222	-0.4695
Q9NZZ3	CHMP5	CHMP5 C9orf83 SNF7DC2 CGI-34 HSPC177 PNAS-114 PNAS-2	CHMP5	Charged multivesicular body protein 5 OS=Homo sapiens OX=9606 GN=CHMP5 PE=1 SV=1	WP	20	1.3	4	1200000000	890000000	0.7417	-0.4312
Q96FZ7	CHMP6	CHMP6 VPS20	CHMP6	Charged multivesicular body protein 6 OS=Homo sapiens OX=9606 GN=CHMP6 PE=1 SV=3	WP	23	1.36	4	360000000	340000000	0.9444	-0.0825
Q8WUX9	CHMP7	CHMP7	CHMP7	Charged multivesicular body protein 7 OS=Homo sapiens OX=9606 GN=CHMP7 PE=1 SV=1	WP	51	1.71	10	470000000	390000000	0.8298	-0.2692
P15882	CHIN	CHN1 ARHGAP2 CHN	CHN1	N-chimaerin OS=Homo sapiens OX=9606 GN=CHN1 PE=1 SV=3	WP	19	1.28	6	270000000	200000000	0.7407	-0.433
P52757	CHIO	CHN2 ARHGAP3 BCH	CHN2	Beta-chimaerin OS=Homo sapiens OX=9606 GN=CHN2 PE=1 SV=2	WP	2	0.3	2	56000000	82000000	1.4643	0.5502
Q9UHD1	CHRD1	CHORDC1 CHP1	CHORDC1	Cysteine and histidine-rich domain-containing protein 1 OS=Homo sapiens OX=9606 GN=CHORDC1 PE=1 SV=2	WP	149	2.17	10	2700000000	2200000000	0.8148	-0.2955
Q99653	CHP1	CHP1 CHP	CHP1	Calcineurin B homologous protein 1 OS=Homo sapiens OX=9606 GN=CHP1 PE=1 SV=3	WP	38	1.58	6	450000000	370000000	0.8222	-0.2824
Q9P2E5	CHPF2	CHPF2 CHSY3 CSGLCAT KIAA1402 UNQ299/PRO339	CHPF2	Chondroitin sulfate glucuronyltransferase OS=Homo sapiens OX=9606 GN=CHPF2 PE=2 SV=2	WP	9	0.95	5	28000000	16000000	0.5714	-0.8074
Q8NCH0	CHSTE	CHST14 D4ST1 UNQ1925/PRO4400	CHST14	Carbohydrate sulfotransferase 14 OS=Homo sapiens OX=9606 GN=CHST14 PE=1 SV=2	WP	7	0.85	3	44000000	49000000	1.1136	0.1553
Q86X52	CHSS1	CHSY1 CHSY CSS1 KIAA0990 UNQ756/PRO1487	CHSY1	Chondroitin sulfate synthase 1 OS=Homo sapiens OX=9606 GN=CHSY1 PE=1 SV=3	WP	5	0.7	2	28000000	21000000	0.75	-0.415
Q8WVB6	CTF18	CHTF18 C16orf41 CTF18	CHTF18	Chromosome transmission fidelity protein 18 homolog OS=Homo sapiens OX=9606 GN=CHTF18 PE=1 SV=1	WP	42	1.62	10	150000000	100000000	0.6667	-0.585
Q9Y3Y2	CHTOP	CHTOP C1orf77 FOP HT031 PP7704	CHTOP	Chromatin target of PRMT1 protein OS=Homo sapiens OX=9606 GN=CHTOP PE=1 SV=2	WP	19	1.28	3	480000000	450000000	0.9375	-0.0931
O15111	IKKA	CHUK IKKA TCF16	CHUK	Inhibitor of nuclear factor kappa-B kinase subunit alpha OS=Homo sapiens OX=9606 GN=CHUK PE=1 SV=2	WP	74	1.87	16	400000000	350000000	0.875	-0.1926
Q8WUH1	CHUR	CHURC1 C14orf52 CHCH My015	CHURC1	Protein Churchill OS=Homo sapiens OX=9606 GN=CHURC1 PE=1 SV=2	WP	21	1.32	2	180000000	130000000	0.7222	-0.4695
O76071	CIAO1	CIAO1 CIA1 WDR39	CIAO1	Probable cytosolic iron-sulfur protein assembly protein CIAO1 OS=Homo sapiens OX=9606 GN=CIAO1 PE=1 SV=1	WP	31	1.49	3	260000000	250000000	0.9615	-0.0566
Q9H5X1	CIA2A	CIAO2A CIA2A FAM96A	CIAO2A	Cytosolic iron-sulfur assembly component 2A OS=Homo sapiens OX=9606 GN=CIAO2A PE=1 SV=1	WP	10	1	2	200000000	150000000	0.75	-0.415
Q9Y3D0	CIA2B	CIAO2B CIAB FAM96B MIP18 CGI-128 HSPC118	CIAO2B	Cytosolic iron-sulfur assembly component 2B OS=Homo sapiens OX=9606 GN=CIAO2B PE=1 SV=1	WP	47	1.67	4	1300000000	760000000	0.5846	-0.7744
Q9H6Q4	CIAO3	CIAO3 NARFL PRN	CIAO3	Cytosolic iron-sulfur assembly component 3 OS=Homo sapiens OX=9606 GN=CIAO3 PE=1 SV=1	WP	42	1.62	9	330000000	190000000	0.5758	-0.7965
Q6FI81	CPIN1	CIAPIN1 CUA001 PRO0915	CIAPIN1	Anamorsin OS=Homo sapiens OX=9606 GN=CIAPIN1 PE=1 SV=2	WP	76	1.88	6	2500000000	1500000000	0.6	-0.737
Q99828	CIB1	CIB1 CIB KIP PRKDCIP	CIB1	Calcium and integrin-binding protein 1 OS=Homo sapiens OX=9606 GN=CIB1 PE=1 SV=4	WP	2	0.3	2	28000000	8600000	0.3071	-1.703
Q96RK0	CIC	CIC KIAA0306	CIC	Protein capicua homolog OS=Homo sapiens OX=9606 GN=CIC PE=1 SV=2	WP	8	0.9	5	56000000	61000000	1.0893	0.1234
Q8TCG1	CIP2A	CIP2A KIAA1524	CIP2A	Protein CIP2A OS=Homo sapiens OX=9606 GN=CIP2A PE=1 SV=2	WP	41	1.61	15	430000000	350000000	0.814	-0.297
Q14011	CIRBP	CIRBP A18HNRNP CIRP	CIRBP	Cold-inducible RNA-binding protein OS=Homo sapiens OX=9606 GN=CIRBP PE=1 SV=1	WP	22	1.34	4	2000000000	1800000000	0.9	-0.152
Q9NZ45	CISD1	CISD1 C10orf70 ZCD1 MDS029	CISD1	CDGSH iron-sulfur domain-containing protein 1 OS=Homo sapiens OX=9606 GN=CISD1 PE=1 SV=1	WP	70	1.85	3	1300000000	970000000	0.7462	-0.4225
Q8N5K1	CISD2	CISD2 CDGSH2 ERIS ZCD2	CISD2	CDGSH iron-sulfur domain-containing protein 2 OS=Homo sapiens OX=9606 GN=CISD2 PE=1 SV=1	WP	74	1.87	6	1700000000	1600000000	0.9412	-0.0875
O14578	CTRO	CIT CRIK KIAA0949 STK21	CIT	Citron Rho-interacting kinase OS=Homo sapiens OX=9606 GN=CIT PE=1 SV=2	WP	18	1.26	11	170000000	100000000	0.5882	-0.7655
Q9ULV3	CIZ1	CIZ1 LSFR1 NP94 ZNF356	CIZ1	Cip1-interacting zinc finger protein OS=Homo sapiens OX=9606 GN=CIZ1 PE=1 SV=2	WP	25	1.4	6	110000000	120000000	1.0909	0.1255
Q8WWK9	CKAP2	CKAP2 LB1 TMAP	CKAP2	Cytoskeleton-associated protein 2 OS=Homo sapiens OX=9606 GN=CKAP2 PE=1 SV=1	WP	36	1.56	9	220000000	170000000	0.7727	-0.372
Q07065	CKAP4	CKAP4	CKAP4	Cytoskeleton-associated protein 4 OS=Homo sapiens OX=9606 GN=CKAP4 PE=1 SV=2	WP	393	2.59	25	5100000000	4400000000	0.8627	-0.213
Q14008	CKAP5	CKAP5 KIAA0097	CKAP5	Cytoskeleton-associated protein 5 OS=Homo sapiens OX=9606 GN=CKAP5 PE=1 SV=3	WP	215	2.33	46	790000000	760000000	0.962	-0.0559
P12277	KCRB	CKB CKBB	CKB	Creatine kinase B-type OS=Homo sapiens OX=9606 GN=CKB PE=1 SV=1	WP	1547	3.19	18	100000000000	61000000000	0.61	-0.7131
P06732	KCRM	CKM CKMM	CKM	Creatine kinase M-type OS=Homo sapiens OX=9606 GN=CKM PE=1 SV=2	WP	21	1.32	2	5100000000	40000000	0.0078	-6.9944
P12532	KCRU	CKMT1A CKMT; CKMT1B CKMT	CKMT1B	Creatine kinase U-type, mitochondrial OS=Homo sapiens OX=9606 GN=CKMT1B PE=1 SV=1	WP	88	1.94	7	1900000000	1900000000	1	0
P61024	CKS1	CKS1B CKS1 PNAS-143 PNAS-16	CKS1B	Cyclin-dependent kinases regulatory subunit 1 OS=Homo sapiens OX=9606 GN=CKS1B PE=1 SV=1	WP	61	1.79	3	850000000	580000000	0.6824	-0.5514
P33552	CKS2	CKS2	CKS2	Cyclin-dependent kinases regulatory subunit 2 OS=Homo sapiens OX=9606 GN=CKS2 PE=1 SV=1	WP	36	1.56	2	1900000000	1400000000	0.7368	-0.4406
Q7Z460	CLAP1	CLASP1 KIAA0622 MAST1	CLASP1	CLIP-associating protein 1 OS=Homo sapiens OX=9606 GN=CLASP1 PE=1 SV=1	WP	120	2.08	24	410000000	330000000	0.8049	-0.3132
O75122	CLAP2	CLASP2 KIAA0627	CLASP2	CLIP-associating protein 2 OS=Homo sapiens OX=9606 GN=CLASP2 PE=1 SV=3	WP	67	1.83	15	300000000	240000000	0.8	-0.3219
Q8N2M8	CLASR	CLASRP SFRS16 SWAP2 UNQ2428/PRO4988	CLASRP	CLK4-associating serine/arginine rich protein OS=Homo sapiens OX=9606 GN=CLASRP PE=1 SV=4	WP	5	0.7	2	65000000	50000000	0.7692	-0.3785
Q96S66	CLCC1	CLCC1 KIAA0761 MCLC	CLCC1	Chloride channel CLIC-like protein 1 OS=Homo sapiens OX=9606 GN=CLCC1 PE=1 SV=1	WP	52	1.72	9	490000000	400000000	0.8163	-0.2928
P51790	CLCN3	CLCN3	CLCN3	H(+)/Cl(-) exchange transporter 3 OS=Homo sapiens OX=9606 GN=CLCN3 PE=1 SV=2	WP	7	0.85	3	78000000	100000000	1.2821	0.3585
P51795	CLCN5	CLCN5 CLCK2	CLCN5	H(+)/Cl(-) exchange transporter 5 OS=Homo sapiens OX=9606 GN=CLCN5 PE=1 SV=2	WP	17	1.23	4	160000000	190000000	1.1875	0.2479
P51798	CLCN7	CLCN7	CLCN7	H(+)/Cl(-) exchange transporter 7 OS=Homo sapiens OX=9606 GN=CLCN7 PE=1 SV=2	WP	13	1.11	4	87000000	56000000	0.6437	-0.6356
O15551	CLD3	CLDN3 C7orf1 CPETR2	CLDN3	Claudin-3 OS=Homo sapiens OX=9606 GN=CLDN3 PE=1 SV=1	WP	6	0.78	2	89000000	57000000	0.6404	-0.6428
Q9NY35	CLDN1	CLDND1 C3orf4 HSPC174 PSEC0054 UNQ2511/PRO6000	CLDND1	Claudin domain-containing protein 1 OS=Homo sapiens OX=9606 GN=CLDND1 PE=1 SV=1	WP	12	1.08	4	180000000	170000000	0.9444	-0.0825
Q2KHT3	CL16A	CLEC16A KIAA0350	CLEC16A	Protein CLEC16A OS=Homo sapiens OX=9606 GN=CLEC16A PE=1 SV=2	WP	15	1.18	6	100000000	61000000	0.61	-0.7131
O14967	CLGN	CLGN	CLGN	Calmegin OS=Homo sapiens OX=9606 GN=CLGN PE=1 SV=1	WP	133	2.12	15	620000000	430000000	0.6935	-0.5279
O00299	CLIC1	CLIC1 G6 NCC27	CLIC1	Chloride intracellular channel protein 1 OS=Homo sapiens OX=9606 GN=CLIC1 PE=1 SV=4	WP	110	2.04	8	11000000000	6500000000	0.5909	-0.759
Q9Y696	CLIC4	CLIC4	CLIC4	Chloride intracellular channel protein 4 OS=Homo sapiens OX=9606 GN=CLIC4 PE=1 SV=4	WP	154	2.19	11	5900000000	4900000000	0.8305	-0.2679
Q14677	EPN4	CLINT1 ENTH EPN4 EPNR KIAA0171	CLINT1	Clathrin interactor 1 OS=Homo sapiens OX=9606 GN=CLINT1 PE=1 SV=1	WP	157	2.2	14	2500000000	2300000000	0.92	-0.1203
P30622	CLIP1	CLIP1 CYLN1 RSN	CLIP1	CAP-Gly domain-containing linker protein 1 OS=Homo sapiens OX=9606 GN=CLIP1 PE=1 SV=2	WP	204	2.31	41	640000000	570000000	0.8906	-0.1671
Q9UDT6	CLIP2	CLIP2 CYLN2 KIAA0291 WBSCR3 WBSCR4 WSCR4	CLIP2	CAP-Gly domain-containing linker protein 2 OS=Homo sapiens OX=9606 GN=CLIP2 PE=1 SV=1	WP	33	1.52	7	32000000	22000000	0.6875	-0.5406
P49761	CLK3	CLK3	CLK3	Dual specificity protein kinase CLK3 OS=Homo sapiens OX=9606 GN=CLK3 PE=1 SV=3	WP	7	0.85	4	21000000	33000000	1.5714	0.6521
Q96JQ2	CLMN	CLMN KIAA1188	CLMN	Calmin OS=Homo sapiens OX=9606 GN=CLMN PE=1 SV=1	WP	20	1.3	7	100000000	58000000	0.58	-0.7859
Q13286	CLN3	CLN3 BTS	CLN3	Battenin OS=Homo sapiens OX=9606 GN=CLN3 PE=1 SV=1	WP	6	0.78	3	160000000	120000000	0.75	-0.415
O75503	CLN5	CLN5	CLN5	Ceroid-lipofuscinosis neuronal protein 5 OS=Homo sapiens OX=9606 GN=CLN5 PE=1 SV=2	WP	24	1.38	4	820000000	830000000	1.0122	0.0175
P54105	ICLN	CLNS1A CLCI ICLN	CLNS1A	Methylosome subunit pICln OS=Homo sapiens OX=9606 GN=CLNS1A PE=1 SV=1	WP	117	2.07	5	2800000000	2000000000	0.7143	-0.4854
Q92989	CLP1	CLP1 HEAB	CLP1	Polyribonucleotide 5'-hydroxyl-kinase Clp1 OS=Homo sapiens OX=9606 GN=CLP1 PE=1 SV=1	WP	17	1.23	4	230000000	150000000	0.6522	-0.6167
Q9H078	CLPB	CLPB HSP78 SKD3	CLPB	Caseinolytic peptidase B protein homolog OS=Homo sapiens OX=9606 GN=CLPB PE=1 SV=1	WP	94	1.97	14	1200000000	1100000000	0.9167	-0.1255
Q16740	CLPP	CLPP	CLPP	ATP-dependent Clp protease proteolytic subunit, mitochondrial OS=Homo sapiens OX=9606 GN=CLPP PE=1 SV=1	WP	182	2.26	8	3500000000	2900000000	0.8286	-0.2713
O96005	CLPT1	CLPTM1	CLPTM1	Cleft lip and palate transmembrane protein 1 OS=Homo sapiens OX=9606 GN=CLPTM1 PE=1 SV=1	WP	76	1.88	11	770000000	600000000	0.7792	-0.3599
Q96KA5	CLP1L	CLPTM1L CRR9	CLPTM1L	Cleft lip and palate transmembrane protein 1-like protein OS=Homo sapiens OX=9606 GN=CLPTM1L PE=1 SV=1	WP	43	1.63	8	740000000	590000000	0.7973	-0.3268
O76031	CLPX	CLPX	CLPX	ATP-dependent Clp protease ATP-binding subunit clpX-like, mitochondrial OS=Homo sapiens OX=9606 GN=CLPX PE=1 SV=2	WP	119	2.08	19	1200000000	750000000	0.625	-0.6781
Q9HAW4	CLSPN	CLSPN	CLSPN	Claspin OS=Homo sapiens OX=9606 GN=CLSPN PE=1 SV=3	WP	7	0.85	4	26000000	13000000	0.5	-1
O94985	CSTN1	CLSTN1 CS1 KIAA0911	CLSTN1	Calsyntenin-1 OS=Homo sapiens OX=9606 GN=CLSTN1 PE=1 SV=1	WP	15	1.18	5	71000000	51000000	0.7183	-0.4773
Q9BQT9	CSTN3	CLSTN3 CS3 KIAA0726	CLSTN3	Calsyntenin-3 OS=Homo sapiens OX=9606 GN=CLSTN3 PE=1 SV=1	WP	10	1	2	230000000	130000000	0.5652	-0.8231
P09497	CLCB	CLTB	CLTB	Clathrin light chain B OS=Homo sapiens OX=9606 GN=CLTB PE=1 SV=1	WP	16	1.2	2	880000000	840000000	0.9545	-0.0671
Q00610	CLH1	CLTC CLH17 CLTCL2 KIAA0034	CLTC	Clathrin heavy chain 1 OS=Homo sapiens OX=9606 GN=CLTC PE=1 SV=5	WP	684	2.84	53	12000000000	11000000000	0.9167	-0.1255
P53675	CLH2	CLTCL1 CLH22 CLTCL CLTD	CLTCL1	Clathrin heavy chain 2 OS=Homo sapiens OX=9606 GN=CLTCL1 PE=1 SV=2	WP	157	2.2	10	5000000000	4100000000	0.82	-0.2863
P10909	CLUS	CLU APOJ CLI KUB1 AAG4	CLU	Clusterin OS=Homo sapiens OX=9606 GN=CLU PE=1 SV=1	WP	13	1.11	5	260000000	220000000	0.8462	-0.241
Q96AJ1	CLUA1	CLUAP1 KIAA0643	CLUAP1	Clusterin-associated protein 1 OS=Homo sapiens OX=9606 GN=CLUAP1 PE=1 SV=4	WP	4	0.6	3	51000000	33000000	0.6471	-0.628
O75153	CLU	CLUH KIAA0664	CLUH	Clustered mitochondria protein homolog OS=Homo sapiens OX=9606 GN=CLUH PE=1 SV=2	WP	137	2.14	23	1100000000	710000000	0.6455	-0.6316
Q8N0X4	CLYBL	CLYBL CLB	CLYBL	Citramalyl-CoA lyase, mitochondrial OS=Homo sapiens OX=9606 GN=CLYBL PE=1 SV=2	WP	24	1.38	6	250000000	180000000	0.72	-0.4739
Q8NFW8	NEUA	CMAS	CMAS	N-acylneuraminate cytidylyltransferase OS=Homo sapiens OX=9606 GN=CMAS PE=1 SV=2	WP	10	1	4	100000000	70000000	0.7	-0.5146
Q96DG6	CMBL	CMBL	CMBL	Carboxymethylenebutenolidase homolog OS=Homo sapiens OX=9606 GN=CMBL PE=1 SV=1	WP	24	1.38	7	830000000	680000000	0.8193	-0.2876
Q8IY22	CMIP	CMIP KIAA1694 TCMIP	CMIP	C-Maf-inducing protein OS=Homo sapiens OX=9606 GN=CMIP PE=1 SV=3	WP	12	1.08	4	140000000	130000000	0.9286	-0.1069
P30085	KCY	CMPK1 CMK CMPK UCK UMK UMPK	CMPK1	UMP-CMP kinase OS=Homo sapiens OX=9606 GN=CMPK1 PE=1 SV=3	WP	134	2.13	9	5100000000	4100000000	0.8039	-0.3149
Q9BQ75	CMS1	CMSS1 C3orf26	CMSS1	Protein CMSS1 OS=Homo sapiens OX=9606 GN=CMSS1 PE=1 SV=2	WP	30	1.48	6	800000000	690000000	0.8625	-0.2134
Q8N1G2	CMTR1	CMTR1 FTSJD2 KIAA0082 MTR1	CMTR1	Cap-specific mRNA (nucleoside-2'-O-)-methyltransferase 1 OS=Homo sapiens OX=9606 GN=CMTR1 PE=1 SV=1	WP	105	2.02	16	920000000	780000000	0.8478	-0.2382
Q96KP4	CNDP2	CNDP2 CN2 CPGL HEL-S-13 PEPA	CNDP2	Cytosolic non-specific dipeptidase OS=Homo sapiens OX=9606 GN=CNDP2 PE=1 SV=2	WP	264	2.42	18	12000000000	9800000000	0.8167	-0.2922
Q8WXI2	CNKR2	CNKSR2 CNK2 KIAA0902 KSR2	CNKSR2	Connector enhancer of kinase suppressor of ras 2 OS=Homo sapiens OX=9606 GN=CNKSR2 PE=1 SV=1	WP	5	0.7	3	21000000	10000000	0.4762	-1.0704
Q99439	CNN2	CNN2	CNN2	Calponin-2 OS=Homo sapiens OX=9606 GN=CNN2 PE=1 SV=4	WP	10	1	2	50000000	280000000	5.6	2.4854
Q15417	CNN3	CNN3	CNN3	Calponin-3 OS=Homo sapiens OX=9606 GN=CNN3 PE=1 SV=1	WP	157	2.2	6	2600000000	2500000000	0.9615	-0.0566
Q9H8M5	CNNM2	CNNM2 ACDP2	CNNM2	Metal transporter CNNM2 OS=Homo sapiens OX=9606 GN=CNNM2 PE=1 SV=2	WP	14	1.15	6	44000000	24000000	0.5455	-0.8745
Q8NE01	CNNM3	CNNM3 ACDP3	CNNM3	Metal transporter CNNM3 OS=Homo sapiens OX=9606 GN=CNNM3 PE=1 SV=1	WP	50	1.7	10	270000000	220000000	0.8148	-0.2955
Q6P4Q7	CNNM4	CNNM4 ACDP4 KIAA1592	CNNM4	Metal transporter CNNM4 OS=Homo sapiens OX=9606 GN=CNNM4 PE=1 SV=3	WP	22	1.34	5	77000000	71000000	0.9221	-0.117
A5YKK6	CNOT1	CNOT1 CDC39 KIAA1007 NOT1 AD-005	CNOT1	CCR4-NOT transcription complex subunit 1 OS=Homo sapiens OX=9606 GN=CNOT1 PE=1 SV=2	WP	182	2.26	39	1400000000	980000000	0.7	-0.5146
Q9H9A5	CNO10	CNOT10	CNOT10	CCR4-NOT transcription complex subunit 10 OS=Homo sapiens OX=9606 GN=CNOT10 PE=1 SV=1	WP	20	1.3	6	190000000	150000000	0.7895	-0.341
Q9UKZ1	CNO11	CNOT11 C2orf29 C40	CNOT11	CCR4-NOT transcription complex subunit 11 OS=Homo sapiens OX=9606 GN=CNOT11 PE=1 SV=1	WP	19	1.28	6	290000000	240000000	0.8276	-0.273
Q9NZN8	CNOT2	CNOT2 CDC36 NOT2 HSPC131 MSTP046	CNOT2	CCR4-NOT transcription complex subunit 2 OS=Homo sapiens OX=9606 GN=CNOT2 PE=1 SV=1	WP	39	1.59	6	420000000	300000000	0.7143	-0.4854
O75175	CNOT3	CNOT3 KIAA0691 LENG2 NOT3	CNOT3	CCR4-NOT transcription complex subunit 3 OS=Homo sapiens OX=9606 GN=CNOT3 PE=1 SV=1	WP	36	1.56	10	1000000000	750000000	0.75	-0.415
O95628	CNOT4	CNOT4 NOT4	CNOT4	CCR4-NOT transcription complex subunit 4 OS=Homo sapiens OX=9606 GN=CNOT4 PE=1 SV=3	WP	24	1.38	4	170000000	110000000	0.6471	-0.628
Q9ULM6	CNOT6	CNOT6 CCR4 CCR4a KIAA1194	CNOT6	CCR4-NOT transcription complex subunit 6 OS=Homo sapiens OX=9606 GN=CNOT6 PE=1 SV=2	WP	3	0.48	2	19000000	31000000	1.6316	0.7063
Q96LI5	CNO6L	CNOT6L CCR4B	CNOT6L	CCR4-NOT transcription complex subunit 6-like OS=Homo sapiens OX=9606 GN=CNOT6L PE=1 SV=2	WP	2	0.3	2	86000000	130000000	1.5116	0.5961
Q9UIV1	CNOT7	CNOT7 CAF1	CNOT7	CCR4-NOT transcription complex subunit 7 OS=Homo sapiens OX=9606 GN=CNOT7 PE=1 SV=3	WP	22	1.34	3	220000000	230000000	1.0455	0.0641
Q9UFF9	CNOT8	CNOT8 CALIF POP2	CNOT8	CCR4-NOT transcription complex subunit 8 OS=Homo sapiens OX=9606 GN=CNOT8 PE=1 SV=1	WP	21	1.32	3	340000000	240000000	0.7059	-0.5025
Q92600	CNOT9	CNOT9 RCD1 RQCD1	CNOT9	CCR4-NOT transcription complex subunit 9 OS=Homo sapiens OX=9606 GN=CNOT9 PE=1 SV=1	WP	15	1.18	5	240000000	200000000	0.8333	-0.263
P09543	CN37	CNP	CNP	2',3'-cyclic-nucleotide 3'-phosphodiesterase OS=Homo sapiens OX=9606 GN=CNP PE=1 SV=2	WP	135	2.13	11	1800000000	1600000000	0.8889	-0.1699
Q9Y2B0	CNPY2	CNPY2 MSAP TMEM4 ZSIG9 UNQ1943/PRO4426	CNPY2	Protein canopy homolog 2 OS=Homo sapiens OX=9606 GN=CNPY2 PE=1 SV=1	WP	169	2.23	8	11000000000	9200000000	0.8364	-0.2578
Q9BT09	CNPY3	CNPY3 CTG4A ERDA5 PRAT4A TNRC5 HSPC084 UNQ1934/PRO4409	CNPY3	Protein canopy homolog 3 OS=Homo sapiens OX=9606 GN=CNPY3 PE=1 SV=1	WP	59	1.77	5	2200000000	1900000000	0.8636	-0.2115
Q8N129	CNPY4	CNPY4 PSEC0237 UNQ1909/PRO4354	CNPY4	Protein canopy homolog 4 OS=Homo sapiens OX=9606 GN=CNPY4 PE=1 SV=1	WP	28	1.45	6	670000000	480000000	0.7164	-0.4811
Q96F85	CNRP1	CNRIP1 C2orf32	CNRIP1	CB1 cannabinoid receptor-interacting protein 1 OS=Homo sapiens OX=9606 GN=CNRIP1 PE=1 SV=1	WP	11	1.04	2	170000000	120000000	0.7059	-0.5025
Q9NXG0	CNTLN	CNTLN C9orf101 C9orf39	CNTLN	Centlein OS=Homo sapiens OX=9606 GN=CNTLN PE=1 SV=6	WP	4	0.6	4	21000000	28000000	1.3333	0.415
P78357	CNTP1	CNTNAP1 CASPR NRXN4	CNTNAP1	Contactin-associated protein 1 OS=Homo sapiens OX=9606 GN=CNTNAP1 PE=1 SV=1	WP	13	1.11	4	60000000	46000000	0.7667	-0.3833
Q7Z7A1	CNTRL	CNTRL CEP1 CEP110	CNTRL	Centriolin OS=Homo sapiens OX=9606 GN=CNTRL PE=1 SV=2	WP	4	0.6	2	20000000	11000000	0.55	-0.8625
Q9GZY4	COA1	COA1 C7orf44 MITRAC15	COA1	Cytochrome c oxidase assembly factor 1 homolog OS=Homo sapiens OX=9606 GN=COA1 PE=1 SV=1	WP	17	1.23	5	110000000	92000000	0.8364	-0.2578
Q9Y2R0	COA3	COA3 CCDC56 MITRAC12 HSPC009	COA3	Cytochrome c oxidase assembly factor 3 homolog, mitochondrial OS=Homo sapiens OX=9606 GN=COA3 PE=1 SV=1	WP	19	1.28	2	570000000	680000000	1.193	0.2546
Q9NYJ1	COA4	COA4 CHCHD8 E2IG2	COA4	Cytochrome c oxidase assembly factor 4 homolog, mitochondrial OS=Homo sapiens OX=9606 GN=COA4 PE=1 SV=2	WP	3	0.48	2	40000000	15000000	0.375	-1.415
Q96BR5	COA7	COA7 C1orf163 RESA1 SELRC1	COA7	Cytochrome c oxidase assembly factor 7 OS=Homo sapiens OX=9606 GN=COA7 PE=1 SV=2	WP	19	1.28	2	1200000000	1200000000	1	0
Q13057	COASY	COASY PSEC0106	COASY	Bifunctional coenzyme A synthase OS=Homo sapiens OX=9606 GN=COASY PE=1 SV=4	WP	63	1.8	8	1900000000	1200000000	0.6316	-0.663
O75128	COBL	COBL KIAA0633	COBL	Protein cordon-bleu OS=Homo sapiens OX=9606 GN=COBL PE=1 SV=2	WP	25	1.4	11	88000000	73000000	0.8295	-0.2696
Q53SF7	COBL1	COBLL1 KIAA0977	COBLL1	Cordon-bleu protein-like 1 OS=Homo sapiens OX=9606 GN=COBLL1 PE=1 SV=3	WP	20	1.3	8	96000000	76000000	0.7917	-0.337
O43405	COCH	COCH COCH5B2 UNQ257/PRO294	COCH	Cochlin OS=Homo sapiens OX=9606 GN=COCH PE=1 SV=1	WP	11	1.04	5	86000000	75000000	0.8721	-0.1974
Q8WTW3	COG1	COG1 KIAA1381 LDLB	COG1	Conserved oligomeric Golgi complex subunit 1 OS=Homo sapiens OX=9606 GN=COG1 PE=1 SV=1	WP	43	1.63	12	220000000	120000000	0.5455	-0.8745
Q14746	COG2	COG2 LDLC	COG2	Conserved oligomeric Golgi complex subunit 2 OS=Homo sapiens OX=9606 GN=COG2 PE=1 SV=1	WP	39	1.59	14	290000000	240000000	0.8276	-0.273
Q96JB2	COG3	COG3 SEC34	COG3	Conserved oligomeric Golgi complex subunit 3 OS=Homo sapiens OX=9606 GN=COG3 PE=1 SV=3	WP	49	1.69	15	310000000	280000000	0.9032	-0.1468
Q9H9E3	COG4	COG4	COG4	Conserved oligomeric Golgi complex subunit 4 OS=Homo sapiens OX=9606 GN=COG4 PE=1 SV=3	WP	77	1.89	14	460000000	310000000	0.6739	-0.5694
Q9UP83	COG5	COG5 GOLTC1 GTC90	COG5	Conserved oligomeric Golgi complex subunit 5 OS=Homo sapiens OX=9606 GN=COG5 PE=1 SV=3	WP	69	1.84	14	860000000	630000000	0.7326	-0.449
Q9Y2V7	COG6	COG6 KIAA1134	COG6	Conserved oligomeric Golgi complex subunit 6 OS=Homo sapiens OX=9606 GN=COG6 PE=1 SV=2	WP	64	1.81	12	720000000	510000000	0.7083	-0.4975
P83436	COG7	COG7 UNQ3082/PRO10013	COG7	Conserved oligomeric Golgi complex subunit 7 OS=Homo sapiens OX=9606 GN=COG7 PE=1 SV=1	WP	60	1.78	12	620000000	470000000	0.7581	-0.3996
Q96MW5	COG8	COG8	COG8	Conserved oligomeric Golgi complex subunit 8 OS=Homo sapiens OX=9606 GN=COG8 PE=1 SV=2	WP	42	1.62	7	410000000	330000000	0.8049	-0.3132
P38432	COIL	COIL CLN80	COIL	Coilin OS=Homo sapiens OX=9606 GN=COIL PE=1 SV=1	WP	8	0.9	3	220000000	140000000	0.6364	-0.6521
Q99715	COCA1	COL12A1 COL12A1L	COL12A1	Collagen alpha-1(XII) chain OS=Homo sapiens OX=9606 GN=COL12A1 PE=1 SV=2	WP	14	1.15	11	61000000	59000000	0.9672	-0.0481
Q05707	COEA1	COL14A1 UND	COL14A1	Collagen alpha-1(XIV) chain OS=Homo sapiens OX=9606 GN=COL14A1 PE=1 SV=3	WP	113	2.05	23	530000000	390000000	0.7358	-0.4425
P39060	COIA1	COL18A1	COL18A1	Collagen alpha-1(XVIII) chain OS=Homo sapiens OX=9606 GN=COL18A1 PE=1 SV=5	WP	3	0.48	3	24000000	58000000	2.4167	1.273
P02458	CO2A1	COL2A1	COL2A1	Collagen alpha-1(II) chain OS=Homo sapiens OX=9606 GN=COL2A1 PE=1 SV=3	WP	14	1.15	4	120000000	62000000	0.5167	-0.9527
P08572	CO4A2	COL4A2	COL4A2	Collagen alpha-2(IV) chain OS=Homo sapiens OX=9606 GN=COL4A2 PE=1 SV=4	WP	18	1.26	5	440000000	310000000	0.7045	-0.5052
P12109	CO6A1	COL6A1	COL6A1	Collagen alpha-1(VI) chain OS=Homo sapiens OX=9606 GN=COL6A1 PE=1 SV=3	WP	67	1.83	12	1900000000	1000000000	0.5263	-0.926
P12110	CO6A2	COL6A2	COL6A2	Collagen alpha-2(VI) chain OS=Homo sapiens OX=9606 GN=COL6A2 PE=1 SV=4	WP	16	1.2	7	240000000	150000000	0.625	-0.6781
Q5KU26	COL12	COLEC12 CLP1 NSR2 SCARA4 SRCL	COLEC12	Collectin-12 OS=Homo sapiens OX=9606 GN=COLEC12 PE=1 SV=3	WP	22	1.34	4	90000000	61000000	0.6778	-0.5611
Q8NBJ5	GT251	COLGALT1 GLT25D1 PSEC0241	COLGALT1	Procollagen galactosyltransferase 1 OS=Homo sapiens OX=9606 GN=COLGALT1 PE=1 SV=1	WP	120	2.08	14	2300000000	2200000000	0.9565	-0.0641
Q8N668	COMD1	COMMD1 C2orf5 MURR1	COMMD1	COMM domain-containing protein 1 OS=Homo sapiens OX=9606 GN=COMMD1 PE=1 SV=1	WP	21	1.32	5	420000000	360000000	0.8571	-0.2224
Q9Y6G5	COMDA	COMMD10 HSPC305 PTD002	COMMD10	COMM domain-containing protein 10 OS=Homo sapiens OX=9606 GN=COMMD10 PE=1 SV=1	WP	31	1.49	6	540000000	420000000	0.7778	-0.3626
Q86X83	COMD2	COMMD2 HSPC042 My004	COMMD2	COMM domain-containing protein 2 OS=Homo sapiens OX=9606 GN=COMMD2 PE=1 SV=2	WP	5	0.7	3	99000000	100000000	1.0101	0.0145
Q9UBI1	COMD3	COMMD3 BUP C10orf8	COMMD3	COMM domain-containing protein 3 OS=Homo sapiens OX=9606 GN=COMMD3 PE=1 SV=1	WP	32	1.51	4	610000000	450000000	0.7377	-0.4389
Q9H0A8	COMD4	COMMD4	COMMD4	COMM domain-containing protein 4 OS=Homo sapiens OX=9606 GN=COMMD4 PE=1 SV=1	WP	24	1.38	6	740000000	540000000	0.7297	-0.4546
Q9GZQ3	COMD5	COMMD5 HT002	COMMD5	COMM domain-containing protein 5 OS=Homo sapiens OX=9606 GN=COMMD5 PE=1 SV=1	WP	11	1.04	5	260000000	230000000	0.8846	-0.1769
Q7Z4G1	COMD6	COMMD6 MSTP076	COMMD6	COMM domain-containing protein 6 OS=Homo sapiens OX=9606 GN=COMMD6 PE=1 SV=1	WP	22	1.34	2	560000000	410000000	0.7321	-0.4498
Q86VX2	COMD7	COMMD7 C20orf92	COMMD7	COMM domain-containing protein 7 OS=Homo sapiens OX=9606 GN=COMMD7 PE=1 SV=2	WP	7	0.85	2	310000000	280000000	0.9032	-0.1468
Q9NX08	COMD8	COMMD8 MDS022	COMMD8	COMM domain-containing protein 8 OS=Homo sapiens OX=9606 GN=COMMD8 PE=1 SV=1	WP	27	1.43	4	770000000	540000000	0.7013	-0.5119
Q9P000	COMD9	COMMD9 HSPC166	COMMD9	COMM domain-containing protein 9 OS=Homo sapiens OX=9606 GN=COMMD9 PE=1 SV=2	WP	12	1.08	3	370000000	320000000	0.8649	-0.2095
P21964	COMT	COMT	COMT	Catechol O-methyltransferase OS=Homo sapiens OX=9606 GN=COMT PE=1 SV=2	WP	38	1.58	5	1600000000	1400000000	0.875	-0.1926
P53621	COPA	COPA	COPA	Coatomer subunit alpha OS=Homo sapiens OX=9606 GN=COPA PE=1 SV=2	WP	232	2.37	34	3800000000	3000000000	0.7895	-0.341
P53618	COPB	COPB1 COPB MSTP026	COPB1	Coatomer subunit beta OS=Homo sapiens OX=9606 GN=COPB1 PE=1 SV=3	WP	182	2.26	23	3400000000	2600000000	0.7647	-0.387
P35606	COPB2	COPB2	COPB2	Coatomer subunit beta' OS=Homo sapiens OX=9606 GN=COPB2 PE=1 SV=2	WP	216	2.33	24	2100000000	1800000000	0.8571	-0.2224
O14579	COPE	COPE	COPE	Coatomer subunit epsilon OS=Homo sapiens OX=9606 GN=COPE PE=1 SV=3	WP	66	1.82	9	2200000000	1800000000	0.8182	-0.2895
Q9Y678	COPG1	COPG1 COPG	COPG1	Coatomer subunit gamma-1 OS=Homo sapiens OX=9606 GN=COPG1 PE=1 SV=1	WP	134	2.13	14	2300000000	1700000000	0.7391	-0.4361
Q9UBF2	COPG2	COPG2	COPG2	Coatomer subunit gamma-2 OS=Homo sapiens OX=9606 GN=COPG2 PE=1 SV=1	WP	204	2.31	19	1600000000	1200000000	0.75	-0.415
Q9NQ92	COPRS	COPRS C17orf79 COPR5	COPRS	Coordinator of PRMT5 and differentiation stimulator OS=Homo sapiens OX=9606 GN=COPRS PE=1 SV=3	WP	25	1.4	2	370000000	210000000	0.5676	-0.8171
P61201	CSN2	COPS2 CSN2 TRIP15	COPS2	COP9 signalosome complex subunit 2 OS=Homo sapiens OX=9606 GN=COPS2 PE=1 SV=1	WP	197	2.29	13	3500000000	2700000000	0.7714	-0.3744
Q9UNS2	CSN3	COPS3 CSN3	COPS3	COP9 signalosome complex subunit 3 OS=Homo sapiens OX=9606 GN=COPS3 PE=1 SV=3	WP	77	1.89	6	3300000000	2800000000	0.8485	-0.237
Q9BT78	CSN4	COPS4 CSN4	COPS4	COP9 signalosome complex subunit 4 OS=Homo sapiens OX=9606 GN=COPS4 PE=1 SV=1	WP	122	2.09	14	5400000000	4300000000	0.7963	-0.3286
Q92905	CSN5	COPS5 CSN5 JAB1	COPS5	COP9 signalosome complex subunit 5 OS=Homo sapiens OX=9606 GN=COPS5 PE=1 SV=4	WP	62	1.79	8	2600000000	2000000000	0.7692	-0.3785
Q7L5N1	CSN6	COPS6 CSN6 HVIP	COPS6	COP9 signalosome complex subunit 6 OS=Homo sapiens OX=9606 GN=COPS6 PE=1 SV=1	WP	74	1.87	8	2800000000	2000000000	0.7143	-0.4854
Q9UBW8	CSN7A	COPS7A CSN7A DERP10	COPS7A	COP9 signalosome complex subunit 7a OS=Homo sapiens OX=9606 GN=COPS7A PE=1 SV=1	WP	52	1.72	8	1100000000	730000000	0.6636	-0.5915
Q9H9Q2	CSN7B	COPS7B CSN7B	COPS7B	COP9 signalosome complex subunit 7b OS=Homo sapiens OX=9606 GN=COPS7B PE=1 SV=1	WP	51	1.71	5	1200000000	870000000	0.725	-0.4639
Q99627	CSN8	COPS8 CSN8	COPS8	COP9 signalosome complex subunit 8 OS=Homo sapiens OX=9606 GN=COPS8 PE=1 SV=1	WP	63	1.8	5	3100000000	2500000000	0.8065	-0.3103
P61923	COPZ1	COPZ1 COPZ CGI-120 HSPC181	COPZ1	Coatomer subunit zeta-1 OS=Homo sapiens OX=9606 GN=COPZ1 PE=1 SV=1	WP	52	1.72	5	4700000000	3600000000	0.766	-0.3847
Q9NZJ6	COQ3	COQ3 UG0215E05	COQ3	Ubiquinone biosynthesis O-methyltransferase, mitochondrial OS=Homo sapiens OX=9606 GN=COQ3 PE=1 SV=3	WP	19	1.28	6	340000000	270000000	0.7941	-0.3326
Q9Y3A0	COQ4	COQ4 CGI-92	COQ4	Ubiquinone biosynthesis protein COQ4 homolog, mitochondrial OS=Homo sapiens OX=9606 GN=COQ4 PE=1 SV=3	WP	4	0.6	2	23000000	7000000	0.3043	-1.7162
Q5HYK3	COQ5	COQ5	COQ5	2-methoxy-6-polyprenyl-1,4-benzoquinol methylase, mitochondrial OS=Homo sapiens OX=9606 GN=COQ5 PE=1 SV=2	WP	50	1.7	9	550000000	360000000	0.6545	-0.6114
Q9Y2Z9	COQ6	COQ6 CGI-10	COQ6	Ubiquinone biosynthesis monooxygenase COQ6, mitochondrial OS=Homo sapiens OX=9606 GN=COQ6 PE=1 SV=2	WP	15	1.18	5	590000000	470000000	0.7966	-0.3281
Q99807	COQ7	COQ7	COQ7	5-demethoxyubiquinone hydroxylase, mitochondrial OS=Homo sapiens OX=9606 GN=COQ7 PE=1 SV=3	WP	6	0.78	3	580000000	340000000	0.5862	-0.7705
Q8NI60	COQ8A	COQ8A ADCK3 CABC1 PP265	COQ8A	Atypical kinase COQ8A, mitochondrial OS=Homo sapiens OX=9606 GN=COQ8A PE=1 SV=1	WP	95	1.98	8	520000000	400000000	0.7692	-0.3785
Q96D53	COQ8B	COQ8B ADCK4	COQ8B	Atypical kinase COQ8B, mitochondrial OS=Homo sapiens OX=9606 GN=COQ8B PE=1 SV=2	WP	32	1.51	7	430000000	230000000	0.5349	-0.9027
O75208	COQ9	COQ9 C16orf49 HSPC326 PSEC0129	COQ9	Ubiquinone biosynthesis protein COQ9, mitochondrial OS=Homo sapiens OX=9606 GN=COQ9 PE=1 SV=1	WP	33	1.52	2	290000000	160000000	0.5517	-0.858
P31146	COR1A	CORO1A CORO1	CORO1A	Coronin-1A OS=Homo sapiens OX=9606 GN=CORO1A PE=1 SV=4	WP	10	1	3	190000000	160000000	0.8421	-0.2479
Q9BR76	COR1B	CORO1B	CORO1B	Coronin-1B OS=Homo sapiens OX=9606 GN=CORO1B PE=1 SV=1	WP	53	1.72	8	3200000000	2400000000	0.75	-0.415
Q9ULV4	COR1C	CORO1C CRN2 CRNN4	CORO1C	Coronin-1C OS=Homo sapiens OX=9606 GN=CORO1C PE=1 SV=1	WP	62	1.79	6	3000000000	2800000000	0.9333	-0.0995
P57737	CORO7	CORO7	CORO7	Coronin-7 OS=Homo sapiens OX=9606 GN=CORO7 PE=1 SV=2	WP	94	1.97	16	1700000000	1300000000	0.7647	-0.387
Q14019	COTL1	COTL1 CLP	COTL1	Coactosin-like protein OS=Homo sapiens OX=9606 GN=COTL1 PE=1 SV=3	WP	25	1.4	5	1600000000	1500000000	0.9375	-0.0931
Q7KZN9	COX15	COX15	COX15	Cytochrome c oxidase assembly protein COX15 homolog OS=Homo sapiens OX=9606 GN=COX15 PE=1 SV=1	WP	25	1.4	4	150000000	120000000	0.8	-0.3219
Q49B96	COX19	COX19	COX19	Cytochrome c oxidase assembly protein COX19 OS=Homo sapiens OX=9606 GN=COX19 PE=1 SV=1	WP	7	0.85	2	79000000	72000000	0.9114	-0.1339
P13073	COX41	COX4I1 COX4	COX4I1	Cytochrome c oxidase subunit 4 isoform 1, mitochondrial OS=Homo sapiens OX=9606 GN=COX4I1 PE=1 SV=1	WP	160	2.2	6	11000000000	9100000000	0.8273	-0.2736
P20674	COX5A	COX5A	COX5A	Cytochrome c oxidase subunit 5A, mitochondrial OS=Homo sapiens OX=9606 GN=COX5A PE=1 SV=2	WP	56	1.75	5	7700000000	6900000000	0.8961	-0.1583
P10606	COX5B	COX5B	COX5B	Cytochrome c oxidase subunit 5B, mitochondrial OS=Homo sapiens OX=9606 GN=COX5B PE=1 SV=2	WP	109	2.04	5	4400000000	3300000000	0.75	-0.415
P14406	CX7A2	COX7A2 COX7AL	COX7A2	Cytochrome c oxidase subunit 7A2, mitochondrial OS=Homo sapiens OX=9606 GN=COX7A2 PE=1 SV=1	WP	40	1.6	2	4100000000	2800000000	0.6829	-0.5502
O14548	COX7R	COX7A2L COX7AR COX7RP	COX7A2L	Cytochrome c oxidase subunit 7A-related protein, mitochondrial OS=Homo sapiens OX=9606 GN=COX7A2L PE=1 SV=2	WP	17	1.23	3	300000000	220000000	0.7333	-0.4475
O75976	CBPD	CPD	CPD	Carboxypeptidase D OS=Homo sapiens OX=9606 GN=CPD PE=1 SV=2	WP	279	2.45	29	1700000000	1300000000	0.7647	-0.387
P16870	CBPE	CPE	CPE	Carboxypeptidase E OS=Homo sapiens OX=9606 GN=CPE PE=1 SV=1	WP	39	1.59	7	720000000	460000000	0.6389	-0.6464
Q17RY0	CPEB4	CPEB4 KIAA1673	CPEB4	Cytoplasmic polyadenylation element-binding protein 4 OS=Homo sapiens OX=9606 GN=CPEB4 PE=1 SV=1	WP	4	0.6	2	59000000	33000000	0.5593	-0.8382
Q99829	CPNE1	CPNE1 CPN1	CPNE1	Copine-1 OS=Homo sapiens OX=9606 GN=CPNE1 PE=1 SV=1	WP	135	2.13	11	7400000000	4900000000	0.6622	-0.5947
Q96FN4	CPNE2	CPNE2	CPNE2	Copine-2 OS=Homo sapiens OX=9606 GN=CPNE2 PE=1 SV=3	WP	59	1.77	10	580000000	460000000	0.7931	-0.3344
O75131	CPNE3	CPNE3 CPN3 KIAA0636	CPNE3	Copine-3 OS=Homo sapiens OX=9606 GN=CPNE3 PE=1 SV=1	WP	182	2.26	12	9900000000	7400000000	0.7475	-0.4199
Q9HCH3	CPNE5	CPNE5 KIAA1599	CPNE5	Copine-5 OS=Homo sapiens OX=9606 GN=CPNE5 PE=1 SV=2	WP	36	1.56	4	530000000	350000000	0.6604	-0.5986
Q86YQ8	CPNE8	CPNE8	CPNE8	Copine-8 OS=Homo sapiens OX=9606 GN=CPNE8 PE=1 SV=2	WP	55	1.74	8	730000000	560000000	0.7671	-0.3825
Q8IYJ1	CPNE9	CPNE9	CPNE9	Copine-9 OS=Homo sapiens OX=9606 GN=CPNE9 PE=1 SV=3	WP	26	1.41	2	560000000	380000000	0.6786	-0.5594
P36551	HEM6	CPOX CPO CPX	CPOX	Oxygen-dependent coproporphyrinogen-III oxidase, mitochondrial OS=Homo sapiens OX=9606 GN=CPOX PE=1 SV=3	WP	120	2.08	11	4100000000	2900000000	0.7073	-0.4996
Q9BRF8	CPPED	CPPED1 CSTP1	CPPED1	Serine/threonine-protein phosphatase CPPED1 OS=Homo sapiens OX=9606 GN=CPPED1 PE=1 SV=3	WP	25	1.4	5	1100000000	920000000	0.8364	-0.2578
Q9Y646	CBPQ	CPQ LCH1 PGCP	CPQ	Carboxypeptidase Q OS=Homo sapiens OX=9606 GN=CPQ PE=1 SV=1	WP	10	1	4	93000000	83000000	0.8925	-0.1641
P31327	CPSM	CPS1	CPS1	Carbamoyl-phosphate synthase [ammonia], mitochondrial OS=Homo sapiens OX=9606 GN=CPS1 PE=1 SV=2	WP	59	1.77	14	150000000	130000000	0.8667	-0.2065
Q10570	CPSF1	CPSF1 CPSF160	CPSF1	Cleavage and polyadenylation specificity factor subunit 1 OS=Homo sapiens OX=9606 GN=CPSF1 PE=1 SV=2	WP	65	1.81	15	500000000	510000000	1.02	0.0286
Q9P2I0	CPSF2	CPSF2 CPSF100 KIAA1367	CPSF2	Cleavage and polyadenylation specificity factor subunit 2 OS=Homo sapiens OX=9606 GN=CPSF2 PE=1 SV=2	WP	74	1.87	13	690000000	570000000	0.8261	-0.2756
Q9UKF6	CPSF3	CPSF3 CPSF73	CPSF3	Cleavage and polyadenylation specificity factor subunit 3 OS=Homo sapiens OX=9606 GN=CPSF3 PE=1 SV=1	WP	99	2	12	1100000000	740000000	0.6727	-0.5719
O95639	CPSF4	CPSF4 CPSF30 NAR NEB1	CPSF4	Cleavage and polyadenylation specificity factor subunit 4 OS=Homo sapiens OX=9606 GN=CPSF4 PE=1 SV=1	WP	4	0.6	2	140000000	150000000	1.0714	0.0995
Q16630	CPSF6	CPSF6 CFIM68	CPSF6	Cleavage and polyadenylation specificity factor subunit 6 OS=Homo sapiens OX=9606 GN=CPSF6 PE=1 SV=2	WP	99	2	6	1100000000	1400000000	1.2727	0.3479
Q8N684	CPSF7	CPSF7	CPSF7	Cleavage and polyadenylation specificity factor subunit 7 OS=Homo sapiens OX=9606 GN=CPSF7 PE=1 SV=1	WP	26	1.41	6	250000000	300000000	1.2	0.263
P50416	CPT1A	CPT1A CPT1	CPT1A	Carnitine O-palmitoyltransferase 1, liver isoform OS=Homo sapiens OX=9606 GN=CPT1A PE=1 SV=2	WP	25	1.4	6	210000000	150000000	0.7143	-0.4854
P23786	CPT2	CPT2 CPT1	CPT2	Carnitine O-palmitoyltransferase 2, mitochondrial OS=Homo sapiens OX=9606 GN=CPT2 PE=1 SV=2	WP	107	2.03	13	1500000000	1300000000	0.8667	-0.2065
Q5TA50	CPTP	CPTP GLTPD1	CPTP	Ceramide-1-phosphate transfer protein OS=Homo sapiens OX=9606 GN=CPTP PE=1 SV=1	WP	2	0.3	2	35000000	26000000	0.7429	-0.4288
Q9H3G5	CPVL	CPVL VLP PSEC0124 UNQ197/PRO223	CPVL	Probable serine carboxypeptidase CPVL OS=Homo sapiens OX=9606 GN=CPVL PE=1 SV=2	WP	191	2.28	13	9800000000	6600000000	0.6735	-0.5703
P29762	RABP1	CRABP1 RBP5	CRABP1	Cellular retinoic acid-binding protein 1 OS=Homo sapiens OX=9606 GN=CRABP1 PE=1 SV=2	WP	59	1.77	8	570000000	540000000	0.9474	-0.078
P29373	RABP2	CRABP2	CRABP2	Cellular retinoic acid-binding protein 2 OS=Homo sapiens OX=9606 GN=CRABP2 PE=1 SV=2	WP	32	1.51	3	1900000000	1300000000	0.6842	-0.5475
Q6ZU35	CRACD	CRACD CRAD KIAA1211	CRACD	Capping protein-inhibiting regulator of actin dynamics OS=Homo sapiens OX=9606 GN=CRACD PE=1 SV=3	WP	2	0.3	2	7200000	7100000	0.9861	-0.0202
P78560	CRADD	CRADD RAIDD	CRADD	Death domain-containing protein CRADD OS=Homo sapiens OX=9606 GN=CRADD PE=1 SV=1	WP	11	1.04	3	150000000	170000000	1.1333	0.1806
P43155	CACP	CRAT CAT1	CRAT	Carnitine O-acetyltransferase OS=Homo sapiens OX=9606 GN=CRAT PE=1 SV=5	WP	27	1.43	6	240000000	240000000	1	0
Q96SW2	CRBN	CRBN AD-006	CRBN	Protein cereblon OS=Homo sapiens OX=9606 GN=CRBN PE=1 SV=1	WP	20	1.3	6	380000000	190000000	0.5	-1
O75575	RPC9	CRCP	CRCP	DNA-directed RNA polymerase III subunit RPC9 OS=Homo sapiens OX=9606 GN=CRCP PE=1 SV=1	WP	4	0.6	2	180000000	130000000	0.7222	-0.4695
Q02930	CREB5	CREB5 CREBPA	CREB5	Cyclic AMP-responsive element-binding protein 5 OS=Homo sapiens OX=9606 GN=CREB5 PE=1 SV=3	WP	3	0.48	2	180000000	21000000	0.1167	-3.0995
Q92793	CBP	CREBBP CBP	CREBBP	CREB-binding protein OS=Homo sapiens OX=9606 GN=CREBBP PE=1 SV=3	WP	57	1.76	7	110000000	80000000	0.7273	-0.4594
O75629	CREG1	CREG1 CREG UNQ727/PRO1409	CREG1	Protein CREG1 OS=Homo sapiens OX=9606 GN=CREG1 PE=1 SV=1	WP	46	1.66	4	750000000	720000000	0.96	-0.0589
P52943	CRIP2	CRIP2 CRP2	CRIP2	Cysteine-rich protein 2 OS=Homo sapiens OX=9606 GN=CRIP2 PE=1 SV=1	WP	7	0.85	2	92000000	53000000	0.5761	-0.7956
P46108	CRK	CRK	CRK	Adapter molecule crk OS=Homo sapiens OX=9606 GN=CRK PE=1 SV=2	WP	196	2.29	13	3300000000	2600000000	0.7879	-0.344
P46109	CRKL	CRKL	CRKL	Crk-like protein OS=Homo sapiens OX=9606 GN=CRKL PE=1 SV=1	WP	148	2.17	10	6900000000	5200000000	0.7536	-0.4081
Q8IUI8	CRLF3	CRLF3 CREME9 CRLM9 CYTOR4 P48	CRLF3	Cytokine receptor-like factor 3 OS=Homo sapiens OX=9606 GN=CRLF3 PE=1 SV=2	WP	56	1.75	5	1200000000	850000000	0.7083	-0.4975
Q14194	DPYL1	CRMP1 DPYSL1 ULIP3	CRMP1	Dihydropyrimidinase-related protein 1 OS=Homo sapiens OX=9606 GN=CRMP1 PE=1 SV=1	WP	101	2	9	330000000	280000000	0.8485	-0.237
Q9BZJ0	CRNL1	CRNKL1 CRN CGI-201 MSTP021	CRNKL1	Crooked neck-like protein 1 OS=Homo sapiens OX=9606 GN=CRNKL1 PE=1 SV=4	WP	61	1.79	12	320000000	270000000	0.8438	-0.2451
Q5TZA2	CROCC	CROCC KIAA0445	CROCC	Rootletin OS=Homo sapiens OX=9606 GN=CROCC PE=1 SV=1	WP	98	1.99	20	270000000	210000000	0.7778	-0.3626
Q9UKG9	OCTC	CROT COT	CROT	Peroxisomal carnitine O-octanoyltransferase OS=Homo sapiens OX=9606 GN=CROT PE=1 SV=2	WP	16	1.2	4	220000000	180000000	0.8182	-0.2895
Q9NQ79	CRAC1	CRTAC1 ASPIC1 CEP68	CRTAC1	Cartilage acidic protein 1 OS=Homo sapiens OX=9606 GN=CRTAC1 PE=1 SV=2	WP	15	1.18	4	59000000	47000000	0.7966	-0.3281
O75718	CRTAP	CRTAP CASP	CRTAP	Cartilage-associated protein OS=Homo sapiens OX=9606 GN=CRTAP PE=1 SV=1	WP	67	1.83	8	1900000000	1400000000	0.7368	-0.4406
Q6UUV9	CRTC1	CRTC1 KIAA0616 MECT1 TORC1 WAMTP1	CRTC1	CREB-regulated transcription coactivator 1 OS=Homo sapiens OX=9606 GN=CRTC1 PE=1 SV=2	WP	17	1.23	3	210000000	140000000	0.6667	-0.585
Q53ET0	CRTC2	CRTC2 TORC2	CRTC2	CREB-regulated transcription coactivator 2 OS=Homo sapiens OX=9606 GN=CRTC2 PE=1 SV=2	WP	27	1.43	6	250000000	150000000	0.6	-0.737
Q6UUV7	CRTC3	CRTC3 TORC3	CRTC3	CREB-regulated transcription coactivator 3 OS=Homo sapiens OX=9606 GN=CRTC3 PE=1 SV=2	WP	2	0.3	2	55000000	18000000	0.3273	-1.6114
Q68DQ2	CRBG3	CRYBG3	CRYBG3	Very large A-kinase anchor protein OS=Homo sapiens OX=9606 GN=CRYBG3 PE=1 SV=3	WP	28	1.45	14	75000000	45000000	0.6	-0.737
Q9Y2S2	CRYL1	CRYL1 CRY	CRYL1	Lambda-crystallin homolog OS=Homo sapiens OX=9606 GN=CRYL1 PE=1 SV=3	WP	27	1.43	5	240000000	160000000	0.6667	-0.585
Q08257	QOR	CRYZ	CRYZ	Quinone oxidoreductase OS=Homo sapiens OX=9606 GN=CRYZ PE=1 SV=1	WP	45	1.65	9	1600000000	1200000000	0.75	-0.415
O95825	QORL1	CRYZL1 4P11	CRYZL1	Quinone oxidoreductase-like protein 1 OS=Homo sapiens OX=9606 GN=CRYZL1 PE=1 SV=2	WP	39	1.59	6	710000000	450000000	0.6338	-0.6579
O75390	CISY	CS	CS	Citrate synthase, mitochondrial OS=Homo sapiens OX=9606 GN=CS PE=1 SV=2	WP	205	2.31	13	17000000000	14000000000	0.8235	-0.2801
O75534	CSDE1	CSDE1 D1S155E KIAA0885 NRU UNR	CSDE1	Cold shock domain-containing protein E1 OS=Homo sapiens OX=9606 GN=CSDE1 PE=1 SV=2	WP	230	2.36	25	3500000000	2800000000	0.8	-0.3219
P55060	XPO2	CSE1L CAS XPO2	CSE1L	Exportin-2 OS=Homo sapiens OX=9606 GN=CSE1L PE=1 SV=3	WP	377	2.58	34	11000000000	10000000000	0.9091	-0.1375
P41240	CSK	CSK	CSK	Tyrosine-protein kinase CSK OS=Homo sapiens OX=9606 GN=CSK PE=1 SV=1	WP	96	1.98	13	2100000000	1700000000	0.8095	-0.3049
P48729	KC1A	CSNK1A1	CSNK1A1	Casein kinase I isoform alpha OS=Homo sapiens OX=9606 GN=CSNK1A1 PE=1 SV=2	WP	23	1.36	5	510000000	420000000	0.8235	-0.2801
Q8N752	KC1AL	CSNK1A1L	CSNK1A1L	Casein kinase I isoform alpha-like OS=Homo sapiens OX=9606 GN=CSNK1A1L PE=2 SV=2	WP	16	1.2	4	400000000	350000000	0.875	-0.1926
P68400	CSK21	CSNK2A1 CK2A1	CSNK2A1	Casein kinase II subunit alpha OS=Homo sapiens OX=9606 GN=CSNK2A1 PE=1 SV=1	WP	127	2.1	13	4800000000	3500000000	0.7292	-0.4557
P19784	CSK22	CSNK2A2 CK2A2	CSNK2A2	Casein kinase II subunit alpha' OS=Homo sapiens OX=9606 GN=CSNK2A2 PE=1 SV=1	WP	90	1.95	12	1100000000	900000000	0.8182	-0.2895
Q8NEV1	CSK23	CSNK2A3 CSNK2A1P	CSNK2A3	Casein kinase II subunit alpha 3 OS=Homo sapiens OX=9606 GN=CSNK2A3 PE=1 SV=2	WP	104	2.02	10	4100000000	3000000000	0.7317	-0.4507
P67870	CSK2B	CSNK2B CK2N G5A	CSNK2B	Casein kinase II subunit beta OS=Homo sapiens OX=9606 GN=CSNK2B PE=1 SV=1	WP	29	1.46	6	2900000000	2100000000	0.7241	-0.4657
Q6UVK1	CSPG4	CSPG4 MCSP	CSPG4	Chondroitin sulfate proteoglycan 4 OS=Homo sapiens OX=9606 GN=CSPG4 PE=1 SV=2	WP	5	0.7	4	14000000	3800000	0.2714	-1.8814
P21291	CSRP1	CSRP1 CSRP CYRP	CSRP1	Cysteine and glycine-rich protein 1 OS=Homo sapiens OX=9606 GN=CSRP1 PE=1 SV=3	WP	30	1.48	3	1200000000	1200000000	1	0
Q16527	CSRP2	CSRP2 LMO5 SMLIM	CSRP2	Cysteine and glycine-rich protein 2 OS=Homo sapiens OX=9606 GN=CSRP2 PE=1 SV=3	WP	42	1.62	4	550000000	520000000	0.9455	-0.0809
P01034	CYTC	CST3	CST3	Cystatin-C OS=Homo sapiens OX=9606 GN=CST3 PE=1 SV=1	WP	35	1.54	3	1000000000	770000000	0.77	-0.3771
P01040	CYTA	CSTA STF1 STFA	CSTA	Cystatin-A OS=Homo sapiens OX=9606 GN=CSTA PE=1 SV=1	WP	3	0.48	2	23000000	1	0	-24.4551
P04080	CYTB	CSTB CST6 STFB	CSTB	Cystatin-B OS=Homo sapiens OX=9606 GN=CSTB PE=1 SV=2	WP	156	2.19	4	8500000000	6800000000	0.8	-0.3219
Q05048	CSTF1	CSTF1	CSTF1	Cleavage stimulation factor subunit 1 OS=Homo sapiens OX=9606 GN=CSTF1 PE=1 SV=1	WP	77	1.89	8	1100000000	850000000	0.7727	-0.372
P33240	CSTF2	CSTF2	CSTF2	Cleavage stimulation factor subunit 2 OS=Homo sapiens OX=9606 GN=CSTF2 PE=1 SV=1	WP	86	1.93	6	1700000000	1400000000	0.8235	-0.2801
Q9H0L4	CSTFT	CSTF2T KIAA0689	CSTF2T	Cleavage stimulation factor subunit 2 tau variant OS=Homo sapiens OX=9606 GN=CSTF2T PE=1 SV=1	WP	78	1.89	8	510000000	420000000	0.8235	-0.2801
Q12996	CSTF3	CSTF3	CSTF3	Cleavage stimulation factor subunit 3 OS=Homo sapiens OX=9606 GN=CSTF3 PE=1 SV=1	WP	100	2	15	1000000000	810000000	0.81	-0.304
Q96RT6	CTGE2	CTAGE1 CTAGE2	CTAGE1	cTAGE family member 2 OS=Homo sapiens OX=9606 GN=CTAGE1 PE=1 SV=2	WP	48	1.68	6	680000000	580000000	0.8529	-0.2295
A4D2H0	CTGEF	CTAGE15 CTAGE15P	CTAGE15	cTAGE family member 15 OS=Homo sapiens OX=9606 GN=CTAGE15 PE=2 SV=1	WP	21	1.32	3	700000000	450000000	0.6429	-0.6374
Q86UF2	CTGE6	CTAGE6 CTAGE6P	CTAGE6	cTAGE family member 6 OS=Homo sapiens OX=9606 GN=CTAGE6 PE=2 SV=2	WP	21	1.32	3	700000000	450000000	0.6429	-0.6374
A4FU28	CTGE9	CTAGE9	CTAGE9	cTAGE family member 9 OS=Homo sapiens OX=9606 GN=CTAGE9 PE=2 SV=2	WP	24	1.38	2	860000000	650000000	0.7558	-0.4039
Q13363	CTBP1	CTBP1 CTBP	CTBP1	C-terminal-binding protein 1 OS=Homo sapiens OX=9606 GN=CTBP1 PE=1 SV=2	WP	48	1.68	8	2800000000	2100000000	0.75	-0.415
P56545	CTBP2	CTBP2	CTBP2	C-terminal-binding protein 2 OS=Homo sapiens OX=9606 GN=CTBP2 PE=1 SV=1	WP	34	1.53	6	2400000000	4200000000	1.75	0.8074
Q01459	DIAC	CTBS CTB	CTBS	Di-N-acetylchitobiase OS=Homo sapiens OX=9606 GN=CTBS PE=1 SV=1	WP	13	1.11	3	290000000	320000000	1.1034	0.142
P49711	CTCF	CTCF	CTCF	Transcriptional repressor CTCF OS=Homo sapiens OX=9606 GN=CTCF PE=1 SV=1	WP	8	0.9	2	420000000	400000000	0.9524	-0.0704
Q9Y5B0	CTDP1	CTDP1 FCP1	CTDP1	RNA polymerase II subunit A C-terminal domain phosphatase OS=Homo sapiens OX=9606 GN=CTDP1 PE=1 SV=3	WP	59	1.77	10	780000000	530000000	0.6795	-0.5575
Q9GZU7	CTDS1	CTDSP1 NIF3 NLIIF SCP1	CTDSP1	Carboxy-terminal domain RNA polymerase II polypeptide A small phosphatase 1 OS=Homo sapiens OX=9606 GN=CTDSP1 PE=1 SV=1	WP	12	1.08	3	110000000	85000000	0.7727	-0.372
O15194	CTDSL	CTDSPL C3orf8 NIF1 NIFL SCP3 YA22	CTDSPL	CTD small phosphatase-like protein OS=Homo sapiens OX=9606 GN=CTDSPL PE=1 SV=2	WP	5	0.7	2	11000000	4900000	0.4455	-1.1666
P32929	CGL	CTH	CTH	Cystathionine gamma-lyase OS=Homo sapiens OX=9606 GN=CTH PE=1 SV=3	WP	50	1.7	9	920000000	1000000000	1.087	0.1203
O43310	CTIF	CTIF KIAA0427	CTIF	CBP80/20-dependent translation initiation factor OS=Homo sapiens OX=9606 GN=CTIF PE=1 SV=1	WP	15	1.18	6	140000000	110000000	0.7857	-0.3479
P35221	CTNA1	CTNNA1	CTNNA1	Catenin alpha-1 OS=Homo sapiens OX=9606 GN=CTNNA1 PE=1 SV=1	WP	228	2.36	29	2400000000	1900000000	0.7917	-0.337
P26232	CTNA2	CTNNA2 CAPR	CTNNA2	Catenin alpha-2 OS=Homo sapiens OX=9606 GN=CTNNA2 PE=1 SV=5	WP	50	1.7	7	1600000000	1100000000	0.6875	-0.5406
Q9UBT7	CTNL1	CTNNAL1	CTNNAL1	Alpha-catulin OS=Homo sapiens OX=9606 GN=CTNNAL1 PE=1 SV=2	WP	20	1.3	8	210000000	210000000	1	0
P35222	CTNB1	CTNNB1 CTNNB OK/SW-cl.35 PRO2286	CTNNB1	Catenin beta-1 OS=Homo sapiens OX=9606 GN=CTNNB1 PE=1 SV=1	WP	140	2.15	16	1600000000	1200000000	0.75	-0.415
Q9NSA3	CNBP1	CTNNBIP1 ICAT	CTNNBIP1	Beta-catenin-interacting protein 1 OS=Homo sapiens OX=9606 GN=CTNNBIP1 PE=1 SV=1	WP	12	1.08	3	330000000	260000000	0.7879	-0.344
Q8WYA6	CTBL1	CTNNBL1 C20orf33 PP8304	CTNNBL1	Beta-catenin-like protein 1 OS=Homo sapiens OX=9606 GN=CTNNBL1 PE=1 SV=1	WP	64	1.81	13	1300000000	1200000000	0.9231	-0.1155
O60716	CTND1	CTNND1 KIAA0384	CTNND1	Catenin delta-1 OS=Homo sapiens OX=9606 GN=CTNND1 PE=1 SV=1	WP	108	2.03	15	770000000	570000000	0.7403	-0.4339
P17812	PYRG1	CTPS1 CTPS	CTPS1	CTP synthase 1 OS=Homo sapiens OX=9606 GN=CTPS1 PE=1 SV=2	WP	245	2.39	16	5400000000	4000000000	0.7407	-0.433
Q9NRF8	PYRG2	CTPS2	CTPS2	CTP synthase 2 OS=Homo sapiens OX=9606 GN=CTPS2 PE=1 SV=1	WP	85	1.93	11	1200000000	830000000	0.6917	-0.5319
Q6PD62	CTR9	CTR9 KIAA0155 SH2BP1	CTR9	RNA polymerase-associated protein CTR9 homolog OS=Homo sapiens OX=9606 GN=CTR9 PE=1 SV=1	WP	31	1.49	9	620000000	490000000	0.7903	-0.3395
P10619	PPGB	CTSA PPGB	CTSA	Lysosomal protective protein OS=Homo sapiens OX=9606 GN=CTSA PE=1 SV=2	WP	53	1.72	3	1100000000	1100000000	1	0
P07858	CATB	CTSB CPSB	CTSB	Cathepsin B OS=Homo sapiens OX=9606 GN=CTSB PE=1 SV=3	WP	50	1.7	6	2800000000	2400000000	0.8571	-0.2224
P53634	CATC	CTSC CPPI	CTSC	Dipeptidyl peptidase 1 OS=Homo sapiens OX=9606 GN=CTSC PE=1 SV=2	WP	66	1.82	6	2300000000	2000000000	0.8696	-0.2016
P07339	CATD	CTSD CPSD	CTSD	Cathepsin D OS=Homo sapiens OX=9606 GN=CTSD PE=1 SV=1	WP	154	2.19	7	4900000000	4400000000	0.898	-0.1553
P09668	CATH	CTSH CPSB	CTSH	Pro-cathepsin H OS=Homo sapiens OX=9606 GN=CTSH PE=1 SV=4	WP	5	0.7	2	110000000	130000000	1.1818	0.241
Q9UBR2	CATZ	CTSZ	CTSZ	Cathepsin Z OS=Homo sapiens OX=9606 GN=CTSZ PE=1 SV=1	WP	25	1.4	4	1700000000	1000000000	0.5882	-0.7655
Q14247	SRC8	CTTN EMS1	CTTN	Src substrate cortactin OS=Homo sapiens OX=9606 GN=CTTN PE=1 SV=2	WP	266	2.42	15	3400000000	3500000000	1.0294	0.0418
Q8WZ74	CTTB2	CTTNBP2 C7orf8 CORTBP2 KIAA1758	CTTNBP2	Cortactin-binding protein 2 OS=Homo sapiens OX=9606 GN=CTTNBP2 PE=1 SV=1	WP	6	0.78	5	46000000	38000000	0.8261	-0.2756
Q9P2B4	CT2NL	CTTNBP2NL KIAA1433	CTTNBP2NL	CTTNBP2 N-terminal-like protein OS=Homo sapiens OX=9606 GN=CTTNBP2NL PE=1 SV=2	WP	61	1.79	12	280000000	260000000	0.9286	-0.1069
Q7Z7A3	CTU1	CTU1 ATPBD3 NCS6	CTU1	Cytoplasmic tRNA 2-thiolation protein 1 OS=Homo sapiens OX=9606 GN=CTU1 PE=1 SV=1	WP	17	1.23	3	220000000	130000000	0.5909	-0.759
Q2VPK5	CTU2	CTU2 C16orf84 NCS2	CTU2	Cytoplasmic tRNA 2-thiolation protein 2 OS=Homo sapiens OX=9606 GN=CTU2 PE=1 SV=1	WP	22	1.34	7	250000000	170000000	0.68	-0.5564
Q9H467	CUED2	CUEDC2 C10orf66 HOYS6	CUEDC2	CUE domain-containing protein 2 OS=Homo sapiens OX=9606 GN=CUEDC2 PE=1 SV=1	WP	13	1.11	6	270000000	280000000	1.037	0.0525
Q13616	CUL1	CUL1	CUL1	Cullin-1 OS=Homo sapiens OX=9606 GN=CUL1 PE=1 SV=2	WP	110	2.04	20	1400000000	1100000000	0.7857	-0.3479
Q13617	CUL2	CUL2	CUL2	Cullin-2 OS=Homo sapiens OX=9606 GN=CUL2 PE=1 SV=2	WP	105	2.02	17	3100000000	2700000000	0.871	-0.1993
Q13618	CUL3	CUL3 KIAA0617	CUL3	Cullin-3 OS=Homo sapiens OX=9606 GN=CUL3 PE=1 SV=2	WP	220	2.34	24	1700000000	1300000000	0.7647	-0.387
Q13619	CUL4A	CUL4A	CUL4A	Cullin-4A OS=Homo sapiens OX=9606 GN=CUL4A PE=1 SV=3	WP	133	2.12	11	1100000000	880000000	0.8	-0.3219
Q13620	CUL4B	CUL4B KIAA0695	CUL4B	Cullin-4B OS=Homo sapiens OX=9606 GN=CUL4B PE=1 SV=4	WP	206	2.31	20	3800000000	3100000000	0.8158	-0.2937
Q93034	CUL5	CUL5 VACM1	CUL5	Cullin-5 OS=Homo sapiens OX=9606 GN=CUL5 PE=1 SV=4	WP	94	1.97	19	860000000	690000000	0.8023	-0.3177
Q14999	CUL7	CUL7 KIAA0076	CUL7	Cullin-7 OS=Homo sapiens OX=9606 GN=CUL7 PE=1 SV=2	WP	26	1.41	7	120000000	86000000	0.7167	-0.4806
Q96C57	CSTOS	CUSTOS C12orf43	CUSTOS	Protein CUSTOS OS=Homo sapiens OX=9606 GN=CUSTOS PE=1 SV=2	WP	14	1.15	5	59000000	34000000	0.5763	-0.7952
O60888	CUTA	CUTA ACHAP C6orf82	CUTA	Protein CutA OS=Homo sapiens OX=9606 GN=CUTA PE=1 SV=2	WP	62	1.79	4	1600000000	1300000000	0.8125	-0.2996
P39880	CUX1	CUX1 CUTL1	CUX1	Homeobox protein cut-like 1 OS=Homo sapiens OX=9606 GN=CUX1 PE=1 SV=3	WP	33	1.52	10	130000000	96000000	0.7385	-0.4374
Q9P013	CWC15	CWC15 C11orf5 AD-002 HSPC148	CWC15	Spliceosome-associated protein CWC15 homolog OS=Homo sapiens OX=9606 GN=CWC15 PE=1 SV=2	WP	6	0.78	2	160000000	140000000	0.875	-0.1926
Q9HCG8	CWC22	CWC22 KIAA1604 NCM	CWC22	Pre-mRNA-splicing factor CWC22 homolog OS=Homo sapiens OX=9606 GN=CWC22 PE=1 SV=3	WP	22	1.34	8	160000000	140000000	0.875	-0.1926
Q6UX04	CWC27	CWC27 SDCCAG10 UNQ438/PRO871	CWC27	Spliceosome-associated protein CWC27 homolog OS=Homo sapiens OX=9606 GN=CWC27 PE=1 SV=1	WP	81	1.91	12	670000000	530000000	0.791	-0.3382
Q69YN2	C19L1	CWF19L1	CWF19L1	CWF19-like protein 1 OS=Homo sapiens OX=9606 GN=CWF19L1 PE=1 SV=2	WP	42	1.62	6	660000000	530000000	0.803	-0.3165
Q2TBE0	C19L2	CWF19L2	CWF19L2	CWF19-like protein 2 OS=Homo sapiens OX=9606 GN=CWF19L2 PE=1 SV=4	WP	15	1.18	6	50000000	41000000	0.82	-0.2863
P78310	CXAR	CXADR CAR	CXADR	Coxsackievirus and adenovirus receptor OS=Homo sapiens OX=9606 GN=CXADR PE=1 SV=1	WP	61	1.79	8	1200000000	1100000000	0.9167	-0.1255
Q8TB03	CX038	CXorf38	CXorf38	Uncharacterized protein CXorf38 OS=Homo sapiens OX=9606 GN=CXorf38 PE=1 SV=1	WP	8	0.9	3	140000000	170000000	1.2143	0.2801
Q9P0U4	CXXC1	CXXC1 CFP1 CGBP PCCX1 PHF18	CXXC1	CXXC-type zinc finger protein 1 OS=Homo sapiens OX=9606 GN=CXXC1 PE=1 SV=2	WP	32	1.51	5	130000000	100000000	0.7692	-0.3785
P00167	CYB5	CYB5A CYB5	CYB5A	Cytochrome b5 OS=Homo sapiens OX=9606 GN=CYB5A PE=1 SV=2	WP	58	1.76	5	2300000000	1500000000	0.6522	-0.6167
O43169	CYB5B	CYB5B CYB5M OMB5	CYB5B	Cytochrome b5 type B OS=Homo sapiens OX=9606 GN=CYB5B PE=1 SV=3	WP	55	1.74	3	5000000000	4700000000	0.94	-0.0893
Q9UHQ9	NB5R1	CYB5R1 NQO3A2 UNQ3049/PRO9865	CYB5R1	NADH-cytochrome b5 reductase 1 OS=Homo sapiens OX=9606 GN=CYB5R1 PE=1 SV=1	WP	38	1.58	6	570000000	520000000	0.9123	-0.1325
P00387	NB5R3	CYB5R3 DIA1	CYB5R3	NADH-cytochrome b5 reductase 3 OS=Homo sapiens OX=9606 GN=CYB5R3 PE=1 SV=3	WP	190	2.28	11	9500000000	7700000000	0.8105	-0.3031
Q7L1T6	NB5R4	CYB5R4 NCB5OR	CYB5R4	Cytochrome b5 reductase 4 OS=Homo sapiens OX=9606 GN=CYB5R4 PE=1 SV=1	WP	44	1.64	9	420000000	290000000	0.6905	-0.5343
Q9BQA9	CYBC1	CYBC1 C17orf62 EROS	CYBC1	Cytochrome b-245 chaperone 1 OS=Homo sapiens OX=9606 GN=CYBC1 PE=1 SV=1	WP	34	1.53	5	430000000	360000000	0.8372	-0.2563
P08574	CY1	CYC1	CYC1	Cytochrome c1, heme protein, mitochondrial OS=Homo sapiens OX=9606 GN=CYC1 PE=1 SV=3	WP	56	1.75	5	3600000000	3300000000	0.9167	-0.1255
P99999	CYC	CYCS CYC	CYCS	Cytochrome c OS=Homo sapiens OX=9606 GN=CYCS PE=1 SV=2	WP	77	1.89	8	5900000000	4100000000	0.6949	-0.5251
Q7L576	CYFP1	CYFIP1 KIAA0068	CYFIP1	Cytoplasmic FMR1-interacting protein 1 OS=Homo sapiens OX=9606 GN=CYFIP1 PE=1 SV=1	WP	135	2.13	13	690000000	630000000	0.913	-0.1312
Q96F07	CYFP2	CYFIP2 KIAA1168 PIR121	CYFIP2	Cytoplasmic FMR1-interacting protein 2 OS=Homo sapiens OX=9606 GN=CYFIP2 PE=1 SV=2	WP	151	2.18	18	670000000	600000000	0.8955	-0.1592
Q9NQC7	CYLD	CYLD CYLD1 KIAA0849 HSPC057	CYLD	Ubiquitin carboxyl-terminal hydrolase CYLD OS=Homo sapiens OX=9606 GN=CYLD PE=1 SV=1	WP	17	1.23	9	94000000	68000000	0.7234	-0.4671
Q6UW02	CP20A	CYP20A1 UNQ667/PRO1301	CYP20A1	Cytochrome P450 20A1 OS=Homo sapiens OX=9606 GN=CYP20A1 PE=1 SV=1	WP	42	1.62	10	280000000	220000000	0.7857	-0.3479
Q96SQ9	CP2S1	CYP2S1 UNQ891/PRO1906	CYP2S1	Cytochrome P450 2S1 OS=Homo sapiens OX=9606 GN=CYP2S1 PE=1 SV=2	WP	21	1.32	7	240000000	61000000	0.2542	-1.9762
Q7Z449	CP2U1	CYP2U1	CYP2U1	Cytochrome P450 2U1 OS=Homo sapiens OX=9606 GN=CYP2U1 PE=1 SV=1	WP	10	1	4	180000000	140000000	0.7778	-0.3626
Q8N118	CP4X1	CYP4X1 UNQ1929/PRO4404	CYP4X1	Cytochrome P450 4X1 OS=Homo sapiens OX=9606 GN=CYP4X1 PE=1 SV=1	WP	40	1.6	9	670000000	580000000	0.8657	-0.2081
Q16850	CP51A	CYP51A1 CYP51	CYP51A1	Lanosterol 14-alpha demethylase OS=Homo sapiens OX=9606 GN=CYP51A1 PE=1 SV=3	WP	53	1.72	10	780000000	320000000	0.4103	-1.2854
Q9H0Q0	CYRIA	CYRIA FAM49A	CYRIA	CYFIP-related Rac1 interactor A OS=Homo sapiens OX=9606 GN=CYRIA PE=2 SV=1	WP	22	1.34	3	36000000	17000000	0.4722	-1.0825
Q9NUQ9	CYRIB	CYRIB CYRI FAM49B BM-009	CYRIB	CYFIP-related Rac1 interactor B OS=Homo sapiens OX=9606 GN=CYRIB PE=1 SV=1	WP	65	1.81	9	1600000000	1200000000	0.75	-0.415
Q15438	CYH1	CYTH1 D17S811E PSCD1	CYTH1	Cytohesin-1 OS=Homo sapiens OX=9606 GN=CYTH1 PE=1 SV=1	WP	13	1.11	3	32000000	27000000	0.8438	-0.2451
Q99418	CYH2	CYTH2 ARNO PSCD2 PSCD2L	CYTH2	Cytohesin-2 OS=Homo sapiens OX=9606 GN=CYTH2 PE=1 SV=2	WP	16	1.2	2	21000000	11000000	0.5238	-0.9329
Q9NWV4	CZIB	CZIB C1orf123	CZIB	CXXC motif containing zinc binding protein OS=Homo sapiens OX=9606 GN=CZIB PE=1 SV=1	WP	43	1.63	6	3700000000	2800000000	0.7568	-0.4021
Q8N465	D2HDH	D2HGDH D2HGD	D2HGDH	D-2-hydroxyglutarate dehydrogenase, mitochondrial OS=Homo sapiens OX=9606 GN=D2HGDH PE=1 SV=3	WP	21	1.32	5	210000000	170000000	0.8095	-0.3049
Q9Y4D1	DAAM1	DAAM1 KIAA0666	DAAM1	Disheveled-associated activator of morphogenesis 1 OS=Homo sapiens OX=9606 GN=DAAM1 PE=1 SV=2	WP	13	1.11	5	48000000	40000000	0.8333	-0.263
P98082	DAB2	DAB2 DOC2	DAB2	Disabled homolog 2 OS=Homo sapiens OX=9606 GN=DAB2 PE=1 SV=3	WP	20	1.3	8	140000000	100000000	0.7143	-0.4854
Q5VWQ8	DAB2P	DAB2IP AF9Q34 AIP1 KIAA1743	DAB2IP	Disabled homolog 2-interacting protein OS=Homo sapiens OX=9606 GN=DAB2IP PE=1 SV=2	WP	4	0.6	2	32000000	24000000	0.75	-0.415
Q9UI36	DACH1	DACH1 DACH	DACH1	Dachshund homolog 1 OS=Homo sapiens OX=9606 GN=DACH1 PE=1 SV=4	WP	2	0.3	2	25000000	14000000	0.56	-0.8365
P61803	DAD1	DAD1	DAD1	Dolichyl-diphosphooligosaccharide--protein glycosyltransferase subunit DAD1 OS=Homo sapiens OX=9606 GN=DAD1 PE=1 SV=3	WP	19	1.28	2	1300000000	1100000000	0.8462	-0.241
Q14118	DAG1	DAG1	DAG1	Dystroglycan OS=Homo sapiens OX=9606 GN=DAG1 PE=1 SV=2	WP	58	1.76	9	1000000000	900000000	0.9	-0.152
Q8NCG7	DGLB	DAGLB	DAGLB	Diacylglycerol lipase-beta OS=Homo sapiens OX=9606 GN=DAGLB PE=1 SV=2	WP	21	1.32	9	200000000	110000000	0.55	-0.8625
P51398	RT29	DAP3 MRPS29	DAP3	28S ribosomal protein S29, mitochondrial OS=Homo sapiens OX=9606 GN=DAP3 PE=1 SV=1	WP	136	2.13	11	2400000000	2000000000	0.8333	-0.263
Q9UIK4	DAPK2	DAPK2	DAPK2	Death-associated protein kinase 2 OS=Homo sapiens OX=9606 GN=DAPK2 PE=1 SV=1	WP	6	0.78	2	39000000	13000000	0.3333	-1.585
O43293	DAPK3	DAPK3 ZIPK	DAPK3	Death-associated protein kinase 3 OS=Homo sapiens OX=9606 GN=DAPK3 PE=1 SV=1	WP	8	0.9	2	54000000	46000000	0.8519	-0.2313
P14868	SYDC	DARS1 DARS PIG40	DARS1	Aspartate--tRNA ligase, cytoplasmic OS=Homo sapiens OX=9606 GN=DARS1 PE=1 SV=2	WP	518	2.71	26	9600000000	8600000000	0.8958	-0.1587
Q6PI48	SYDM	DARS2	DARS2	Aspartate--tRNA ligase, mitochondrial OS=Homo sapiens OX=9606 GN=DARS2 PE=1 SV=1	WP	47	1.67	13	1300000000	1300000000	1	0
Q9UER7	DAXX	DAXX BING2 DAP6	DAXX	Death domain-associated protein 6 OS=Homo sapiens OX=9606 GN=DAXX PE=1 SV=2	WP	20	1.3	5	450000000	320000000	0.7111	-0.4919
Q96EP5	DAZP1	DAZAP1	DAZAP1	DAZ-associated protein 1 OS=Homo sapiens OX=9606 GN=DAZAP1 PE=1 SV=1	WP	33	1.52	6	1300000000	1200000000	0.9231	-0.1155
P07108	ACBP	DBI	DBI	Acyl-CoA-binding protein OS=Homo sapiens OX=9606 GN=DBI PE=1 SV=2	WP	59	1.77	3	3500000000	2500000000	0.7143	-0.4854
Q16643	DREB	DBN1 D0S117E	DBN1	Drebrin OS=Homo sapiens OX=9606 GN=DBN1 PE=1 SV=4	WP	215	2.33	13	4000000000	3700000000	0.925	-0.1125
Q9H9R9	DBND1	DBNDD1	DBNDD1	Dysbindin domain-containing protein 1 OS=Homo sapiens OX=9606 GN=DBNDD1 PE=1 SV=2	WP	14	1.15	2	31000000	14000000	0.4516	-1.1468
Q9UJU6	DBNL	DBNL CMAP SH3P7 PP5423	DBNL	Drebrin-like protein OS=Homo sapiens OX=9606 GN=DBNL PE=1 SV=1	WP	134	2.13	9	5500000000	3700000000	0.6727	-0.5719
Q9UK59	DBR1	DBR1	DBR1	Lariat debranching enzyme OS=Homo sapiens OX=9606 GN=DBR1 PE=1 SV=2	WP	40	1.6	5	470000000	350000000	0.7447	-0.4253
P11182	ODB2	DBT BCATE2	DBT	Lipoamide acyltransferase component of branched-chain alpha-keto acid dehydrogenase complex, mitochondrial OS=Homo sapiens OX=9606 GN=DBT PE=1 SV=3	WP	62	1.79	8	890000000	710000000	0.7978	-0.326
Q9Y4B6	DCAF1	DCAF1 KIAA0800 RIP VPRBP	DCAF1	DDB1- and CUL4-associated factor 1 OS=Homo sapiens OX=9606 GN=DCAF1 PE=1 SV=3	WP	48	1.68	17	390000000	290000000	0.7436	-0.4274
Q5QP82	DCA10	DCAF10 WDR32	DCAF10	DDB1- and CUL4-associated factor 10 OS=Homo sapiens OX=9606 GN=DCAF10 PE=1 SV=1	WP	4	0.6	2	92000000	55000000	0.5978	-0.7422
Q8TEB1	DCA11	DCAF11 WDR23 GL014 PRO2389	DCAF11	DDB1- and CUL4-associated factor 11 OS=Homo sapiens OX=9606 GN=DCAF11 PE=1 SV=1	WP	38	1.58	7	240000000	160000000	0.6667	-0.585
Q5T6F0	DCA12	DCAF12 KIAA1892 TCC52 WDR40A	DCAF12	DDB1- and CUL4-associated factor 12 OS=Homo sapiens OX=9606 GN=DCAF12 PE=1 SV=1	WP	5	0.7	2	11000000	11000000	1	0
Q9NV06	DCA13	DCAF13 WDSOF1 HSPC064	DCAF13	DDB1- and CUL4-associated factor 13 OS=Homo sapiens OX=9606 GN=DCAF13 PE=1 SV=2	WP	7	0.85	4	47000000	39000000	0.8298	-0.2692
Q9NXF7	DCA16	DCAF16 C4orf30	DCAF16	DDB1- and CUL4-associated factor 16 OS=Homo sapiens OX=9606 GN=DCAF16 PE=1 SV=1	WP	7	0.85	2	74000000	57000000	0.7703	-0.3766
Q96JK2	DCAF5	DCAF5 BCRG2 KIAA1824 WDR22	DCAF5	DDB1- and CUL4-associated factor 5 OS=Homo sapiens OX=9606 GN=DCAF5 PE=1 SV=2	WP	13	1.11	6	92000000	78000000	0.8478	-0.2382
Q58WW2	DCAF6	DCAF6 IQWD1 MSTP055	DCAF6	DDB1- and CUL4-associated factor 6 OS=Homo sapiens OX=9606 GN=DCAF6 PE=1 SV=1	WP	41	1.61	11	240000000	170000000	0.7083	-0.4975
P61962	DCAF7	DCAF7 HAN11 WDR68	DCAF7	DDB1- and CUL4-associated factor 7 OS=Homo sapiens OX=9606 GN=DCAF7 PE=1 SV=1	WP	50	1.7	7	1600000000	1300000000	0.8125	-0.2996
Q5TAQ9	DCAF8	DCAF8 H326 WDR42A	DCAF8	DDB1- and CUL4-associated factor 8 OS=Homo sapiens OX=9606 GN=DCAF8 PE=1 SV=1	WP	16	1.2	5	430000000	290000000	0.6744	-0.5683
Q8WVC6	DCAKD	DCAKD	DCAKD	Dephospho-CoA kinase domain-containing protein OS=Homo sapiens OX=9606 GN=DCAKD PE=1 SV=1	WP	40	1.6	6	590000000	420000000	0.7119	-0.4903
Q8N8Z6	DCBD1	DCBLD1	DCBLD1	Discoidin, CUB and LCCL domain-containing protein 1 OS=Homo sapiens OX=9606 GN=DCBLD1 PE=1 SV=2	WP	4	0.6	3	29000000	29000000	1	0
Q9UHG0	DCDC2	DCDC2 KIAA1154 RU2	DCDC2	Doublecortin domain-containing protein 2 OS=Homo sapiens OX=9606 GN=DCDC2 PE=1 SV=2	WP	13	1.11	4	120000000	71000000	0.5917	-0.7571
P27707	DCK	DCK	DCK	Deoxycytidine kinase OS=Homo sapiens OX=9606 GN=DCK PE=1 SV=1	WP	30	1.48	4	360000000	260000000	0.7222	-0.4695
O15075	DCLK1	DCLK1 DCAMKL1 DCDC3A KIAA0369	DCLK1	Serine/threonine-protein kinase DCLK1 OS=Homo sapiens OX=9606 GN=DCLK1 PE=1 SV=2	WP	21	1.32	9	280000000	160000000	0.5714	-0.8074
Q8N568	DCLK2	DCLK2 DCAMKL2 DCDC3B DCK2	DCLK2	Serine/threonine-protein kinase DCLK2 OS=Homo sapiens OX=9606 GN=DCLK2 PE=1 SV=4	WP	9	0.95	4	27000000	12000000	0.4444	-1.1699
Q9C098	DCLK3	DCLK3 DCAMKL3 DCDC3C KIAA1765	DCLK3	Serine/threonine-protein kinase DCLK3 OS=Homo sapiens OX=9606 GN=DCLK3 PE=2 SV=2	WP	12	1.08	2	310000000	300000000	0.9677	-0.0473
Q9NPI6	DCP1A	DCP1A SMIF	DCP1A	mRNA-decapping enzyme 1A OS=Homo sapiens OX=9606 GN=DCP1A PE=1 SV=3	WP	41	1.61	9	590000000	560000000	0.9492	-0.0753
Q8IZD4	DCP1B	DCP1B	DCP1B	mRNA-decapping enzyme 1B OS=Homo sapiens OX=9606 GN=DCP1B PE=1 SV=2	WP	20	1.3	6	260000000	220000000	0.8462	-0.241
Q8IU60	DCP2	DCP2 NUDT20	DCP2	m7GpppN-mRNA hydrolase OS=Homo sapiens OX=9606 GN=DCP2 PE=1 SV=3	WP	9	0.95	2	130000000	130000000	1	0
Q96C86	DCPS	DCPS DCS1 HINT5 HSPC015	DCPS	m7GpppX diphosphatase OS=Homo sapiens OX=9606 GN=DCPS PE=1 SV=2	WP	105	2.02	7	850000000	660000000	0.7765	-0.365
P32321	DCTD	DCTD	DCTD	Deoxycytidylate deaminase OS=Homo sapiens OX=9606 GN=DCTD PE=1 SV=2	WP	21	1.32	3	1400000000	1100000000	0.7857	-0.3479
Q14203	DCTN1	DCTN1	DCTN1	Dynactin subunit 1 OS=Homo sapiens OX=9606 GN=DCTN1 PE=1 SV=3	WP	454	2.66	37	3700000000	2800000000	0.7568	-0.4021
Q13561	DCTN2	DCTN2 DCTN50	DCTN2	Dynactin subunit 2 OS=Homo sapiens OX=9606 GN=DCTN2 PE=1 SV=4	WP	359	2.56	16	6400000000	5300000000	0.8281	-0.2721
O75935	DCTN3	DCTN3 DCTN22	DCTN3	Dynactin subunit 3 OS=Homo sapiens OX=9606 GN=DCTN3 PE=1 SV=1	WP	44	1.64	6	1600000000	1300000000	0.8125	-0.2996
Q9UJW0	DCTN4	DCTN4	DCTN4	Dynactin subunit 4 OS=Homo sapiens OX=9606 GN=DCTN4 PE=1 SV=1	WP	63	1.8	9	1300000000	1100000000	0.8462	-0.241
Q9BTE1	DCTN5	DCTN5	DCTN5	Dynactin subunit 5 OS=Homo sapiens OX=9606 GN=DCTN5 PE=1 SV=1	WP	8	0.9	2	840000000	610000000	0.7262	-0.4616
Q9H773	DCTP1	DCTPP1 XTP3TPA CDA03	DCTPP1	dCTP pyrophosphatase 1 OS=Homo sapiens OX=9606 GN=DCTPP1 PE=1 SV=1	WP	91	1.96	6	4300000000	3100000000	0.7209	-0.4721
Q96GG9	DCNL1	DCUN1D1 DCN1 DCUN1L1 RP42 SCCRO	DCUN1D1	DCN1-like protein 1 OS=Homo sapiens OX=9606 GN=DCUN1D1 PE=1 SV=1	WP	17	1.23	4	330000000	420000000	1.2727	0.3479
Q92564	DCNL4	DCUN1D4 KIAA0276	DCUN1D4	DCN1-like protein 4 OS=Homo sapiens OX=9606 GN=DCUN1D4 PE=1 SV=2	WP	11	1.04	2	12000000	6900000	0.575	-0.7984
Q9BTE7	DCNL5	DCUN1D5 SCCRO5	DCUN1D5	DCN1-like protein 5 OS=Homo sapiens OX=9606 GN=DCUN1D5 PE=1 SV=1	WP	45	1.65	7	330000000	260000000	0.7879	-0.344
Q7Z4W1	DCXR	DCXR SDR20C1	DCXR	L-xylulose reductase OS=Homo sapiens OX=9606 GN=DCXR PE=1 SV=2	WP	121	2.08	8	5600000000	4700000000	0.8393	-0.2528
Q9BW61	DDA1	DDA1 C19orf58 PCIA1	DDA1	DET1- and DDB1-associated protein 1 OS=Homo sapiens OX=9606 GN=DDA1 PE=1 SV=1	WP	26	1.41	2	220000000	190000000	0.8636	-0.2115
O94760	DDAH1	DDAH1 DDAH	DDAH1	N(G),N(G)-dimethylarginine dimethylaminohydrolase 1 OS=Homo sapiens OX=9606 GN=DDAH1 PE=1 SV=3	WP	213	2.33	8	5200000000	4800000000	0.9231	-0.1155
O95865	DDAH2	DDAH2 DDAH G6A NG30	DDAH2	N(G),N(G)-dimethylarginine dimethylaminohydrolase 2 OS=Homo sapiens OX=9606 GN=DDAH2 PE=1 SV=1	WP	82	1.91	7	2000000000	1500000000	0.75	-0.415
Q16531	DDB1	DDB1 XAP1	DDB1	DNA damage-binding protein 1 OS=Homo sapiens OX=9606 GN=DDB1 PE=1 SV=1	WP	320	2.51	33	6700000000	5200000000	0.7761	-0.3656
Q92466	DDB2	DDB2	DDB2	DNA damage-binding protein 2 OS=Homo sapiens OX=9606 GN=DDB2 PE=1 SV=1	WP	20	1.3	5	430000000	400000000	0.9302	-0.1043
Q8NEL9	DDHD1	DDHD1 KIAA1705	DDHD1	Phospholipase DDHD1 OS=Homo sapiens OX=9606 GN=DDHD1 PE=1 SV=2	WP	68	1.83	10	250000000	160000000	0.64	-0.6439
O94830	DDHD2	DDHD2 KIAA0725 SAMWD1	DDHD2	Phospholipase DDHD2 OS=Homo sapiens OX=9606 GN=DDHD2 PE=1 SV=2	WP	22	1.34	9	100000000	87000000	0.87	-0.2009
Q5TDH0	DDI2	DDI2	DDI2	Protein DDI1 homolog 2 OS=Homo sapiens OX=9606 GN=DDI2 PE=1 SV=1	WP	93	1.97	11	1300000000	970000000	0.7462	-0.4225
P39656	OST48	DDOST KIAA0115 OST48 OK/SW-cl.45	DDOST	Dolichyl-diphosphooligosaccharide--protein glycosyltransferase 48 kDa subunit OS=Homo sapiens OX=9606 GN=DDOST PE=1 SV=4	WP	79	1.9	10	2100000000	1800000000	0.8571	-0.2224
Q08345	DDR1	DDR1 CAK EDDR1 NEP NTRK4 PTK3A RTK6 TRKE	DDR1	Epithelial discoidin domain-containing receptor 1 OS=Homo sapiens OX=9606 GN=DDR1 PE=1 SV=1	WP	13	1.11	4	53000000	43000000	0.8113	-0.3017
Q96HY6	DDRGK	DDRGK1 C20orf116 UFBP1	DDRGK1	DDRGK domain-containing protein 1 OS=Homo sapiens OX=9606 GN=DDRGK1 PE=1 SV=2	WP	32	1.51	6	720000000	520000000	0.7222	-0.4695
P30046	DOPD	DDT	DDT	D-dopachrome decarboxylase OS=Homo sapiens OX=9606 GN=DDT PE=1 SV=3	WP	26	1.41	2	3500000000	2900000000	0.8286	-0.2713
Q92499	DDX1	DDX1	DDX1	ATP-dependent RNA helicase DDX1 OS=Homo sapiens OX=9606 GN=DDX1 PE=1 SV=2	WP	228	2.36	23	4400000000	3300000000	0.75	-0.415
Q13206	DDX10	DDX10	DDX10	Probable ATP-dependent RNA helicase DDX10 OS=Homo sapiens OX=9606 GN=DDX10 PE=1 SV=2	WP	14	1.15	8	96000000	56000000	0.5833	-0.7776
Q92841	DDX17	DDX17	DDX17	Probable ATP-dependent RNA helicase DDX17 OS=Homo sapiens OX=9606 GN=DDX17 PE=1 SV=2	WP	402	2.6	20	5400000000	4800000000	0.8889	-0.1699
Q9NVP1	DDX18	DDX18 cPERP-D	DDX18	ATP-dependent RNA helicase DDX18 OS=Homo sapiens OX=9606 GN=DDX18 PE=1 SV=2	WP	104	2.02	13	1200000000	1100000000	0.9167	-0.1255
Q9NUU7	DD19A	DDX19A DDX19L	DDX19A	ATP-dependent RNA helicase DDX19A OS=Homo sapiens OX=9606 GN=DDX19A PE=1 SV=1	WP	133	2.12	13	3600000000	2900000000	0.8056	-0.3119
Q9UMR2	DD19B	DDX19B DBP5 DDX19 TDBP	DDX19B	ATP-dependent RNA helicase DDX19B OS=Homo sapiens OX=9606 GN=DDX19B PE=1 SV=1	WP	129	2.11	11	3600000000	2900000000	0.8056	-0.3119
Q9UHI6	DDX20	DDX20 DP103 GEMIN3	DDX20	Probable ATP-dependent RNA helicase DDX20 OS=Homo sapiens OX=9606 GN=DDX20 PE=1 SV=2	WP	62	1.79	10	520000000	440000000	0.8462	-0.241
Q9NR30	DDX21	DDX21	DDX21	Nucleolar RNA helicase 2 OS=Homo sapiens OX=9606 GN=DDX21 PE=1 SV=5	WP	227	2.36	18	2500000000	2700000000	1.08	0.111
Q9BUQ8	DDX23	DDX23	DDX23	Probable ATP-dependent RNA helicase DDX23 OS=Homo sapiens OX=9606 GN=DDX23 PE=1 SV=3	WP	116	2.06	22	590000000	690000000	1.1695	0.2259
Q9GZR7	DDX24	DDX24	DDX24	ATP-dependent RNA helicase DDX24 OS=Homo sapiens OX=9606 GN=DDX24 PE=1 SV=1	WP	63	1.8	12	450000000	460000000	1.0222	0.0317
Q96GQ7	DDX27	DDX27 cPERP-F RHLP HSPC259 PP3241	DDX27	Probable ATP-dependent RNA helicase DDX27 OS=Homo sapiens OX=9606 GN=DDX27 PE=1 SV=2	WP	29	1.46	8	320000000	260000000	0.8125	-0.2996
Q9NUL7	DDX28	DDX28 MDDX28	DDX28	Probable ATP-dependent RNA helicase DDX28 OS=Homo sapiens OX=9606 GN=DDX28 PE=1 SV=2	WP	13	1.11	6	100000000	93000000	0.93	-0.1047
Q9H8H2	DDX31	DDX31	DDX31	Probable ATP-dependent RNA helicase DDX31 OS=Homo sapiens OX=9606 GN=DDX31 PE=1 SV=2	WP	16	1.2	7	120000000	120000000	1	0
O00148	DX39A	DDX39A DDX39	DDX39A	ATP-dependent RNA helicase DDX39A OS=Homo sapiens OX=9606 GN=DDX39A PE=1 SV=2	WP	483	2.68	4	3100000000	2500000000	0.8065	-0.3103
Q13838	DX39B	DDX39B BAT1 UAP56	DDX39B	Spliceosome RNA helicase DDX39B OS=Homo sapiens OX=9606 GN=DDX39B PE=1 SV=1	WP	568	2.75	6	15000000000	12000000000	0.8	-0.3219
O00571	DDX3X	DDX3X DBX DDX3	DDX3X	ATP-dependent RNA helicase DDX3X OS=Homo sapiens OX=9606 GN=DDX3X PE=1 SV=3	WP	267	2.43	21	4600000000	3800000000	0.8261	-0.2756
O15523	DDX3Y	DDX3Y DBY	DDX3Y	ATP-dependent RNA helicase DDX3Y OS=Homo sapiens OX=9606 GN=DDX3Y PE=1 SV=2	WP	185	2.27	14	4600000000	3800000000	0.8261	-0.2756
Q9NQI0	DDX4	DDX4 VASA	DDX4	Probable ATP-dependent RNA helicase DDX4 OS=Homo sapiens OX=9606 GN=DDX4 PE=1 SV=2	WP	32	1.51	2	4300000000	3600000000	0.8372	-0.2563
Q9UJV9	DDX41	DDX41 ABS	DDX41	Probable ATP-dependent RNA helicase DDX41 OS=Homo sapiens OX=9606 GN=DDX41 PE=1 SV=2	WP	51	1.71	13	280000000	270000000	0.9643	-0.0525
Q86XP3	DDX42	DDX42	DDX42	ATP-dependent RNA helicase DDX42 OS=Homo sapiens OX=9606 GN=DDX42 PE=1 SV=1	WP	210	2.32	29	1700000000	1200000000	0.7059	-0.5025
Q7L014	DDX46	DDX46 KIAA0801	DDX46	Probable ATP-dependent RNA helicase DDX46 OS=Homo sapiens OX=9606 GN=DDX46 PE=1 SV=2	WP	441	2.64	36	2700000000	2300000000	0.8519	-0.2313
Q9H0S4	DDX47	DDX47	DDX47	Probable ATP-dependent RNA helicase DDX47 OS=Homo sapiens OX=9606 GN=DDX47 PE=1 SV=1	WP	86	1.93	12	550000000	510000000	0.9273	-0.1089
Q9Y6V7	DDX49	DDX49	DDX49	Probable ATP-dependent RNA helicase DDX49 OS=Homo sapiens OX=9606 GN=DDX49 PE=1 SV=1	WP	20	1.3	4	240000000	210000000	0.875	-0.1926
P17844	DDX5	DDX5 G17P1 HELR HLR1	DDX5	Probable ATP-dependent RNA helicase DDX5 OS=Homo sapiens OX=9606 GN=DDX5 PE=1 SV=1	WP	265	2.42	13	4200000000	4400000000	1.0476	0.0671
Q9BQ39	DDX50	DDX50	DDX50	ATP-dependent RNA helicase DDX50 OS=Homo sapiens OX=9606 GN=DDX50 PE=1 SV=1	WP	57	1.76	9	330000000	300000000	0.9091	-0.1375
Q8N8A6	DDX51	DDX51	DDX51	ATP-dependent RNA helicase DDX51 OS=Homo sapiens OX=9606 GN=DDX51 PE=1 SV=3	WP	13	1.11	6	65000000	55000000	0.8462	-0.241
Q9Y2R4	DDX52	DDX52 ROK1 HUSSY-19	DDX52	Probable ATP-dependent RNA helicase DDX52 OS=Homo sapiens OX=9606 GN=DDX52 PE=1 SV=3	WP	20	1.3	6	430000000	250000000	0.5814	-0.7824
Q8TDD1	DDX54	DDX54	DDX54	ATP-dependent RNA helicase DDX54 OS=Homo sapiens OX=9606 GN=DDX54 PE=1 SV=2	WP	56	1.75	13	680000000	540000000	0.7941	-0.3326
Q8NHQ9	DDX55	DDX55 KIAA1595	DDX55	ATP-dependent RNA helicase DDX55 OS=Homo sapiens OX=9606 GN=DDX55 PE=1 SV=3	WP	11	1.04	3	150000000	150000000	1	0
Q9NY93	DDX56	DDX56 DDX21 NOH61	DDX56	Probable ATP-dependent RNA helicase DDX56 OS=Homo sapiens OX=9606 GN=DDX56 PE=1 SV=1	WP	46	1.66	11	410000000	350000000	0.8537	-0.2283
O95786	DDX58	DDX58	DDX58	Antiviral innate immune response receptor RIG-I OS=Homo sapiens OX=9606 GN=DDX58 PE=1 SV=2	WP	9	0.95	6	110000000	42000000	0.3818	-1.389
Q5T1V6	DDX59	DDX59 ZNHIT5	DDX59	Probable ATP-dependent RNA helicase DDX59 OS=Homo sapiens OX=9606 GN=DDX59 PE=1 SV=1	WP	60	1.78	12	1200000000	1000000000	0.8333	-0.263
P26196	DDX6	DDX6 HLR2 RCK	DDX6	Probable ATP-dependent RNA helicase DDX6 OS=Homo sapiens OX=9606 GN=DDX6 PE=1 SV=2	WP	233	2.37	16	5200000000	3800000000	0.7308	-0.4525
Q8IY21	DDX60	DDX60	DDX60	Probable ATP-dependent RNA helicase DDX60 OS=Homo sapiens OX=9606 GN=DDX60 PE=1 SV=3	WP	11	1.04	5	40000000	27000000	0.675	-0.567
O75398	DEAF1	DEAF1 SPN ZMYND5	DEAF1	Deformed epidermal autoregulatory factor 1 homolog OS=Homo sapiens OX=9606 GN=DEAF1 PE=1 SV=1	WP	4	0.6	2	12000000	12000000	1	0
Q16698	DECR	DECR1 DECR SDR18C1	DECR1	2,4-dienoyl-CoA reductase [(3E)-enoyl-CoA-producing], mitochondrial OS=Homo sapiens OX=9606 GN=DECR1 PE=1 SV=1	WP	19	1.28	6	470000000	400000000	0.8511	-0.2327
Q9NUI1	DECR2	DECR2 PDCR SDR17C1	DECR2	Peroxisomal 2,4-dienoyl-CoA reductase [(3E)-enoyl-CoA-producing] OS=Homo sapiens OX=9606 GN=DECR2 PE=1 SV=1	WP	5	0.7	2	20000000	19000000	0.95	-0.074
P35659	DEK	DEK	DEK	Protein DEK OS=Homo sapiens OX=9606 GN=DEK PE=1 SV=1	WP	76	1.88	9	940000000	630000000	0.6702	-0.5773
Q8TCE6	DEN10	DENND10 FAM45A	DENND10	DENN domain-containing protein 10 OS=Homo sapiens OX=9606 GN=DENND10 PE=1 SV=1	WP	44	1.64	7	620000000	520000000	0.8387	-0.2538
Q6NSW5	DE10B	DENND10P1 FAM45 FAM45BP HT011	DENND10P1	Putative DENN domain-containing protein 10 B OS=Homo sapiens OX=9606 GN=DENND10P1 PE=5 SV=1	WP	36	1.56	6	570000000	470000000	0.8246	-0.2783
A4D1U4	DEN11	DENND11 KIAA1147 LCHN	DENND11	DENN domain-containing protein 11 OS=Homo sapiens OX=9606 GN=DENND11 PE=1 SV=1	WP	9	0.95	3	50000000	30000000	0.6	-0.737
Q8TEH3	DEN1A	DENND1A FAM31A KIAA1608	DENND1A	DENN domain-containing protein 1A OS=Homo sapiens OX=9606 GN=DENND1A PE=1 SV=2	WP	5	0.7	3	34000000	27000000	0.7941	-0.3326
Q7Z401	MYCPP	DENND4A IRLB MYCPBP	DENND4A	C-myc promoter-binding protein OS=Homo sapiens OX=9606 GN=DENND4A PE=1 SV=2	WP	13	1.11	10	48000000	40000000	0.8333	-0.263
Q5VZ89	DEN4C	DENND4C C9orf55 C9orf55B	DENND4C	DENN domain-containing protein 4C OS=Homo sapiens OX=9606 GN=DENND4C PE=1 SV=3	WP	65	1.81	19	270000000	180000000	0.6667	-0.585
Q6ZUT9	DEN5B	DENND5B	DENND5B	DENN domain-containing protein 5B OS=Homo sapiens OX=9606 GN=DENND5B PE=1 SV=2	WP	9	0.95	4	69000000	48000000	0.6957	-0.5236
Q8IWF6	DEN6A	DENND6A FAM116A	DENND6A	Protein DENND6A OS=Homo sapiens OX=9606 GN=DENND6A PE=1 SV=1	WP	11	1.04	5	65000000	48000000	0.7385	-0.4374
O43583	DENR	DENR DRP1 H14	DENR	Density-regulated protein OS=Homo sapiens OX=9606 GN=DENR PE=1 SV=2	WP	51	1.71	5	1100000000	900000000	0.8182	-0.2895
Q8WUY9	DEP1B	DEPDC1B XTP8	DEPDC1B	DEP domain-containing protein 1B OS=Homo sapiens OX=9606 GN=DEPDC1B PE=1 SV=2	WP	2	0.3	2	20000000	18000000	0.9	-0.152
O75140	DEPD5	DEPDC5 KIAA0645	DEPDC5	GATOR complex protein DEPDC5 OS=Homo sapiens OX=9606 GN=DEPDC5 PE=1 SV=2	WP	11	1.04	6	47000000	16000000	0.3404	-1.5546
Q8TB45	DPTOR	DEPTOR DEPDC6	DEPTOR	DEP domain-containing mTOR-interacting protein OS=Homo sapiens OX=9606 GN=DEPTOR PE=1 SV=2	WP	3	0.48	2	5900000	1	0	-22.4923
Q9Y315	DEOC	DERA CGI-26	DERA	Deoxyribose-phosphate aldolase OS=Homo sapiens OX=9606 GN=DERA PE=1 SV=2	WP	43	1.63	9	1300000000	970000000	0.7462	-0.4225
Q9GZP9	DERL2	DERL2 DER2 FLANA CGI-101 SBBI53	DERL2	Derlin-2 OS=Homo sapiens OX=9606 GN=DERL2 PE=1 SV=1	WP	2	0.3	2	50000000	35000000	0.7	-0.5146
Q6ICB0	DESI1	DESI1 FAM152B PPPDE2	DESI1	Desumoylating isopeptidase 1 OS=Homo sapiens OX=9606 GN=DESI1 PE=1 SV=1	WP	12	1.08	2	610000000	490000000	0.8033	-0.316
O00273	DFFA	DFFA DFF1 DFF45 H13	DFFA	DNA fragmentation factor subunit alpha OS=Homo sapiens OX=9606 GN=DFFA PE=1 SV=1	WP	102	2.01	10	2000000000	2100000000	1.05	0.0704
O76075	DFFB	DFFB CAD DFF2 DFF40	DFFB	DNA fragmentation factor subunit beta OS=Homo sapiens OX=9606 GN=DFFB PE=1 SV=1	WP	13	1.11	3	220000000	150000000	0.6818	-0.5525
Q8WYQ5	DGCR8	DGCR8 C22orf12 DGCRK6 LP4941	DGCR8	Microprocessor complex subunit DGCR8 OS=Homo sapiens OX=9606 GN=DGCR8 PE=1 SV=1	WP	7	0.85	6	49000000	43000000	0.8776	-0.1884
P23743	DGKA	DGKA DAGK DAGK1	DGKA	Diacylglycerol kinase alpha OS=Homo sapiens OX=9606 GN=DGKA PE=1 SV=3	WP	31	1.49	8	180000000	120000000	0.6667	-0.585
Q16760	DGKD	DGKD KIAA0145	DGKD	Diacylglycerol kinase delta OS=Homo sapiens OX=9606 GN=DGKD PE=1 SV=4	WP	3	0.48	2	20000000	16000000	0.8	-0.3219
P52429	DGKE	DGKE DAGK5	DGKE	Diacylglycerol kinase epsilon OS=Homo sapiens OX=9606 GN=DGKE PE=1 SV=1	WP	3	0.48	2	90000000	29000000	0.3222	-1.6339
Q86XP1	DGKH	DGKH	DGKH	Diacylglycerol kinase eta OS=Homo sapiens OX=9606 GN=DGKH PE=1 SV=1	WP	31	1.49	9	180000000	130000000	0.7222	-0.4695
Q13574	DGKZ	DGKZ DAGK6	DGKZ	Diacylglycerol kinase zeta OS=Homo sapiens OX=9606 GN=DGKZ PE=1 SV=4	WP	4	0.6	3	19000000	13000000	0.6842	-0.5475
Q7Z3D6	GLUCM	DGLUCY C14orf159 UNQ2439/PRO5000	DGLUCY	D-glutamate cyclase, mitochondrial OS=Homo sapiens OX=9606 GN=DGLUCY PE=1 SV=2	WP	38	1.58	8	730000000	530000000	0.726	-0.4619
Q15392	DHC24	DHCR24 KIAA0018	DHCR24	Delta(24)-sterol reductase OS=Homo sapiens OX=9606 GN=DHCR24 PE=1 SV=2	WP	5	0.7	3	140000000	140000000	1	0
Q9UBM7	DHCR7	DHCR7 D7SR	DHCR7	7-dehydrocholesterol reductase OS=Homo sapiens OX=9606 GN=DHCR7 PE=1 SV=1	WP	16	1.2	4	580000000	440000000	0.7586	-0.3985
Q86SQ9	DHDDS	DHDDS HDS	DHDDS	Dehydrodolichyl diphosphate synthase complex subunit DHDDS OS=Homo sapiens OX=9606 GN=DHDDS PE=1 SV=3	WP	6	0.78	3	130000000	91000000	0.7	-0.5146
P00374	DYR	DHFR	DHFR	Dihydrofolate reductase OS=Homo sapiens OX=9606 GN=DHFR PE=1 SV=2	WP	64	1.81	9	2300000000	1300000000	0.5652	-0.8231
Q86XF0	DYR2	DHFR2 DHFRL1 DHFRP4	DHFR2	Dihydrofolate reductase 2, mitochondrial OS=Homo sapiens OX=9606 GN=DHFR2 PE=1 SV=1	WP	9	0.95	2	1800000000	930000000	0.5167	-0.9527
Q02127	PYRD	DHODH	DHODH	Dihydroorotate dehydrogenase (quinone), mitochondrial OS=Homo sapiens OX=9606 GN=DHODH PE=1 SV=3	WP	31	1.49	7	240000000	210000000	0.875	-0.1926
P49366	DHYS	DHPS DS	DHPS	Deoxyhypusine synthase OS=Homo sapiens OX=9606 GN=DHPS PE=1 SV=1	WP	54	1.73	7	560000000	400000000	0.7143	-0.4854
Q96LJ7	DHRS1	DHRS1 SDR19C1	DHRS1	Dehydrogenase/reductase SDR family member 1 OS=Homo sapiens OX=9606 GN=DHRS1 PE=1 SV=1	WP	12	1.08	4	96000000	71000000	0.7396	-0.4352
Q6UWP2	DHR11	DHRS11 SDR24C1 UNQ836/PRO1774	DHRS11	Dehydrogenase/reductase SDR family member 11 OS=Homo sapiens OX=9606 GN=DHRS11 PE=1 SV=1	WP	12	1.08	3	290000000	170000000	0.5862	-0.7705
Q6UX07	DHR13	DHRS13 SDR7C5 UNQ419/PRO853	DHRS13	Dehydrogenase/reductase SDR family member 13 OS=Homo sapiens OX=9606 GN=DHRS13 PE=2 SV=1	WP	4	0.6	2	170000000	120000000	0.7059	-0.5025
Q13268	DHRS2	DHRS2 SDR25C1	DHRS2	Dehydrogenase/reductase SDR family member 2, mitochondrial OS=Homo sapiens OX=9606 GN=DHRS2 PE=1 SV=4	WP	8	0.9	2	86000000	73000000	0.8488	-0.2364
O75911	DHRS3	DHRS3 RDH17 SDR16C1 UNQ2424/PRO4983	DHRS3	Short-chain dehydrogenase/reductase 3 OS=Homo sapiens OX=9606 GN=DHRS3 PE=1 SV=2	WP	17	1.23	2	180000000	130000000	0.7222	-0.4695
Q9BTZ2	DHRS4	DHRS4 SDR25C2 UNQ851/PRO1800	DHRS4	Dehydrogenase/reductase SDR family member 4 OS=Homo sapiens OX=9606 GN=DHRS4 PE=1 SV=3	WP	30	1.48	3	390000000	390000000	1	0
Q9Y394	DHRS7	DHRS7 DHRS7A RETSDR4 SDR34C1 CGI-86 UNQ285/PRO3448	DHRS7	Dehydrogenase/reductase SDR family member 7 OS=Homo sapiens OX=9606 GN=DHRS7 PE=1 SV=1	WP	26	1.41	6	2000000000	1500000000	0.75	-0.415
Q6IAN0	DRS7B	DHRS7B SDR32C1 CGI-93 UNQ212/PRO238	DHRS7B	Dehydrogenase/reductase SDR family member 7B OS=Homo sapiens OX=9606 GN=DHRS7B PE=1 SV=2	WP	26	1.41	8	360000000	360000000	1	0
Q8N5I4	DHRSX	DHRSX CXorf11 DHRS5X SDR46C1 SDR7C6 UNQ6508/PRO21433	DHRSX	Dehydrogenase/reductase SDR family member on chromosome X OS=Homo sapiens OX=9606 GN=DHRSX PE=1 SV=2	WP	15	1.18	3	160000000	200000000	1.25	0.3219
Q96HY7	DHTK1	DHTKD1 KIAA1630	DHTKD1	Probable 2-oxoglutarate dehydrogenase E1 component DHKTD1, mitochondrial OS=Homo sapiens OX=9606 GN=DHTKD1 PE=1 SV=2	WP	44	1.64	9	710000000	630000000	0.8873	-0.1725
O43143	DHX15	DHX15 DBP1 DDX15	DHX15	Pre-mRNA-splicing factor ATP-dependent RNA helicase DHX15 OS=Homo sapiens OX=9606 GN=DHX15 PE=1 SV=2	WP	276	2.44	21	2800000000	2400000000	0.8571	-0.2224
O60231	DHX16	DHX16 DBP2 DDX16 KIAA0577 PRP2	DHX16	Pre-mRNA-splicing factor ATP-dependent RNA helicase DHX16 OS=Homo sapiens OX=9606 GN=DHX16 PE=1 SV=2	WP	120	2.08	15	530000000	420000000	0.7925	-0.3356
Q7Z478	DHX29	DHX29 DDX29	DHX29	ATP-dependent RNA helicase DHX29 OS=Homo sapiens OX=9606 GN=DHX29 PE=1 SV=2	WP	55	1.74	16	400000000	320000000	0.8	-0.3219
Q7L2E3	DHX30	DHX30 DDX30 KIAA0890	DHX30	ATP-dependent RNA helicase DHX30 OS=Homo sapiens OX=9606 GN=DHX30 PE=1 SV=1	WP	187	2.27	30	750000000	640000000	0.8533	-0.2288
Q7L7V1	DHX32	DHX32 DDX32	DHX32	Putative pre-mRNA-splicing factor ATP-dependent RNA helicase DHX32 OS=Homo sapiens OX=9606 GN=DHX32 PE=1 SV=1	WP	22	1.34	6	65000000	59000000	0.9077	-0.1397
Q9H6R0	DHX33	DHX33 DDX33	DHX33	ATP-dependent RNA helicase DHX33 OS=Homo sapiens OX=9606 GN=DHX33 PE=1 SV=2	WP	7	0.85	4	11000000	14000000	1.2727	0.3479
Q14147	DHX34	DHX34 DDX34 KIAA0134	DHX34	Probable ATP-dependent RNA helicase DHX34 OS=Homo sapiens OX=9606 GN=DHX34 PE=1 SV=2	WP	13	1.11	9	67000000	42000000	0.6269	-0.6738
Q9H5Z1	DHX35	DHX35 C20orf15 DDX35	DHX35	Probable ATP-dependent RNA helicase DHX35 OS=Homo sapiens OX=9606 GN=DHX35 PE=1 SV=2	WP	2	0.3	2	5200000	9500000	1.8269	0.8694
Q9H2U1	DHX36	DHX36 DDX36 KIAA1488 MLEL1 RHAU	DHX36	ATP-dependent DNA/RNA helicase DHX36 OS=Homo sapiens OX=9606 GN=DHX36 PE=1 SV=2	WP	55	1.74	15	480000000	460000000	0.9583	-0.0614
Q8IY37	DHX37	DHX37 DDX37 KIAA1517	DHX37	Probable ATP-dependent RNA helicase DHX37 OS=Homo sapiens OX=9606 GN=DHX37 PE=1 SV=1	WP	45	1.65	12	190000000	160000000	0.8421	-0.2479
Q92620	PRP16	DHX38 DDX38 KIAA0224 PRP16	DHX38	Pre-mRNA-splicing factor ATP-dependent RNA helicase PRP16 OS=Homo sapiens OX=9606 GN=DHX38 PE=1 SV=2	WP	90	1.95	17	550000000	390000000	0.7091	-0.496
Q8IX18	DHX40	DHX40 DDX40 ARG147	DHX40	Probable ATP-dependent RNA helicase DHX40 OS=Homo sapiens OX=9606 GN=DHX40 PE=1 SV=2	WP	36	1.56	8	270000000	270000000	1	0
Q6P158	DHX57	DHX57	DHX57	Putative ATP-dependent RNA helicase DHX57 OS=Homo sapiens OX=9606 GN=DHX57 PE=1 SV=2	WP	96	1.98	21	520000000	390000000	0.75	-0.415
Q14562	DHX8	DHX8 DDX8	DHX8	ATP-dependent RNA helicase DHX8 OS=Homo sapiens OX=9606 GN=DHX8 PE=1 SV=1	WP	61	1.79	17	170000000	140000000	0.8235	-0.2801
Q08211	DHX9	DHX9 DDX9 LKP NDH2	DHX9	ATP-dependent RNA helicase A OS=Homo sapiens OX=9606 GN=DHX9 PE=1 SV=4	WP	549	2.74	38	8000000000	7900000000	0.9875	-0.0181
Q9NR28	DBLOH	DIABLO SMAC	DIABLO	Diablo homolog, mitochondrial OS=Homo sapiens OX=9606 GN=DIABLO PE=1 SV=1	WP	88	1.94	8	5700000000	4800000000	0.8421	-0.2479
O60610	DIAP1	DIAPH1 DIAP1	DIAPH1	Protein diaphanous homolog 1 OS=Homo sapiens OX=9606 GN=DIAPH1 PE=1 SV=2	WP	252	2.4	29	2000000000	1800000000	0.9	-0.152
O60879	DIAP2	DIAPH2 DIA	DIAPH2	Protein diaphanous homolog 2 OS=Homo sapiens OX=9606 GN=DIAPH2 PE=1 SV=1	WP	54	1.73	12	230000000	170000000	0.7391	-0.4361
Q9NSV4	DIAP3	DIAPH3 DIAP3	DIAPH3	Protein diaphanous homolog 3 OS=Homo sapiens OX=9606 GN=DIAPH3 PE=1 SV=4	WP	27	1.43	11	100000000	78000000	0.78	-0.3585
Q9UPY3	DICER	DICER1 DICER HERNA KIAA0928	DICER1	Endoribonuclease Dicer OS=Homo sapiens OX=9606 GN=DICER1 PE=1 SV=3	WP	115	2.06	23	1000000000	800000000	0.8	-0.3219
Q9BTC0	DIDO1	DIDO1 C20orf158 DATF1 KIAA0333	DIDO1	Death-inducer obliterator 1 OS=Homo sapiens OX=9606 GN=DIDO1 PE=1 SV=5	WP	97	1.99	27	450000000	280000000	0.6222	-0.6845
Q9UNQ2	DIM1	DIMT1 DIMT1L HUSSY-05	DIMT1	Probable dimethyladenosine transferase OS=Homo sapiens OX=9606 GN=DIMT1 PE=1 SV=1	WP	30	1.48	7	320000000	320000000	1	0
Q14689	DIP2A	DIP2A C21orf106 DIP2 KIAA0184	DIP2A	Disco-interacting protein 2 homolog A OS=Homo sapiens OX=9606 GN=DIP2A PE=1 SV=2	WP	35	1.54	7	130000000	82000000	0.6308	-0.6648
Q9P265	DIP2B	DIP2B KIAA1463	DIP2B	Disco-interacting protein 2 homolog B OS=Homo sapiens OX=9606 GN=DIP2B PE=1 SV=3	WP	89	1.95	18	310000000	310000000	1	0
Q9Y2E4	DIP2C	DIP2C KIAA0934	DIP2C	Disco-interacting protein 2 homolog C OS=Homo sapiens OX=9606 GN=DIP2C PE=1 SV=2	WP	46	1.66	10	170000000	110000000	0.6471	-0.628
Q9Y2L1	RRP44	DIS3 KIAA1008 RRP44	DIS3	Exosome complex exonuclease RRP44 OS=Homo sapiens OX=9606 GN=DIS3 PE=1 SV=2	WP	147	2.17	20	1200000000	960000000	0.8	-0.3219
Q8TF46	DI3L1	DIS3L DIS3L1 KIAA1955	DIS3L	DIS3-like exonuclease 1 OS=Homo sapiens OX=9606 GN=DIS3L PE=1 SV=2	WP	10	1	5	57000000	37000000	0.6491	-0.6234
Q8IYB7	DI3L2	DIS3L2 FAM6A	DIS3L2	DIS3-like exonuclease 2 OS=Homo sapiens OX=9606 GN=DIS3L2 PE=1 SV=4	WP	63	1.8	15	540000000	400000000	0.7407	-0.433
O60832	DKC1	DKC1 NOLA4	DKC1	H/ACA ribonucleoprotein complex subunit DKC1 OS=Homo sapiens OX=9606 GN=DKC1 PE=1 SV=3	WP	38	1.58	6	360000000	310000000	0.8611	-0.2157
P10515	ODP2	DLAT DLTA	DLAT	Dihydrolipoyllysine-residue acetyltransferase component of pyruvate dehydrogenase complex, mitochondrial OS=Homo sapiens OX=9606 GN=DLAT PE=1 SV=3	WP	96	1.98	13	4100000000	4000000000	0.9756	-0.0356
P09622	DLDH	DLD GCSL LAD PHE3	DLD	Dihydrolipoyl dehydrogenase, mitochondrial OS=Homo sapiens OX=9606 GN=DLD PE=1 SV=2	WP	158	2.2	12	10000000000	9000000000	0.9	-0.152
Q12959	DLG1	DLG1	DLG1	Disks large homolog 1 OS=Homo sapiens OX=9606 GN=DLG1 PE=1 SV=2	WP	69	1.84	15	680000000	560000000	0.8235	-0.2801
Q92796	DLG3	DLG3 KIAA1232	DLG3	Disks large homolog 3 OS=Homo sapiens OX=9606 GN=DLG3 PE=1 SV=2	WP	57	1.76	8	740000000	640000000	0.8649	-0.2095
Q9Y2H0	DLGP4	DLGAP4 DAP4 KIAA0964 SAPAP4	DLGAP4	Disks large-associated protein 4 OS=Homo sapiens OX=9606 GN=DLGAP4 PE=1 SV=3	WP	10	1	5	310000000	270000000	0.871	-0.1993
Q15398	DLGP5	DLGAP5 DLG7 KIAA0008	DLGAP5	Disks large-associated protein 5 OS=Homo sapiens OX=9606 GN=DLGAP5 PE=1 SV=2	WP	30	1.48	9	190000000	100000000	0.5263	-0.926
P36957	ODO2	DLST DLTS	DLST	Dihydrolipoyllysine-residue succinyltransferase component of 2-oxoglutarate dehydrogenase complex, mitochondrial OS=Homo sapiens OX=9606 GN=DLST PE=1 SV=4	WP	187	2.27	8	11000000000	9000000000	0.8182	-0.2895
Q99766	ATP5S	DMAC2L ATP5S ATPW	DMAC2L	ATP synthase subunit s, mitochondrial OS=Homo sapiens OX=9606 GN=DMAC2L PE=1 SV=3	WP	17	1.23	5	180000000	140000000	0.7778	-0.3626
Q9NPF5	DMAP1	DMAP1 KIAA1425	DMAP1	DNA methyltransferase 1-associated protein 1 OS=Homo sapiens OX=9606 GN=DMAP1 PE=1 SV=1	WP	55	1.74	10	200000000	150000000	0.75	-0.415
P11532	DMD	DMD	DMD	Dystrophin OS=Homo sapiens OX=9606 GN=DMD PE=1 SV=3	WP	17	1.23	3	260000000	150000000	0.5769	-0.7935
Q9Y222	DMTF1	DMTF1 DMP1	DMTF1	Cyclin-D-binding Myb-like transcription factor 1 OS=Homo sapiens OX=9606 GN=DMTF1 PE=1 SV=1	WP	3	0.48	2	15000000	7400000	0.4933	-1.0194
Q09019	DMWD	DMWD DM9	DMWD	Dystrophia myotonica WD repeat-containing protein OS=Homo sapiens OX=9606 GN=DMWD PE=1 SV=3	WP	4	0.6	3	37000000	18000000	0.4865	-1.0395
Q9Y485	DMXL1	DMXL1 XL1	DMXL1	DmX-like protein 1 OS=Homo sapiens OX=9606 GN=DMXL1 PE=1 SV=3	WP	37	1.57	15	120000000	77000000	0.6417	-0.6401
Q8TDJ6	DMXL2	DMXL2 KIAA0856	DMXL2	DmX-like protein 2 OS=Homo sapiens OX=9606 GN=DMXL2 PE=1 SV=2	WP	19	1.28	11	61000000	39000000	0.6393	-0.6453
P51530	DNA2	DNA2 DNA2L KIAA0083	DNA2	DNA replication ATP-dependent helicase/nuclease DNA2 OS=Homo sapiens OX=9606 GN=DNA2 PE=1 SV=3	WP	5	0.7	2	43000000	32000000	0.7442	-0.4263
Q96MX6	DAA10	DNAAF10 WDR92	DNAAF10	Dynein axonemal assembly factor 10 OS=Homo sapiens OX=9606 GN=DNAAF10 PE=1 SV=1	WP	8	0.9	3	180000000	230000000	1.2778	0.3536
Q9NVR5	KTU	DNAAF2 C14orf104 KTU	DNAAF2	Protein kintoun OS=Homo sapiens OX=9606 GN=DNAAF2 PE=1 SV=2	WP	22	1.34	5	120000000	92000000	0.7667	-0.3833
Q86Y56	DAAF5	DNAAF5 HEATR2	DNAAF5	Dynein axonemal assembly factor 5 OS=Homo sapiens OX=9606 GN=DNAAF5 PE=1 SV=4	WP	102	2.01	12	1100000000	740000000	0.6727	-0.5719
P31689	DNJA1	DNAJA1 DNAJ2 HDJ2 HSJ2 HSPF4	DNAJA1	DnaJ homolog subfamily A member 1 OS=Homo sapiens OX=9606 GN=DNAJA1 PE=1 SV=2	WP	95	1.98	10	4200000000	4000000000	0.9524	-0.0704
O60884	DNJA2	DNAJA2 CPR3 HIRIP4	DNAJA2	DnaJ homolog subfamily A member 2 OS=Homo sapiens OX=9606 GN=DNAJA2 PE=1 SV=1	WP	61	1.79	9	990000000	770000000	0.7778	-0.3626
Q96EY1	DNJA3	DNAJA3 HCA57 TID1	DNAJA3	DnaJ homolog subfamily A member 3, mitochondrial OS=Homo sapiens OX=9606 GN=DNAJA3 PE=1 SV=2	WP	45	1.65	6	510000000	470000000	0.9216	-0.1178
P25685	DNJB1	DNAJB1 DNAJ1 HDJ1 HSPF1	DNAJB1	DnaJ homolog subfamily B member 1 OS=Homo sapiens OX=9606 GN=DNAJB1 PE=1 SV=4	WP	96	1.98	10	2000000000	1500000000	0.75	-0.415
Q9UBS4	DJB11	DNAJB11 EDJ ERJ3 HDJ9 PSEC0121 UNQ537/PRO1080	DNAJB11	DnaJ homolog subfamily B member 11 OS=Homo sapiens OX=9606 GN=DNAJB11 PE=1 SV=1	WP	151	2.18	13	4600000000	3800000000	0.8261	-0.2756
Q9NXW2	DJB12	DNAJB12	DNAJB12	DnaJ homolog subfamily B member 12 OS=Homo sapiens OX=9606 GN=DNAJB12 PE=1 SV=5	WP	13	1.11	5	70000000	110000000	1.5714	0.6521
Q9UDY4	DNJB4	DNAJB4 DNAJW HLJ1	DNAJB4	DnaJ homolog subfamily B member 4 OS=Homo sapiens OX=9606 GN=DNAJB4 PE=1 SV=1	WP	29	1.46	5	100000000	84000000	0.84	-0.2515
Q96KC8	DNJC1	DNAJC1 HTJ1	DNAJC1	DnaJ homolog subfamily C member 1 OS=Homo sapiens OX=9606 GN=DNAJC1 PE=1 SV=1	WP	17	1.23	7	210000000	150000000	0.7143	-0.4854
Q8IXB1	DJC10	DNAJC10 ERDJ5 UNQ495/PRO1012	DNAJC10	DnaJ homolog subfamily C member 10 OS=Homo sapiens OX=9606 GN=DNAJC10 PE=1 SV=2	WP	51	1.71	9	820000000	710000000	0.8659	-0.2078
Q9NVH1	DJC11	DNAJC11	DNAJC11	DnaJ homolog subfamily C member 11 OS=Homo sapiens OX=9606 GN=DNAJC11 PE=1 SV=2	WP	11	1.04	4	130000000	110000000	0.8462	-0.241
Q9UKB3	DJC12	DNAJC12 JDP1	DNAJC12	DnaJ homolog subfamily C member 12 OS=Homo sapiens OX=9606 GN=DNAJC12 PE=1 SV=1	WP	14	1.15	4	200000000	170000000	0.85	-0.2345
O75165	DJC13	DNAJC13 KIAA0678 RME8	DNAJC13	DnaJ homolog subfamily C member 13 OS=Homo sapiens OX=9606 GN=DNAJC13 PE=1 SV=5	WP	38	1.58	19	190000000	130000000	0.6842	-0.5475
Q9Y2G8	DJC16	DNAJC16 KIAA0962	DNAJC16	DnaJ homolog subfamily C member 16 OS=Homo sapiens OX=9606 GN=DNAJC16 PE=2 SV=3	WP	4	0.6	2	20000000	33000000	1.65	0.7225
Q9NVM6	DJC17	DNAJC17	DNAJC17	DnaJ homolog subfamily C member 17 OS=Homo sapiens OX=9606 GN=DNAJC17 PE=1 SV=1	WP	22	1.34	4	180000000	170000000	0.9444	-0.0825
Q96DA6	TIM14	DNAJC19 TIM14 TIMM14	DNAJC19	Mitochondrial import inner membrane translocase subunit TIM14 OS=Homo sapiens OX=9606 GN=DNAJC19 PE=1 SV=3	WP	13	1.11	2	300000000	270000000	0.9	-0.152
Q99543	DNJC2	DNAJC2 MPHOSPH11 MPP11 ZRF1	DNAJC2	DnaJ homolog subfamily C member 2 OS=Homo sapiens OX=9606 GN=DNAJC2 PE=1 SV=4	WP	79	1.9	16	510000000	390000000	0.7647	-0.387
Q5F1R6	DJC21	DNAJC21 DNAJA5	DNAJC21	DnaJ homolog subfamily C member 21 OS=Homo sapiens OX=9606 GN=DNAJC21 PE=1 SV=2	WP	27	1.43	8	230000000	170000000	0.7391	-0.4361
Q13217	DNJC3	DNAJC3 P58IPK PRKRI	DNAJC3	DnaJ homolog subfamily C member 3 OS=Homo sapiens OX=9606 GN=DNAJC3 PE=1 SV=1	WP	84	1.92	9	640000000	590000000	0.9219	-0.1174
Q99615	DNJC7	DNAJC7 TPR2 TTC2	DNAJC7	DnaJ homolog subfamily C member 7 OS=Homo sapiens OX=9606 GN=DNAJC7 PE=1 SV=2	WP	174	2.24	14	2900000000	2200000000	0.7586	-0.3985
O75937	DNJC8	DNAJC8 SPF31 HSPC315 HSPC331	DNAJC8	DnaJ homolog subfamily C member 8 OS=Homo sapiens OX=9606 GN=DNAJC8 PE=1 SV=2	WP	72	1.86	8	2500000000	2000000000	0.8	-0.3219
Q8WXX5	DNJC9	DNAJC9	DNAJC9	DnaJ homolog subfamily C member 9 OS=Homo sapiens OX=9606 GN=DNAJC9 PE=1 SV=1	WP	87	1.94	11	880000000	690000000	0.7841	-0.3509
O00115	DNS2A	DNASE2 DNASE2A DNL2	DNASE2	Deoxyribonuclease-2-alpha OS=Homo sapiens OX=9606 GN=DNASE2 PE=1 SV=2	WP	15	1.18	2	590000000	490000000	0.8305	-0.2679
Q5SXM8	DNLZ	DNLZ C9orf151	DNLZ	DNL-type zinc finger protein OS=Homo sapiens OX=9606 GN=DNLZ PE=1 SV=1	WP	16	1.2	2	340000000	260000000	0.7647	-0.387
Q05193	DYN1	DNM1 DNM	DNM1	Dynamin-1 OS=Homo sapiens OX=9606 GN=DNM1 PE=1 SV=2	WP	109	2.04	8	920000000	430000000	0.4674	-1.0973
O00429	DNM1L	DNM1L DLP1 DRP1	DNM1L	Dynamin-1-like protein OS=Homo sapiens OX=9606 GN=DNM1L PE=1 SV=2	WP	196	2.29	25	3700000000	2400000000	0.6486	-0.6245
P50570	DYN2	DNM2 DYN2	DNM2	Dynamin-2 OS=Homo sapiens OX=9606 GN=DNM2 PE=1 SV=2	WP	237	2.37	16	1600000000	960000000	0.6	-0.737
Q9UQ16	DYN3	DNM3 KIAA0820	DNM3	Dynamin-3 OS=Homo sapiens OX=9606 GN=DNM3 PE=1 SV=4	WP	121	2.08	6	530000000	550000000	1.0377	0.0534
Q6XZF7	DNMBP	DNMBP ARHGEF36 KIAA1010 TUBA	DNMBP	Dynamin-binding protein OS=Homo sapiens OX=9606 GN=DNMBP PE=1 SV=1	WP	23	1.36	9	190000000	100000000	0.5263	-0.926
P26358	DNMT1	DNMT1 AIM CXXC9 DNMT	DNMT1	DNA (cytosine-5)-methyltransferase 1 OS=Homo sapiens OX=9606 GN=DNMT1 PE=1 SV=2	WP	59	1.77	16	330000000	250000000	0.7576	-0.4005
Q9ULA0	DNPEP	DNPEP ASPEP DAP	DNPEP	Aspartyl aminopeptidase OS=Homo sapiens OX=9606 GN=DNPEP PE=1 SV=2	WP	78	1.89	9	1600000000	980000000	0.6125	-0.7072
O43598	DNPH1	DNPH1 C6orf108 RCL	DNPH1	2'-deoxynucleoside 5'-phosphate N-hydrolase 1 OS=Homo sapiens OX=9606 GN=DNPH1 PE=1 SV=1	WP	131	2.12	6	6800000000	4600000000	0.6765	-0.5639
Q5QJE6	TDIF2	DNTTIP2 ERBP TDIF2	DNTTIP2	Deoxynucleotidyltransferase terminal-interacting protein 2 OS=Homo sapiens OX=9606 GN=DNTTIP2 PE=1 SV=2	WP	10	1	7	48000000	37000000	0.7708	-0.3755
Q14185	DOCK1	DOCK1	DOCK1	Dedicator of cytokinesis protein 1 OS=Homo sapiens OX=9606 GN=DOCK1 PE=1 SV=2	WP	79	1.9	30	320000000	210000000	0.6563	-0.6077
Q5JSL3	DOC11	DOCK11 ZIZ2	DOCK11	Dedicator of cytokinesis protein 11 OS=Homo sapiens OX=9606 GN=DOCK11 PE=1 SV=2	WP	30	1.48	14	110000000	94000000	0.8545	-0.2268
Q8N1I0	DOCK4	DOCK4 KIAA0716	DOCK4	Dedicator of cytokinesis protein 4 OS=Homo sapiens OX=9606 GN=DOCK4 PE=1 SV=3	WP	19	1.28	10	87000000	70000000	0.8046	-0.3137
Q9H7D0	DOCK5	DOCK5	DOCK5	Dedicator of cytokinesis protein 5 OS=Homo sapiens OX=9606 GN=DOCK5 PE=1 SV=3	WP	16	1.2	8	59000000	41000000	0.6949	-0.5251
Q96HP0	DOCK6	DOCK6 KIAA1395	DOCK6	Dedicator of cytokinesis protein 6 OS=Homo sapiens OX=9606 GN=DOCK6 PE=1 SV=3	WP	24	1.38	4	30000000	34000000	1.1333	0.1806
Q96N67	DOCK7	DOCK7 KIAA1771	DOCK7	Dedicator of cytokinesis protein 7 OS=Homo sapiens OX=9606 GN=DOCK7 PE=1 SV=4	WP	101	2	21	370000000	310000000	0.8378	-0.2553
Q8NF50	DOCK8	DOCK8	DOCK8	Dedicator of cytokinesis protein 8 OS=Homo sapiens OX=9606 GN=DOCK8 PE=1 SV=3	WP	3	0.48	2	54000000	58000000	1.0741	0.1031
Q9BZ29	DOCK9	DOCK9 KIAA1058 ZIZ1	DOCK9	Dedicator of cytokinesis protein 9 OS=Homo sapiens OX=9606 GN=DOCK9 PE=1 SV=2	WP	17	1.23	10	48000000	32000000	0.6667	-0.585
Q9BU89	DOHH	DOHH HLRC1	DOHH	Deoxyhypusine hydroxylase OS=Homo sapiens OX=9606 GN=DOHH PE=1 SV=1	WP	24	1.38	6	390000000	340000000	0.8718	-0.1979
Q9NYP3	DONS	DONSON C21orf60	DONSON	Protein downstream neighbor of Son OS=Homo sapiens OX=9606 GN=DONSON PE=1 SV=2	WP	8	0.9	4	71000000	57000000	0.8028	-0.3169
Q5JWR5	DOP1	DOP1A DOPEY1 KIAA1117	DOP1A	Protein dopey-1 OS=Homo sapiens OX=9606 GN=DOP1A PE=2 SV=1	WP	6	0.78	4	90000000	63000000	0.7	-0.5146
Q9Y3R5	DOP2	DOP1B C21orf5 DOPEY2 KIAA0933	DOP1B	Protein dopey-2 OS=Homo sapiens OX=9606 GN=DOP1B PE=1 SV=5	WP	58	1.76	19	250000000	370000000	1.48	0.5656
Q9BVM2	DPCD	DPCD	DPCD	Protein DPCD OS=Homo sapiens OX=9606 GN=DPCD PE=1 SV=2	WP	48	1.68	8	820000000	670000000	0.8171	-0.2915
Q92782	DPF1	DPF1 BAF45B NEUD4	DPF1	Zinc finger protein neuro-d4 OS=Homo sapiens OX=9606 GN=DPF1 PE=1 SV=2	WP	8	0.9	3	41000000	33000000	0.8049	-0.3132
Q92785	REQU	DPF2 BAF45D REQ UBID4	DPF2	Zinc finger protein ubi-d4 OS=Homo sapiens OX=9606 GN=DPF2 PE=1 SV=2	WP	48	1.68	8	350000000	220000000	0.6286	-0.6699
Q9BZG8	DPH1	DPH1 DPH2L DPH2L1 OVCA1	DPH1	2-(3-amino-3-carboxypropyl)histidine synthase subunit 1 OS=Homo sapiens OX=9606 GN=DPH1 PE=1 SV=2	WP	12	1.08	6	160000000	100000000	0.625	-0.6781
Q9BQC3	DPH2	DPH2 DPH2L2	DPH2	2-(3-amino-3-carboxypropyl)histidine synthase subunit 2 OS=Homo sapiens OX=9606 GN=DPH2 PE=1 SV=1	WP	32	1.51	6	390000000	210000000	0.5385	-0.8931
Q9H2P9	DPH5	DPH5 AD-018 CGI-30 HSPC143 NPD015	DPH5	Diphthine methyl ester synthase OS=Homo sapiens OX=9606 GN=DPH5 PE=1 SV=2	WP	39	1.59	7	690000000	480000000	0.6957	-0.5236
Q9BTV6	DPH7	DPH7 C9orf112 WDR85	DPH7	Diphthine methyltransferase OS=Homo sapiens OX=9606 GN=DPH7 PE=1 SV=2	WP	9	0.95	3	77000000	25000000	0.3247	-1.6229
O60762	DPM1	DPM1	DPM1	Dolichol-phosphate mannosyltransferase subunit 1 OS=Homo sapiens OX=9606 GN=DPM1 PE=1 SV=1	WP	29	1.46	7	890000000	800000000	0.8989	-0.1538
Q9NY33	DPP3	DPP3	DPP3	Dipeptidyl peptidase 3 OS=Homo sapiens OX=9606 GN=DPP3 PE=1 SV=2	WP	164	2.21	21	4200000000	3200000000	0.7619	-0.3923
Q9UHL4	DPP2	DPP7 DPP2 QPP	DPP7	Dipeptidyl peptidase 2 OS=Homo sapiens OX=9606 GN=DPP7 PE=1 SV=3	WP	8	0.9	4	74000000	62000000	0.8378	-0.2553
Q6V1X1	DPP8	DPP8 DPRP1 MSTP097 MSTP135 MSTP141	DPP8	Dipeptidyl peptidase 8 OS=Homo sapiens OX=9606 GN=DPP8 PE=1 SV=1	WP	44	1.64	10	310000000	210000000	0.6774	-0.5619
Q86TI2	DPP9	DPP9 DPRP2	DPP9	Dipeptidyl peptidase 9 OS=Homo sapiens OX=9606 GN=DPP9 PE=1 SV=3	WP	75	1.88	12	1000000000	900000000	0.9	-0.152
Q2PZI1	D19L1	DPY19L1 GA0500 KIAA0877	DPY19L1	Probable C-mannosyltransferase DPY19L1 OS=Homo sapiens OX=9606 GN=DPY19L1 PE=2 SV=1	WP	6	0.78	2	57000000	63000000	1.1053	0.1444
Q6ZPD9	D19L3	DPY19L3	DPY19L3	Probable C-mannosyltransferase DPY19L3 OS=Homo sapiens OX=9606 GN=DPY19L3 PE=1 SV=1	WP	34	1.53	4	230000000	130000000	0.5652	-0.8231
Q9C005	DPY30	DPY30	DPY30	Protein dpy-30 homolog OS=Homo sapiens OX=9606 GN=DPY30 PE=1 SV=1	WP	16	1.2	4	1500000000	1200000000	0.8	-0.3219
Q12882	DPYD	DPYD	DPYD	Dihydropyrimidine dehydrogenase [NADP(+)] OS=Homo sapiens OX=9606 GN=DPYD PE=1 SV=2	WP	39	1.59	14	250000000	170000000	0.68	-0.5564
Q16555	DPYL2	DPYSL2 CRMP2 ULIP2	DPYSL2	Dihydropyrimidinase-related protein 2 OS=Homo sapiens OX=9606 GN=DPYSL2 PE=1 SV=1	WP	369	2.57	19	12000000000	8800000000	0.7333	-0.4475
Q14195	DPYL3	DPYSL3 CRMP4 DRP3 ULIP ULIP1	DPYSL3	Dihydropyrimidinase-related protein 3 OS=Homo sapiens OX=9606 GN=DPYSL3 PE=1 SV=1	WP	219	2.34	13	5900000000	4900000000	0.8305	-0.2679
O14531	DPYL4	DPYSL4 CRMP3 ULIP4	DPYSL4	Dihydropyrimidinase-related protein 4 OS=Homo sapiens OX=9606 GN=DPYSL4 PE=1 SV=2	WP	55	1.74	12	360000000	270000000	0.75	-0.415
Q9BPU6	DPYL5	DPYSL5 CRMP5 ULIP6	DPYSL5	Dihydropyrimidinase-related protein 5 OS=Homo sapiens OX=9606 GN=DPYSL5 PE=1 SV=1	WP	193	2.29	18	4600000000	2900000000	0.6304	-0.6656
Q14919	NC2A	DRAP1	DRAP1	Dr1-associated corepressor OS=Homo sapiens OX=9606 GN=DRAP1 PE=1 SV=3	WP	6	0.78	2	330000000	510000000	1.5455	0.628
Q9Y295	DRG1	DRG1 NEDD3	DRG1	Developmentally-regulated GTP-binding protein 1 OS=Homo sapiens OX=9606 GN=DRG1 PE=1 SV=1	WP	84	1.92	11	1300000000	1100000000	0.8462	-0.241
P55039	DRG2	DRG2	DRG2	Developmentally-regulated GTP-binding protein 2 OS=Homo sapiens OX=9606 GN=DRG2 PE=1 SV=1	WP	134	2.13	9	2700000000	2000000000	0.7407	-0.433
Q9NRR4	RNC	DROSHA RN3 RNASE3L RNASEN	DROSHA	Ribonuclease 3 OS=Homo sapiens OX=9606 GN=DROSHA PE=1 SV=2	WP	3	0.48	3	10000000	19000000	1.9	0.926
Q08554	DSC1	DSC1 CDHF1	DSC1	Desmocollin-1 OS=Homo sapiens OX=9606 GN=DSC1 PE=1 SV=2	WP	10	1	4	85000000	1	0	-26.341
Q02487	DSC2	DSC2 CDHF2 DSC3	DSC2	Desmocollin-2 OS=Homo sapiens OX=9606 GN=DSC2 PE=1 SV=1	WP	23	1.36	7	190000000	150000000	0.7895	-0.341
Q14574	DSC3	DSC3 CDHF3 DSC4	DSC3	Desmocollin-3 OS=Homo sapiens OX=9606 GN=DSC3 PE=1 SV=3	WP	12	1.08	2	120000000	60000000	0.5	-1
Q9BVC3	DCC1	DSCC1 DCC1 UNQ9337/PRO34008	DSCC1	Sister chromatid cohesion protein DCC1 OS=Homo sapiens OX=9606 GN=DSCC1 PE=1 SV=2	WP	12	1.08	2	210000000	210000000	1	0
Q02413	DSG1	DSG1 CDHF4	DSG1	Desmoglein-1 OS=Homo sapiens OX=9606 GN=DSG1 PE=1 SV=2	WP	6	0.78	3	74000000	1	0	-26.141
Q14126	DSG2	DSG2 CDHF5	DSG2	Desmoglein-2 OS=Homo sapiens OX=9606 GN=DSG2 PE=1 SV=2	WP	157	2.2	20	1700000000	1700000000	1	0
Q9H410	DSN1	DSN1 C20orf172 MIS13	DSN1	Kinetochore-associated protein DSN1 homolog OS=Homo sapiens OX=9606 GN=DSN1 PE=1 SV=2	WP	36	1.56	10	210000000	370000000	1.7619	0.8171
P15924	DESP	DSP	DSP	Desmoplakin OS=Homo sapiens OX=9606 GN=DSP PE=1 SV=3	WP	197	2.29	57	410000000	290000000	0.7073	-0.4996
Q03001	DYST	DST BP230 BP240 BPAG1 DMH DT KIAA0728	DST	Dystonin OS=Homo sapiens OX=9606 GN=DST PE=1 SV=4	WP	420	2.62	103	520000000	400000000	0.7692	-0.3785
P60981	DEST	DSTN ACTDP DSN	DSTN	Destrin OS=Homo sapiens OX=9606 GN=DSTN PE=1 SV=3	WP	62	1.79	5	9100000000	9100000000	1	0
Q6XUX3	DUSTY	DSTYK KIAA0472 RIP5 RIPK5 SGK496 HDCMD38P	DSTYK	Dual serine/threonine and tyrosine protein kinase OS=Homo sapiens OX=9606 GN=DSTYK PE=1 SV=2	WP	12	1.08	6	45000000	30000000	0.6667	-0.585
Q8TEA8	DTD1	DTD1 C20orf88 DUEB HARS2	DTD1	D-aminoacyl-tRNA deacylase 1 OS=Homo sapiens OX=9606 GN=DTD1 PE=1 SV=2	WP	20	1.3	2	1600000000	2300000000	1.4375	0.5236
Q9NZJ0	DTL	DTL CDT2 CDW1 DCAF2 L2DTL RAMP	DTL	Denticleless protein homolog OS=Homo sapiens OX=9606 GN=DTL PE=1 SV=3	WP	6	0.78	3	61000000	44000000	0.7213	-0.4713
Q9Y4J8	DTNA	DTNA DRP3	DTNA	Dystrobrevin alpha OS=Homo sapiens OX=9606 GN=DTNA PE=1 SV=2	WP	81	1.91	14	540000000	510000000	0.9444	-0.0825
O60941	DTNB	DTNB	DTNB	Dystrobrevin beta OS=Homo sapiens OX=9606 GN=DTNB PE=1 SV=1	WP	18	1.26	4	540000000	500000000	0.9259	-0.111
Q96EV8	DTBP1	DTNBP1 BLOC1S8 My031	DTNBP1	Dysbindin OS=Homo sapiens OX=9606 GN=DTNBP1 PE=1 SV=1	WP	30	1.48	6	370000000	330000000	0.8919	-0.1651
P23919	KTHY	DTYMK CDC8 TMPK TYMK	DTYMK	Thymidylate kinase OS=Homo sapiens OX=9606 GN=DTYMK PE=1 SV=4	WP	194	2.29	16	8200000000	6800000000	0.8293	-0.2701
Q6P1R4	DUS1L	DUS1L	DUS1L	tRNA-dihydrouridine(16/17) synthase [NAD(P)(+)]-like OS=Homo sapiens OX=9606 GN=DUS1L PE=1 SV=1	WP	39	1.59	9	340000000	200000000	0.5882	-0.7655
Q9NX74	DUS2L	DUS2 DUS2L	DUS2	tRNA-dihydrouridine(20) synthase [NAD(P)+]-like OS=Homo sapiens OX=9606 GN=DUS2 PE=1 SV=1	WP	25	1.4	10	300000000	210000000	0.7	-0.5146
Q96G46	DUS3L	DUS3L	DUS3L	tRNA-dihydrouridine(47) synthase [NAD(P)(+)]-like OS=Homo sapiens OX=9606 GN=DUS3L PE=1 SV=2	WP	43	1.63	11	380000000	300000000	0.7895	-0.341
O75319	DUS11	DUSP11 PIR1	DUSP11	RNA/RNP complex-1-interacting phosphatase OS=Homo sapiens OX=9606 GN=DUSP11 PE=1 SV=2	WP	7	0.85	4	82000000	47000000	0.5732	-0.803
Q9UNI6	DUS12	DUSP12	DUSP12	Dual specificity protein phosphatase 12 OS=Homo sapiens OX=9606 GN=DUSP12 PE=1 SV=1	WP	18	1.26	6	250000000	220000000	0.88	-0.1844
P51452	DUS3	DUSP3 VHR	DUSP3	Dual specificity protein phosphatase 3 OS=Homo sapiens OX=9606 GN=DUSP3 PE=1 SV=1	WP	89	1.95	7	2800000000	2200000000	0.7857	-0.3479
P33316	DUT	DUT	DUT	Deoxyuridine 5'-triphosphate nucleotidohydrolase, mitochondrial OS=Homo sapiens OX=9606 GN=DUT PE=1 SV=4	WP	139	2.14	8	3100000000	2400000000	0.7742	-0.3692
O14640	DVL1	DVL1	DVL1	Segment polarity protein dishevelled homolog DVL-1 OS=Homo sapiens OX=9606 GN=DVL1 PE=1 SV=2	WP	45	1.65	7	120000000	71000000	0.5917	-0.7571
P54792	DVLP1	DVL1P1 DVL DVL1 DVL1L1	DVL1P1	Putative segment polarity protein dishevelled homolog DVL1P1 OS=Homo sapiens OX=9606 GN=DVL1P1 PE=5 SV=1	WP	43	1.63	5	98000000	53000000	0.5408	-0.8868
O14641	DVL2	DVL2	DVL2	Segment polarity protein dishevelled homolog DVL-2 OS=Homo sapiens OX=9606 GN=DVL2 PE=1 SV=1	WP	61	1.79	11	970000000	800000000	0.8247	-0.278
Q92997	DVL3	DVL3 KIAA0208	DVL3	Segment polarity protein dishevelled homolog DVL-3 OS=Homo sapiens OX=9606 GN=DVL3 PE=1 SV=2	WP	41	1.61	7	300000000	220000000	0.7333	-0.4475
O77932	DXO	DXO DOM3L DOM3Z NG6	DXO	Decapping and exoribonuclease protein OS=Homo sapiens OX=9606 GN=DXO PE=1 SV=2	WP	12	1.08	5	230000000	140000000	0.6087	-0.7162
Q7RTS9	DYM	DYM	DYM	Dymeclin OS=Homo sapiens OX=9606 GN=DYM PE=1 SV=1	WP	30	1.48	3	2100000000	1900000000	0.9048	-0.1444
Q14204	DYHC1	DYNC1H1 DHC1 DNCH1 DNCL DNECL DYHC KIAA0325	DYNC1H1	Cytoplasmic dynein 1 heavy chain 1 OS=Homo sapiens OX=9606 GN=DYNC1H1 PE=1 SV=5	WP	1729	3.24	164	7700000000	5600000000	0.7273	-0.4594
Q13409	DC1I2	DYNC1I2 DNCI2 DNCIC2	DYNC1I2	Cytoplasmic dynein 1 intermediate chain 2 OS=Homo sapiens OX=9606 GN=DYNC1I2 PE=1 SV=3	WP	119	2.08	11	3300000000	2100000000	0.6364	-0.6521
Q9Y6G9	DC1L1	DYNC1LI1 DNCLI1	DYNC1LI1	Cytoplasmic dynein 1 light intermediate chain 1 OS=Homo sapiens OX=9606 GN=DYNC1LI1 PE=1 SV=3	WP	224	2.35	18	1700000000	1800000000	1.0588	0.0825
O43237	DC1L2	DYNC1LI2 DNCLI2 LIC2	DYNC1LI2	Cytoplasmic dynein 1 light intermediate chain 2 OS=Homo sapiens OX=9606 GN=DYNC1LI2 PE=1 SV=1	WP	127	2.1	15	3700000000	2800000000	0.7568	-0.4021
Q8NCM8	DYHC2	DYNC2H1 DHC1B DHC2 DNCH2 DYH1B KIAA1997	DYNC2H1	Cytoplasmic dynein 2 heavy chain 1 OS=Homo sapiens OX=9606 GN=DYNC2H1 PE=1 SV=4	WP	47	1.67	20	98000000	75000000	0.7653	-0.3859
Q8WVS4	DC2I1	DYNC2I1 WDR60	DYNC2I1	Cytoplasmic dynein 2 intermediate chain 1 OS=Homo sapiens OX=9606 GN=DYNC2I1 PE=1 SV=3	WP	7	0.85	3	39000000	20000000	0.5128	-0.9635
Q96EX3	DC2I2	DYNC2I2 WDR34	DYNC2I2	Cytoplasmic dynein 2 intermediate chain 2 OS=Homo sapiens OX=9606 GN=DYNC2I2 PE=1 SV=2	WP	3	0.48	2	74000000	99000000	1.3378	0.4199
Q8TCX1	DC2L1	DYNC2LI1 D2LIC LIC3 CGI-60	DYNC2LI1	Cytoplasmic dynein 2 light intermediate chain 1 OS=Homo sapiens OX=9606 GN=DYNC2LI1 PE=1 SV=1	WP	11	1.04	4	97000000	74000000	0.7629	-0.3905
Q9NP97	DLRB1	DYNLRB1 BITH DNCL2A DNLC2A ROBLD1 HSPC162	DYNLRB1	Dynein light chain roadblock-type 1 OS=Homo sapiens OX=9606 GN=DYNLRB1 PE=1 SV=3	WP	27	1.43	2	2500000000	1800000000	0.72	-0.4739
P63172	DYLT1	DYNLT1 TCTEL1 TCTEX-1 TCTEX1	DYNLT1	Dynein light chain Tctex-type 1 OS=Homo sapiens OX=9606 GN=DYNLT1 PE=1 SV=1	WP	14	1.15	2	1100000000	830000000	0.7545	-0.4063
Q13627	DYR1A	DYRK1A DYRK MNB MNBH	DYRK1A	Dual specificity tyrosine-phosphorylation-regulated kinase 1A OS=Homo sapiens OX=9606 GN=DYRK1A PE=1 SV=2	WP	20	1.3	5	110000000	97000000	0.8818	-0.1814
O75923	DYSF	DYSF FER1L1	DYSF	Dysferlin OS=Homo sapiens OX=9606 GN=DYSF PE=1 SV=1	WP	2	0.3	2	79000000	1	0	-26.2353
O00716	E2F3	E2F3 KIAA0075	E2F3	Transcription factor E2F3 OS=Homo sapiens OX=9606 GN=E2F3 PE=1 SV=1	WP	2	0.3	2	48000000	25000000	0.5208	-0.9411
Q16254	E2F4	E2F4	E2F4	Transcription factor E2F4 OS=Homo sapiens OX=9606 GN=E2F4 PE=1 SV=2	WP	5	0.7	3	100000000	45000000	0.45	-1.152
Q56P03	EAPP	EAPP C14orf11 BM-036	EAPP	E2F-associated phosphoprotein OS=Homo sapiens OX=9606 GN=EAPP PE=1 SV=4	WP	16	1.2	2	54000000	39000000	0.7222	-0.4695
Q5JPH6	SYEM	EARS2 KIAA1970	EARS2	Probable glutamate--tRNA ligase, mitochondrial OS=Homo sapiens OX=9606 GN=EARS2 PE=1 SV=2	WP	20	1.3	6	390000000	340000000	0.8718	-0.1979
O00559	RCAS1	EBAG9 RCAS1	EBAG9	Receptor-binding cancer antigen expressed on SiSo cells OS=Homo sapiens OX=9606 GN=EBAG9 PE=1 SV=1	WP	5	0.7	2	21000000	14000000	0.6667	-0.585
Q9UH73	COE1	EBF1 COE1 EBF	EBF1	Transcription factor COE1 OS=Homo sapiens OX=9606 GN=EBF1 PE=1 SV=2	WP	3	0.48	2	39000000	33000000	0.8462	-0.241
Q9HAK2	COE2	EBF2 COE2	EBF2	Transcription factor COE2 OS=Homo sapiens OX=9606 GN=EBF2 PE=1 SV=4	WP	3	0.48	2	39000000	33000000	0.8462	-0.241
Q9H4W6	COE3	EBF3 COE3	EBF3	Transcription factor COE3 OS=Homo sapiens OX=9606 GN=EBF3 PE=1 SV=2	WP	15	1.18	6	150000000	160000000	1.0667	0.0931
Q99848	EBP2	EBNA1BP2 EBP2	EBNA1BP2	Probable rRNA-processing protein EBP2 OS=Homo sapiens OX=9606 GN=EBNA1BP2 PE=1 SV=2	WP	63	1.8	10	570000000	510000000	0.8947	-0.1605
Q15125	EBP	EBP	EBP	3-beta-hydroxysteroid-Delta(8),Delta(7)-isomerase OS=Homo sapiens OX=9606 GN=EBP PE=1 SV=3	WP	4	0.6	2	1000000000	840000000	0.84	-0.2515
O95905	ECD	ECD	ECD	Protein ecdysoneless homolog OS=Homo sapiens OX=9606 GN=ECD PE=1 SV=1	WP	35	1.54	7	400000000	340000000	0.85	-0.2345
P42892	ECE1	ECE1	ECE1	Endothelin-converting enzyme 1 OS=Homo sapiens OX=9606 GN=ECE1 PE=1 SV=2	WP	38	1.58	7	400000000	300000000	0.75	-0.415
Q13011	ECH1	ECH1	ECH1	Delta(3,5)-Delta(2,4)-dienoyl-CoA isomerase, mitochondrial OS=Homo sapiens OX=9606 GN=ECH1 PE=1 SV=2	WP	399	2.6	13	13000000000	11000000000	0.8462	-0.241
Q9NTX5	ECHD1	ECHDC1	ECHDC1	Ethylmalonyl-CoA decarboxylase OS=Homo sapiens OX=9606 GN=ECHDC1 PE=1 SV=2	WP	72	1.86	11	1600000000	1200000000	0.75	-0.415
Q96DC8	ECHD3	ECHDC3 PP1494 PP8332	ECHDC3	Enoyl-CoA hydratase domain-containing protein 3, mitochondrial OS=Homo sapiens OX=9606 GN=ECHDC3 PE=1 SV=2	WP	12	1.08	3	190000000	120000000	0.6316	-0.663
P30084	ECHM	ECHS1	ECHS1	Enoyl-CoA hydratase, mitochondrial OS=Homo sapiens OX=9606 GN=ECHS1 PE=1 SV=4	WP	199	2.3	12	11000000000	10000000000	0.9091	-0.1375
P42126	ECI1	ECI1 DCI	ECI1	Enoyl-CoA delta isomerase 1, mitochondrial OS=Homo sapiens OX=9606 GN=ECI1 PE=1 SV=1	WP	156	2.19	6	7400000000	10000000000	1.3514	0.4344
O75521	ECI2	ECI2 DRS1 HCA88 PECI	ECI2	Enoyl-CoA delta isomerase 2 OS=Homo sapiens OX=9606 GN=ECI2 PE=1 SV=4	WP	74	1.87	7	4000000000	3200000000	0.8	-0.3219
Q5VYK3	ECM29	ECPAS ECM29 KIAA0368	ECPAS	Proteasome adapter and scaffold protein ECM29 OS=Homo sapiens OX=9606 GN=ECPAS PE=1 SV=2	WP	242	2.38	35	1400000000	1100000000	0.7857	-0.3479
Q9BQ95	ECSIT	ECSIT	ECSIT	Evolutionarily conserved signaling intermediate in Toll pathway, mitochondrial OS=Homo sapiens OX=9606 GN=ECSIT PE=1 SV=1	WP	19	1.28	4	230000000	190000000	0.8261	-0.2756
Q9H8V3	ECT2	ECT2	ECT2	Protein ECT2 OS=Homo sapiens OX=9606 GN=ECT2 PE=1 SV=4	WP	16	1.2	6	92000000	85000000	0.9239	-0.1142
Q8WWZ3	EDAD	EDARADD	EDARADD	Ectodysplasin-A receptor-associated adapter protein OS=Homo sapiens OX=9606 GN=EDARADD PE=1 SV=3	WP	2	0.3	2	130000000	100000000	0.7692	-0.3785
Q96F86	EDC3	EDC3 LSM16 YJDC YJEFN2 PP844	EDC3	Enhancer of mRNA-decapping protein 3 OS=Homo sapiens OX=9606 GN=EDC3 PE=1 SV=1	WP	41	1.61	4	510000000	360000000	0.7059	-0.5025
Q6P2E9	EDC4	EDC4 HEDLS	EDC4	Enhancer of mRNA-decapping protein 4 OS=Homo sapiens OX=9606 GN=EDC4 PE=1 SV=1	WP	103	2.01	23	1600000000	680000000	0.425	-1.2345
Q9BV94	EDEM2	EDEM2 C20orf31 C20orf49 UNQ573/PRO1135	EDEM2	ER degradation-enhancing alpha-mannosidase-like protein 2 OS=Homo sapiens OX=9606 GN=EDEM2 PE=1 SV=2	WP	5	0.7	2	59000000	46000000	0.7797	-0.3591
Q9BZQ6	EDEM3	EDEM3 C1orf22	EDEM3	ER degradation-enhancing alpha-mannosidase-like protein 3 OS=Homo sapiens OX=9606 GN=EDEM3 PE=1 SV=2	WP	31	1.49	12	360000000	290000000	0.8056	-0.3119
O43854	EDIL3	EDIL3 DEL1	EDIL3	EGF-like repeat and discoidin I-like domain-containing protein 3 OS=Homo sapiens OX=9606 GN=EDIL3 PE=1 SV=1	WP	79	1.9	11	500000000	520000000	1.04	0.0566
Q3B7T1	EDRF1	EDRF1 C10orf137	EDRF1	Erythroid differentiation-related factor 1 OS=Homo sapiens OX=9606 GN=EDRF1 PE=1 SV=1	WP	45	1.65	13	190000000	160000000	0.8421	-0.2479
Q15075	EEA1	EEA1 ZFYVE2	EEA1	Early endosome antigen 1 OS=Homo sapiens OX=9606 GN=EEA1 PE=1 SV=2	WP	512	2.71	52	2900000000	2400000000	0.8276	-0.273
O75530	EED	EED	EED	Polycomb protein EED OS=Homo sapiens OX=9606 GN=EED PE=1 SV=2	WP	30	1.48	6	200000000	180000000	0.9	-0.152
P68104	EF1A1	EEF1A1 EEF1A EF1A LENG7	EEF1A1	Elongation factor 1-alpha 1 OS=Homo sapiens OX=9606 GN=EEF1A1 PE=1 SV=1	WP	3248	3.51	7	33000000000	27000000000	0.8182	-0.2895
Q5VTE0	EF1A3	EEF1A1P5 EEF1AL3	EEF1A1P5	Putative elongation factor 1-alpha-like 3 OS=Homo sapiens OX=9606 GN=EEF1A1P5 PE=5 SV=1	WP	3222	3.51	7	33000000000	27000000000	0.8182	-0.2895
Q05639	EF1A2	EEF1A2 EEF1AL STN	EEF1A2	Elongation factor 1-alpha 2 OS=Homo sapiens OX=9606 GN=EEF1A2 PE=1 SV=1	WP	2802	3.45	5	3800000000	3100000000	0.8158	-0.2937
Q5JPI9	EFMT2	EEF1AKMT2 C10orf138 METTL10	EEF1AKMT2	EEF1A lysine methyltransferase 2 OS=Homo sapiens OX=9606 GN=EEF1AKMT2 PE=1 SV=2	WP	7	0.85	3	160000000	240000000	1.5	0.585
P0DPD7	EFMT4	EEF1AKMT4	EEF1AKMT4	EEF1A lysine methyltransferase 4 OS=Homo sapiens OX=9606 GN=EEF1AKMT4 PE=1 SV=1	WP	13	1.11	5	230000000	150000000	0.6522	-0.6167
P0DPD8	EFCE2	EEF1AKMT4-ECE2	EEF1AKMT4-ECE2	EEF1AKMT4-ECE2 readthrough transcript protein OS=Homo sapiens OX=9606 GN=EEF1AKMT4-ECE2 PE=1 SV=1	WP	10	1	4	230000000	150000000	0.6522	-0.6167
Q8N6R0	EFNMT	METTL13 EEF1AKNMT FEAT KIAA0859 CGI-01	EEF1AKNMT	eEF1A lysine and N-terminal methyltransferase OS=Homo sapiens OX=9606 GN=EEF1AKNMT PE=1 SV=1	WP	50	1.7	11	310000000	260000000	0.8387	-0.2538
P24534	EF1B	EEF1B2 EEF1B EF1B	EEF1B2	Elongation factor 1-beta OS=Homo sapiens OX=9606 GN=EEF1B2 PE=1 SV=3	WP	190	2.28	9	20000000000	19000000000	0.95	-0.074
P29692	EF1D	EEF1D EF1D	EEF1D	Elongation factor 1-delta OS=Homo sapiens OX=9606 GN=EEF1D PE=1 SV=5	WP	289	2.46	16	24000000000	18000000000	0.75	-0.415
O43324	MCA3	EEF1E1 AIMP3 P18	EEF1E1	Eukaryotic translation elongation factor 1 epsilon-1 OS=Homo sapiens OX=9606 GN=EEF1E1 PE=1 SV=1	WP	41	1.61	4	3400000000	2900000000	0.8529	-0.2295
P26641	EF1G	EEF1G EF1G PRO1608	EEF1G	Elongation factor 1-gamma OS=Homo sapiens OX=9606 GN=EEF1G PE=1 SV=3	WP	530	2.72	21	30000000000	29000000000	0.9667	-0.0489
P13639	EF2	EEF2 EF2	EEF2	Elongation factor 2 OS=Homo sapiens OX=9606 GN=EEF2 PE=1 SV=4	WP	1640	3.21	37	40000000000	33000000000	0.825	-0.2775
O00418	EF2K	EEF2K	EEF2K	Eukaryotic elongation factor 2 kinase OS=Homo sapiens OX=9606 GN=EEF2K PE=1 SV=2	WP	36	1.56	9	410000000	280000000	0.6829	-0.5502
P57772	SELB	EEFSEC SELB	EEFSEC	Selenocysteine-specific elongation factor OS=Homo sapiens OX=9606 GN=EEFSEC PE=1 SV=4	WP	61	1.79	11	230000000	170000000	0.7391	-0.4361
O75071	EFC14	EFCAB14 KIAA0494	EFCAB14	EF-hand calcium-binding domain-containing protein 14 OS=Homo sapiens OX=9606 GN=EFCAB14 PE=1 SV=1	WP	4	0.6	3	47000000	49000000	1.0426	0.0601
A8K855	EFCB7	EFCAB7 KIAA1799	EFCAB7	EF-hand calcium-binding domain-containing protein 7 OS=Homo sapiens OX=9606 GN=EFCAB7 PE=1 SV=1	WP	3	0.48	2	20000000	14000000	0.7	-0.5146
Q96C19	EFHD2	EFHD2 SWS1	EFHD2	EF-hand domain-containing protein D2 OS=Homo sapiens OX=9606 GN=EFHD2 PE=1 SV=1	WP	21	1.32	4	70000000	120000000	1.7143	0.7776
Q7Z2Z2	EFL1	EFL1 EFTUD1 FAM42A	EFL1	Elongation factor-like GTPase 1 OS=Homo sapiens OX=9606 GN=EFL1 PE=1 SV=2	WP	108	2.03	15	1000000000	850000000	0.85	-0.2345
P98172	EFNB1	EFNB1 EFL3 EPLG2 LERK2	EFNB1	Ephrin-B1 OS=Homo sapiens OX=9606 GN=EFNB1 PE=1 SV=1	WP	31	1.49	4	540000000	470000000	0.8704	-0.2003
Q15768	EFNB3	EFNB3 EPLG8 LERK8	EFNB3	Ephrin-B3 OS=Homo sapiens OX=9606 GN=EFNB3 PE=1 SV=1	WP	28	1.45	7	120000000	140000000	1.1667	0.2224
Q14156	EFR3A	EFR3A KIAA0143	EFR3A	Protein EFR3 homolog A OS=Homo sapiens OX=9606 GN=EFR3A PE=1 SV=2	WP	11	1.04	5	76000000	57000000	0.75	-0.415
Q9Y2G0	EFR3B	EFR3B KIAA0953	EFR3B	Protein EFR3 homolog B OS=Homo sapiens OX=9606 GN=EFR3B PE=1 SV=2	WP	35	1.54	8	73000000	67000000	0.9178	-0.1237
Q15029	U5S1	EFTUD2 KIAA0031 SNRP116	EFTUD2	116 kDa U5 small nuclear ribonucleoprotein component OS=Homo sapiens OX=9606 GN=EFTUD2 PE=1 SV=1	WP	322	2.51	32	4900000000	4100000000	0.8367	-0.2572
Q63HQ2	EGFLA	EGFLAM AGRINL AGRNL PIKA	EGFLAM	Pikachurin OS=Homo sapiens OX=9606 GN=EGFLAM PE=1 SV=2	WP	2	0.3	2	18000000	9100000	0.5056	-0.9841
P00533	EGFR	EGFR ERBB ERBB1 HER1	EGFR	Epidermal growth factor receptor OS=Homo sapiens OX=9606 GN=EGFR PE=1 SV=2	WP	53	1.72	12	390000000	310000000	0.7949	-0.3312
Q9GZT9	EGLN1	EGLN1 C1orf12 PNAS-118 PNAS-137	EGLN1	Egl nine homolog 1 OS=Homo sapiens OX=9606 GN=EGLN1 PE=1 SV=1	WP	30	1.48	4	670000000	400000000	0.597	-0.7442
Q8NDI1	EHBP1	EHBP1 KIAA0903 NACSIN	EHBP1	EH domain-binding protein 1 OS=Homo sapiens OX=9606 GN=EHBP1 PE=1 SV=3	WP	59	1.77	18	230000000	200000000	0.8696	-0.2016
Q8N3D4	EH1L1	EHBP1L1	EHBP1L1	EH domain-binding protein 1-like protein 1 OS=Homo sapiens OX=9606 GN=EHBP1L1 PE=1 SV=2	WP	23	1.36	9	39000000	19000000	0.4872	-1.0375
Q9H4M9	EHD1	EHD1 PAST PAST1 CDABP0131	EHD1	EH domain-containing protein 1 OS=Homo sapiens OX=9606 GN=EHD1 PE=1 SV=2	WP	174	2.24	13	1000000000	650000000	0.65	-0.6215
Q9NZN3	EHD3	EHD3 EHD2 PAST3	EHD3	EH domain-containing protein 3 OS=Homo sapiens OX=9606 GN=EHD3 PE=1 SV=2	WP	115	2.06	10	320000000	200000000	0.625	-0.6781
Q9H223	EHD4	EHD4 HCA10 HCA11 PAST4 FKSG7	EHD4	EH domain-containing protein 4 OS=Homo sapiens OX=9606 GN=EHD4 PE=1 SV=1	WP	122	2.09	13	870000000	640000000	0.7356	-0.4429
Q08426	ECHP	EHHADH ECHD	EHHADH	Peroxisomal bifunctional enzyme OS=Homo sapiens OX=9606 GN=EHHADH PE=1 SV=3	WP	30	1.48	10	200000000	140000000	0.7	-0.5146
Q9H9B1	EHMT1	EHMT1 EUHMTASE1 GLP KIAA1876 KMT1D	EHMT1	Histone-lysine N-methyltransferase EHMT1 OS=Homo sapiens OX=9606 GN=EHMT1 PE=1 SV=4	WP	22	1.34	7	100000000	72000000	0.72	-0.4739
Q96KQ7	EHMT2	EHMT2 BAT8 C6orf30 G9A KMT1C NG36	EHMT2	Histone-lysine N-methyltransferase EHMT2 OS=Homo sapiens OX=9606 GN=EHMT2 PE=1 SV=3	WP	36	1.56	10	170000000	120000000	0.7059	-0.5025
O14681	EI24	EI24 PIG8	EI24	Etoposide-induced protein 2.4 homolog OS=Homo sapiens OX=9606 GN=EI24 PE=1 SV=4	WP	14	1.15	3	110000000	120000000	1.0909	0.1255
P41567	EIF1	EIF1 SUI1	EIF1	Eukaryotic translation initiation factor 1 OS=Homo sapiens OX=9606 GN=EIF1 PE=1 SV=1	WP	63	1.8	4	4000000000	2600000000	0.65	-0.6215
Q8N9N8	EIF1A	EIF1AD	EIF1AD	Probable RNA-binding protein EIF1AD OS=Homo sapiens OX=9606 GN=EIF1AD PE=1 SV=1	WP	47	1.67	6	520000000	390000000	0.75	-0.415
P47813	IF1AX	EIF1AX EIF1A EIF4C	EIF1AX	Eukaryotic translation initiation factor 1A, X-chromosomal OS=Homo sapiens OX=9606 GN=EIF1AX PE=1 SV=2	WP	30	1.48	3	1600000000	1400000000	0.875	-0.1926
O14602	IF1AY	EIF1AY	EIF1AY	Eukaryotic translation initiation factor 1A, Y-chromosomal OS=Homo sapiens OX=9606 GN=EIF1AY PE=1 SV=4	WP	27	1.43	2	2300000000	2000000000	0.8696	-0.2016
O60739	EIF1B	EIF1B	EIF1B	Eukaryotic translation initiation factor 1b OS=Homo sapiens OX=9606 GN=EIF1B PE=1 SV=2	WP	63	1.8	4	4000000000	2600000000	0.65	-0.6215
Q9BY44	EIF2A	EIF2A CDA02 MSTP004 MSTP089	EIF2A	Eukaryotic translation initiation factor 2A OS=Homo sapiens OX=9606 GN=EIF2A PE=1 SV=3	WP	104	2.02	18	720000000	650000000	0.9028	-0.1476
Q9BQI3	E2AK1	EIF2AK1 HRI KIAA1369 PRO1362	EIF2AK1	Eukaryotic translation initiation factor 2-alpha kinase 1 OS=Homo sapiens OX=9606 GN=EIF2AK1 PE=1 SV=2	WP	9	0.95	4	79000000	49000000	0.6203	-0.6891
P19525	E2AK2	EIF2AK2 PKR PRKR	EIF2AK2	Interferon-induced, double-stranded RNA-activated protein kinase OS=Homo sapiens OX=9606 GN=EIF2AK2 PE=1 SV=2	WP	125	2.1	14	1100000000	820000000	0.7455	-0.4238
Q9NZJ5	E2AK3	EIF2AK3 PEK PERK	EIF2AK3	Eukaryotic translation initiation factor 2-alpha kinase 3 OS=Homo sapiens OX=9606 GN=EIF2AK3 PE=1 SV=3	WP	17	1.23	8	77000000	62000000	0.8052	-0.3126
Q9P2K8	E2AK4	EIF2AK4 GCN2 KIAA1338	EIF2AK4	eIF-2-alpha kinase GCN2 OS=Homo sapiens OX=9606 GN=EIF2AK4 PE=1 SV=3	WP	76	1.88	21	170000000	140000000	0.8235	-0.2801
Q14232	EI2BA	EIF2B1 EIF2BA	EIF2B1	Translation initiation factor eIF-2B subunit alpha OS=Homo sapiens OX=9606 GN=EIF2B1 PE=1 SV=1	WP	122	2.09	11	1700000000	1200000000	0.7059	-0.5025
P49770	EI2BB	EIF2B2 EIF2BB	EIF2B2	Translation initiation factor eIF-2B subunit beta OS=Homo sapiens OX=9606 GN=EIF2B2 PE=1 SV=3	WP	67	1.83	10	1400000000	1100000000	0.7857	-0.3479
Q9NR50	EI2BG	EIF2B3	EIF2B3	Translation initiation factor eIF-2B subunit gamma OS=Homo sapiens OX=9606 GN=EIF2B3 PE=1 SV=1	WP	33	1.52	8	510000000	250000000	0.4902	-1.0286
Q9UI10	EI2BD	EIF2B4 EIF2BD	EIF2B4	Translation initiation factor eIF-2B subunit delta OS=Homo sapiens OX=9606 GN=EIF2B4 PE=1 SV=2	WP	63	1.8	9	460000000	360000000	0.7826	-0.3536
Q13144	EI2BE	EIF2B5 EIF2BE	EIF2B5	Translation initiation factor eIF-2B subunit epsilon OS=Homo sapiens OX=9606 GN=EIF2B5 PE=1 SV=3	WP	34	1.53	9	1100000000	880000000	0.8	-0.3219
P41214	EIF2D	EIF2D HCA56 LGTN	EIF2D	Eukaryotic translation initiation factor 2D OS=Homo sapiens OX=9606 GN=EIF2D PE=1 SV=3	WP	22	1.34	6	200000000	160000000	0.8	-0.3219
P05198	IF2A	EIF2S1 EIF2A	EIF2S1	Eukaryotic translation initiation factor 2 subunit 1 OS=Homo sapiens OX=9606 GN=EIF2S1 PE=1 SV=3	WP	121	2.08	18	3700000000	3400000000	0.9189	-0.122
P20042	IF2B	EIF2S2 EIF2B	EIF2S2	Eukaryotic translation initiation factor 2 subunit 2 OS=Homo sapiens OX=9606 GN=EIF2S2 PE=1 SV=2	WP	128	2.11	19	2200000000	1700000000	0.7727	-0.372
P41091	IF2G	EIF2S3 EIF2G	EIF2S3	Eukaryotic translation initiation factor 2 subunit 3 OS=Homo sapiens OX=9606 GN=EIF2S3 PE=1 SV=3	WP	49	1.69	10	1900000000	1800000000	0.9474	-0.078
Q2VIR3	IF2GL	EIF2S3B	EIF2S3B	Eukaryotic translation initiation factor 2 subunit 3B OS=Homo sapiens OX=9606 GN=EIF2S3B PE=2 SV=2	WP	36	1.56	8	1900000000	1800000000	0.9474	-0.078
Q14152	EIF3A	EIF3A EIF3S10 KIAA0139	EIF3A	Eukaryotic translation initiation factor 3 subunit A OS=Homo sapiens OX=9606 GN=EIF3A PE=1 SV=1	WP	488	2.69	38	6000000000	5100000000	0.85	-0.2345
P55884	EIF3B	EIF3B EIF3S9	EIF3B	Eukaryotic translation initiation factor 3 subunit B OS=Homo sapiens OX=9606 GN=EIF3B PE=1 SV=3	WP	307	2.49	26	6400000000	5200000000	0.8125	-0.2996
Q99613	EIF3C	EIF3C EIF3S8	EIF3C	Eukaryotic translation initiation factor 3 subunit C OS=Homo sapiens OX=9606 GN=EIF3C PE=1 SV=1	WP	306	2.49	27	5500000000	4800000000	0.8727	-0.1964
B5ME19	EIFCL	EIF3CL	EIF3CL	Eukaryotic translation initiation factor 3 subunit C-like protein OS=Homo sapiens OX=9606 GN=EIF3CL PE=1 SV=1	WP	299	2.48	26	5500000000	4800000000	0.8727	-0.1964
O15371	EIF3D	EIF3D EIF3S7	EIF3D	Eukaryotic translation initiation factor 3 subunit D OS=Homo sapiens OX=9606 GN=EIF3D PE=1 SV=1	WP	176	2.25	12	6300000000	5600000000	0.8889	-0.1699
P60228	EIF3E	EIF3E EIF3S6 INT6	EIF3E	Eukaryotic translation initiation factor 3 subunit E OS=Homo sapiens OX=9606 GN=EIF3E PE=1 SV=1	WP	234	2.37	17	7100000000	6200000000	0.8732	-0.1956
O00303	EIF3F	EIF3F EIF3S5	EIF3F	Eukaryotic translation initiation factor 3 subunit F OS=Homo sapiens OX=9606 GN=EIF3F PE=1 SV=1	WP	139	2.14	10	6500000000	5500000000	0.8462	-0.241
O75821	EIF3G	EIF3G EIF3S4	EIF3G	Eukaryotic translation initiation factor 3 subunit G OS=Homo sapiens OX=9606 GN=EIF3G PE=1 SV=2	WP	122	2.09	5	4200000000	3400000000	0.8095	-0.3049
O15372	EIF3H	EIF3H EIF3S3	EIF3H	Eukaryotic translation initiation factor 3 subunit H OS=Homo sapiens OX=9606 GN=EIF3H PE=1 SV=1	WP	228	2.36	14	4100000000	3200000000	0.7805	-0.3576
Q13347	EIF3I	EIF3I EIF3S2 TRIP1	EIF3I	Eukaryotic translation initiation factor 3 subunit I OS=Homo sapiens OX=9606 GN=EIF3I PE=1 SV=1	WP	231	2.36	10	10000000000	9700000000	0.97	-0.0439
O75822	EIF3J	EIF3J EIF3S1 PRO0391	EIF3J	Eukaryotic translation initiation factor 3 subunit J OS=Homo sapiens OX=9606 GN=EIF3J PE=1 SV=2	WP	70	1.85	5	3800000000	3700000000	0.9737	-0.0385
Q9UBQ5	EIF3K	EIF3K EIF3S12 ARG134 HSPC029 MSTP001 PTD001	EIF3K	Eukaryotic translation initiation factor 3 subunit K OS=Homo sapiens OX=9606 GN=EIF3K PE=1 SV=1	WP	53	1.72	4	4000000000	3400000000	0.85	-0.2345
Q9Y262	EIF3L	EIF3L EIF3EIP EIF3S6IP HSPC021 HSPC025 MSTP005	EIF3L	Eukaryotic translation initiation factor 3 subunit L OS=Homo sapiens OX=9606 GN=EIF3L PE=1 SV=1	WP	366	2.56	22	5600000000	5200000000	0.9286	-0.1069
Q7L2H7	EIF3M	EIF3M HFLB5 PCID1 GA17 PNAS-125	EIF3M	Eukaryotic translation initiation factor 3 subunit M OS=Homo sapiens OX=9606 GN=EIF3M PE=1 SV=1	WP	40	1.6	7	1400000000	1200000000	0.8571	-0.2224
P60842	IF4A1	EIF4A1 DDX2A EIF4A	EIF4A1	Eukaryotic initiation factor 4A-I OS=Homo sapiens OX=9606 GN=EIF4A1 PE=1 SV=1	WP	1022	3.01	14	37000000000	32000000000	0.8649	-0.2095
Q14240	IF4A2	EIF4A2 DDX2B EIF4F	EIF4A2	Eukaryotic initiation factor 4A-II OS=Homo sapiens OX=9606 GN=EIF4A2 PE=1 SV=2	WP	631	2.8	10	2700000000	2700000000	1	0
P38919	IF4A3	EIF4A3 DDX48 KIAA0111	EIF4A3	Eukaryotic initiation factor 4A-III OS=Homo sapiens OX=9606 GN=EIF4A3 PE=1 SV=4	WP	365	2.56	15	8000000000	7000000000	0.875	-0.1926
P23588	IF4B	EIF4B	EIF4B	Eukaryotic translation initiation factor 4B OS=Homo sapiens OX=9606 GN=EIF4B PE=1 SV=2	WP	186	2.27	8	2300000000	2100000000	0.913	-0.1312
P06730	IF4E	EIF4E EIF4EL1 EIF4F	EIF4E	Eukaryotic translation initiation factor 4E OS=Homo sapiens OX=9606 GN=EIF4E PE=1 SV=2	WP	92	1.96	5	3900000000	3300000000	0.8462	-0.241
O60573	IF4E2	EIF4E2 EIF4EL3	EIF4E2	Eukaryotic translation initiation factor 4E type 2 OS=Homo sapiens OX=9606 GN=EIF4E2 PE=1 SV=1	WP	11	1.04	4	230000000	180000000	0.7826	-0.3536
Q9NRA8	4ET	EIF4ENIF1	EIF4ENIF1	Eukaryotic translation initiation factor 4E transporter OS=Homo sapiens OX=9606 GN=EIF4ENIF1 PE=1 SV=2	WP	52	1.72	11	290000000	220000000	0.7586	-0.3985
Q04637	IF4G1	EIF4G1 EIF4F EIF4G EIF4GI	EIF4G1	Eukaryotic translation initiation factor 4 gamma 1 OS=Homo sapiens OX=9606 GN=EIF4G1 PE=1 SV=4	WP	481	2.68	31	7300000000	5800000000	0.7945	-0.3318
P78344	IF4G2	EIF4G2 DAP5 OK/SW-cl.75	EIF4G2	Eukaryotic translation initiation factor 4 gamma 2 OS=Homo sapiens OX=9606 GN=EIF4G2 PE=1 SV=1	WP	193	2.29	22	1200000000	1100000000	0.9167	-0.1255
O43432	IF4G3	EIF4G3	EIF4G3	Eukaryotic translation initiation factor 4 gamma 3 OS=Homo sapiens OX=9606 GN=EIF4G3 PE=1 SV=2	WP	186	2.27	27	1300000000	970000000	0.7462	-0.4225
Q15056	IF4H	EIF4H KIAA0038 WBSCR1 WSCR1	EIF4H	Eukaryotic translation initiation factor 4H OS=Homo sapiens OX=9606 GN=EIF4H PE=1 SV=5	WP	84	1.92	5	7700000000	6400000000	0.8312	-0.2668
P55010	IF5	EIF5	EIF5	Eukaryotic translation initiation factor 5 OS=Homo sapiens OX=9606 GN=EIF5 PE=1 SV=2	WP	85	1.93	9	2800000000	1800000000	0.6429	-0.6374
P63241	IF5A1	EIF5A	EIF5A	Eukaryotic translation initiation factor 5A-1 OS=Homo sapiens OX=9606 GN=EIF5A PE=1 SV=2	WP	143	2.16	5	4600000000	3500000000	0.7609	-0.3943
Q6IS14	IF5AL	EIF5AL1	EIF5AL1	Eukaryotic translation initiation factor 5A-1-like OS=Homo sapiens OX=9606 GN=EIF5AL1 PE=2 SV=2	WP	63	1.8	2	76000000	46000000	0.6053	-0.7244
O60841	IF2P	EIF5B IF2 KIAA0741	EIF5B	Eukaryotic translation initiation factor 5B OS=Homo sapiens OX=9606 GN=EIF5B PE=1 SV=4	WP	143	2.16	24	920000000	690000000	0.75	-0.415
P56537	IF6	EIF6 EIF3A ITGB4BP OK/SW-cl.27	EIF6	Eukaryotic translation initiation factor 6 OS=Homo sapiens OX=9606 GN=EIF6 PE=1 SV=1	WP	108	2.03	5	7300000000	5900000000	0.8082	-0.3072
Q53HC9	EIPR1	EIPR1 TSSC1	EIPR1	EARP and GARP complex-interacting protein 1 OS=Homo sapiens OX=9606 GN=EIPR1 PE=1 SV=2	WP	40	1.6	7	620000000	420000000	0.6774	-0.5619
Q9BQ52	RNZ2	ELAC2 HPC2	ELAC2	Zinc phosphodiesterase ELAC protein 2 OS=Homo sapiens OX=9606 GN=ELAC2 PE=1 SV=2	WP	111	2.05	17	2300000000	1400000000	0.6087	-0.7162
A8MWY0	ELAP2	ELAPOR2 EIG121L KIAA1324L	ELAPOR2	Endosome/lysosome-associated apoptosis and autophagy regulator family member 2 OS=Homo sapiens OX=9606 GN=ELAPOR2 PE=1 SV=2	WP	2	0.3	2	85000000	79000000	0.9294	-0.1056
Q15717	ELAV1	ELAVL1 HUR	ELAVL1	ELAV-like protein 1 OS=Homo sapiens OX=9606 GN=ELAVL1 PE=1 SV=2	WP	172	2.24	9	8900000000	9800000000	1.1011	0.139
Q12926	ELAV2	ELAVL2 HUB	ELAVL2	ELAV-like protein 2 OS=Homo sapiens OX=9606 GN=ELAVL2 PE=1 SV=2	WP	43	1.63	9	910000000	820000000	0.9011	-0.1502
Q14576	ELAV3	ELAVL3 HUC PLE21	ELAVL3	ELAV-like protein 3 OS=Homo sapiens OX=9606 GN=ELAVL3 PE=2 SV=3	WP	12	1.08	3	580000000	380000000	0.6552	-0.6101
P26378	ELAV4	ELAVL4 HUD PNEM	ELAVL4	ELAV-like protein 4 OS=Homo sapiens OX=9606 GN=ELAVL4 PE=1 SV=3	WP	24	1.38	4	410000000	400000000	0.9756	-0.0356
Q15723	ELF2	ELF2 NERF	ELF2	ETS-related transcription factor Elf-2 OS=Homo sapiens OX=9606 GN=ELF2 PE=1 SV=2	WP	5	0.7	2	6400000	1	0	-22.6096
P55199	ELL	ELL C19orf17	ELL	RNA polymerase II elongation factor ELL OS=Homo sapiens OX=9606 GN=ELL PE=1 SV=1	WP	4	0.6	3	41000000	41000000	1	0
Q9HB65	ELL3	ELL3	ELL3	RNA polymerase II elongation factor ELL3 OS=Homo sapiens OX=9606 GN=ELL3 PE=1 SV=2	WP	2	0.3	2	33000000	6300000	0.1909	-2.389
Q92556	ELMO1	ELMO1 KIAA0281	ELMO1	Engulfment and cell motility protein 1 OS=Homo sapiens OX=9606 GN=ELMO1 PE=1 SV=2	WP	10	1	2	88000000	43000000	0.4886	-1.0332
Q96JJ3	ELMO2	ELMO2 CED12A KIAA1834	ELMO2	Engulfment and cell motility protein 2 OS=Homo sapiens OX=9606 GN=ELMO2 PE=1 SV=2	WP	50	1.7	8	370000000	250000000	0.6757	-0.5656
Q8IZ81	ELMD2	ELMOD2	ELMOD2	ELMO domain-containing protein 2 OS=Homo sapiens OX=9606 GN=ELMOD2 PE=1 SV=1	WP	30	1.48	5	1200000000	1100000000	0.9167	-0.1255
Q14241	ELOA1	ELOA TCEB3 MSTP059	ELOA	Elongin-A OS=Homo sapiens OX=9606 GN=ELOA PE=1 SV=2	WP	22	1.34	7	190000000	140000000	0.7368	-0.4406
Q15370	ELOB	ELOB TCEB2	ELOB	Elongin-B OS=Homo sapiens OX=9606 GN=ELOB PE=1 SV=1	WP	67	1.83	3	8900000000	8000000000	0.8989	-0.1538
Q15369	ELOC	ELOC TCEB1	ELOC	Elongin-C OS=Homo sapiens OX=9606 GN=ELOC PE=1 SV=1	WP	73	1.86	3	3100000000	4000000000	1.2903	0.3677
Q9BW60	ELOV1	ELOVL1 SSC1 CGI-88	ELOVL1	Elongation of very long chain fatty acids protein 1 OS=Homo sapiens OX=9606 GN=ELOVL1 PE=1 SV=1	WP	4	0.6	2	25000000	24000000	0.96	-0.0589
O95163	ELP1	ELP1 IKAP IKBKAP	ELP1	Elongator complex protein 1 OS=Homo sapiens OX=9606 GN=ELP1 PE=1 SV=3	WP	110	2.04	21	1100000000	640000000	0.5818	-0.7814
Q6IA86	ELP2	ELP2 STATIP1	ELP2	Elongator complex protein 2 OS=Homo sapiens OX=9606 GN=ELP2 PE=1 SV=2	WP	53	1.72	7	670000000	510000000	0.7612	-0.3937
Q9H9T3	ELP3	ELP3	ELP3	Elongator complex protein 3 OS=Homo sapiens OX=9606 GN=ELP3 PE=1 SV=2	WP	67	1.83	14	990000000	660000000	0.6667	-0.585
Q96EB1	ELP4	ELP4 C11orf19 PAXNEB	ELP4	Elongator complex protein 4 OS=Homo sapiens OX=9606 GN=ELP4 PE=1 SV=2	WP	12	1.08	3	36000000	31000000	0.8611	-0.2157
Q0PNE2	ELP6	ELP6 ATP1 C3orf75 TMEM103	ELP6	Elongator complex protein 6 OS=Homo sapiens OX=9606 GN=ELP6 PE=1 SV=1	WP	9	0.95	2	160000000	120000000	0.75	-0.415
Q6PCB8	EMB	EMB	EMB	Embigin OS=Homo sapiens OX=9606 GN=EMB PE=1 SV=1	WP	16	1.2	2	250000000	190000000	0.76	-0.3959
Q8N766	EMC1	EMC1 KIAA0090 PSEC0263	EMC1	ER membrane protein complex subunit 1 OS=Homo sapiens OX=9606 GN=EMC1 PE=1 SV=1	WP	107	2.03	15	860000000	680000000	0.7907	-0.3388
Q15006	EMC2	EMC2 KIAA0103 TTC35	EMC2	ER membrane protein complex subunit 2 OS=Homo sapiens OX=9606 GN=EMC2 PE=1 SV=1	WP	41	1.61	6	410000000	350000000	0.8537	-0.2283
Q9P0I2	EMC3	EMC3 TMEM111	EMC3	ER membrane protein complex subunit 3 OS=Homo sapiens OX=9606 GN=EMC3 PE=1 SV=3	WP	24	1.38	4	240000000	200000000	0.8333	-0.263
Q5J8M3	EMC4	EMC4 TMEM85 HSPC184 PIG17	EMC4	ER membrane protein complex subunit 4 OS=Homo sapiens OX=9606 GN=EMC4 PE=1 SV=2	WP	37	1.57	3	130000000	130000000	1	0
O43402	EMC8	EMC8 C16orf2 C16orf4 COX4AL COX4NB FAM158B NOC4	EMC8	ER membrane protein complex subunit 8 OS=Homo sapiens OX=9606 GN=EMC8 PE=1 SV=1	WP	15	1.18	3	280000000	240000000	0.8571	-0.2224
P50402	EMD	EMD EDMD STA	EMD	Emerin OS=Homo sapiens OX=9606 GN=EMD PE=1 SV=1	WP	52	1.72	6	650000000	440000000	0.6769	-0.5629
Q96AY2	EME1	EME1 MMS4	EME1	Crossover junction endonuclease EME1 OS=Homo sapiens OX=9606 GN=EME1 PE=1 SV=2	WP	11	1.04	4	60000000	47000000	0.7833	-0.3523
O00423	EMAL1	EML1 EMAP1 EMAPL EMAPL1	EML1	Echinoderm microtubule-associated protein-like 1 OS=Homo sapiens OX=9606 GN=EML1 PE=1 SV=3	WP	85	1.93	15	540000000	440000000	0.8148	-0.2955
O95834	EMAL2	EML2 EMAP2 EMAPL2	EML2	Echinoderm microtubule-associated protein-like 2 OS=Homo sapiens OX=9606 GN=EML2 PE=1 SV=1	WP	99	2	7	3600000000	3000000000	0.8333	-0.263
Q32P44	EMAL3	EML3	EML3	Echinoderm microtubule-associated protein-like 3 OS=Homo sapiens OX=9606 GN=EML3 PE=1 SV=1	WP	15	1.18	8	120000000	84000000	0.7	-0.5146
Q9HC35	EMAL4	EML4 C2orf2 EMAPL4	EML4	Echinoderm microtubule-associated protein-like 4 OS=Homo sapiens OX=9606 GN=EML4 PE=1 SV=3	WP	188	2.27	23	2200000000	1700000000	0.7727	-0.372
Q7Z589	EMSY	EMSY C11orf30 GL002	EMSY	BRCA2-interacting transcriptional repressor EMSY OS=Homo sapiens OX=9606 GN=EMSY PE=1 SV=2	WP	4	0.6	3	26000000	23000000	0.8846	-0.1769
Q8N8S7	ENAH	ENAH MENA	ENAH	Protein enabled homolog OS=Homo sapiens OX=9606 GN=ENAH PE=1 SV=2	WP	165	2.22	15	3700000000	3300000000	0.8919	-0.1651
O94919	ENDD1	ENDOD1 KIAA0830	ENDOD1	Endonuclease domain-containing 1 protein OS=Homo sapiens OX=9606 GN=ENDOD1 PE=1 SV=2	WP	22	1.34	5	130000000	110000000	0.8462	-0.241
Q8NFI3	ENASE	ENGASE	ENGASE	Cytosolic endo-beta-N-acetylglucosaminidase OS=Homo sapiens OX=9606 GN=ENGASE PE=1 SV=1	WP	11	1.04	5	60000000	48000000	0.8	-0.3219
P06733	ENOA	ENO1 ENO1L1 MBPB1 MPB1	ENO1	Alpha-enolase OS=Homo sapiens OX=9606 GN=ENO1 PE=1 SV=2	WP	2044	3.31	16	110000000000	99000000000	0.9	-0.152
P09104	ENOG	ENO2	ENO2	Gamma-enolase OS=Homo sapiens OX=9606 GN=ENO2 PE=1 SV=3	WP	740	2.87	14	6300000000	4500000000	0.7143	-0.4854
P13929	ENOB	ENO3	ENO3	Beta-enolase OS=Homo sapiens OX=9606 GN=ENO3 PE=1 SV=5	WP	650	2.81	4	2000000000	1700000000	0.85	-0.2345
Q9UHY7	ENOPH	ENOPH1 MASA MSTP145	ENOPH1	Enolase-phosphatase E1 OS=Homo sapiens OX=9606 GN=ENOPH1 PE=1 SV=1	WP	56	1.75	6	2300000000	1800000000	0.7826	-0.3536
Q7L5Y1	ENOF1	ENOSF1 RTS TYMSAS	ENOSF1	Mitochondrial enolase superfamily member 1 OS=Homo sapiens OX=9606 GN=ENOSF1 PE=1 SV=1	WP	7	0.85	4	150000000	84000000	0.56	-0.8365
Q16206	ENOX2	ENOX2 COVA1	ENOX2	Ecto-NOX disulfide-thiol exchanger 2 OS=Homo sapiens OX=9606 GN=ENOX2 PE=1 SV=2	WP	2	0.3	2	5800000	1000000	0.1724	-2.5361
Q07075	AMPE	ENPEP	ENPEP	Glutamyl aminopeptidase OS=Homo sapiens OX=9606 GN=ENPEP PE=1 SV=3	WP	26	1.41	9	220000000	200000000	0.9091	-0.1375
P22413	ENPP1	ENPP1 M6S1 NPPS PC1 PDNP1	ENPP1	Ectonucleotide pyrophosphatase/phosphodiesterase family member 1 OS=Homo sapiens OX=9606 GN=ENPP1 PE=1 SV=2	WP	59	1.77	13	860000000	720000000	0.8372	-0.2563
Q9Y6X5	ENPP4	ENPP4 KIAA0879 NPP4	ENPP4	Bis(5'-adenosyl)-triphosphatase ENPP4 OS=Homo sapiens OX=9606 GN=ENPP4 PE=1 SV=3	WP	40	1.6	6	1500000000	1300000000	0.8667	-0.2065
O43768	ENSA	ENSA	ENSA	Alpha-endosulfine OS=Homo sapiens OX=9606 GN=ENSA PE=1 SV=1	WP	81	1.91	2	340000000	260000000	0.7647	-0.387
O75356	ENTP5	ENTPD5 CD39L4 PCPH	ENTPD5	Ectonucleoside triphosphate diphosphohydrolase 5 OS=Homo sapiens OX=9606 GN=ENTPD5 PE=1 SV=1	WP	10	1	3	100000000	77000000	0.77	-0.3771
Q5NDL2	EOGT	EOGT AER61 C3orf64 EOGT1	EOGT	EGF domain-specific O-linked N-acetylglucosamine transferase OS=Homo sapiens OX=9606 GN=EOGT PE=1 SV=1	WP	20	1.3	4	150000000	100000000	0.6667	-0.585
Q09472	EP300	EP300 P300	EP300	Histone acetyltransferase p300 OS=Homo sapiens OX=9606 GN=EP300 PE=1 SV=2	WP	26	1.41	9	430000000	150000000	0.3488	-1.5194
Q96L91	EP400	EP400 CAGH32 KIAA1498 KIAA1818 TNRC12	EP400	E1A-binding protein p400 OS=Homo sapiens OX=9606 GN=EP400 PE=1 SV=4	WP	34	1.53	15	65000000	76000000	1.1692	0.2256
P11171	EPB41	EPB41 E41P	EPB41	Protein 4.1 OS=Homo sapiens OX=9606 GN=EPB41 PE=1 SV=4	WP	168	2.23	18	1000000000	770000000	0.77	-0.3771
Q9H4G0	E41L1	EPB41L1 KIAA0338	EPB41L1	Band 4.1-like protein 1 OS=Homo sapiens OX=9606 GN=EPB41L1 PE=1 SV=2	WP	79	1.9	10	270000000	200000000	0.7407	-0.433
O43491	E41L2	EPB41L2	EPB41L2	Band 4.1-like protein 2 OS=Homo sapiens OX=9606 GN=EPB41L2 PE=1 SV=1	WP	480	2.68	32	6600000000	5100000000	0.7727	-0.372
Q9Y2J2	E41L3	EPB41L3 DAL1 KIAA0987	EPB41L3	Band 4.1-like protein 3 OS=Homo sapiens OX=9606 GN=EPB41L3 PE=1 SV=2	WP	525	2.72	32	7800000000	6200000000	0.7949	-0.3312
Q9HCM4	E41L5	EPB41L5 KIAA1548	EPB41L5	Band 4.1-like protein 5 OS=Homo sapiens OX=9606 GN=EPB41L5 PE=1 SV=3	WP	61	1.79	13	330000000	240000000	0.7273	-0.4594
P16422	EPCAM	EPCAM GA733-2 M1S2 M4S1 MIC18 TACSTD1 TROP1	EPCAM	Epithelial cell adhesion molecule OS=Homo sapiens OX=9606 GN=EPCAM PE=1 SV=2	WP	40	1.6	2	930000000	600000000	0.6452	-0.6323
Q9UM22	EPDR1	EPDR1 MERP1 UCC1	EPDR1	Mammalian ependymin-related protein 1 OS=Homo sapiens OX=9606 GN=EPDR1 PE=1 SV=2	WP	2	0.3	2	37000000	48000000	1.2973	0.3755
Q9HCE0	EPG5	EPG5 KIAA1632	EPG5	Ectopic P granules protein 5 homolog OS=Homo sapiens OX=9606 GN=EPG5 PE=1 SV=2	WP	9	0.95	4	32000000	24000000	0.75	-0.415
P29317	EPHA2	EPHA2 ECK	EPHA2	Ephrin type-A receptor 2 OS=Homo sapiens OX=9606 GN=EPHA2 PE=1 SV=2	WP	70	1.85	13	630000000	580000000	0.9206	-0.1193
P54764	EPHA4	EPHA4 HEK8 SEK TYRO1	EPHA4	Ephrin type-A receptor 4 OS=Homo sapiens OX=9606 GN=EPHA4 PE=1 SV=1	WP	13	1.11	7	90000000	51000000	0.5667	-0.8194
P54756	EPHA5	EPHA5 BSK EHK1 HEK7 TYRO4	EPHA5	Ephrin type-A receptor 5 OS=Homo sapiens OX=9606 GN=EPHA5 PE=1 SV=3	WP	9	0.95	2	110000000	44000000	0.4	-1.3219
Q15375	EPHA7	EPHA7 EHK3 HEK11	EPHA7	Ephrin type-A receptor 7 OS=Homo sapiens OX=9606 GN=EPHA7 PE=1 SV=3	WP	93	1.97	12	440000000	380000000	0.8636	-0.2115
P29323	EPHB2	EPHB2 DRT EPHT3 EPTH3 ERK HEK5 TYRO5	EPHB2	Ephrin type-B receptor 2 OS=Homo sapiens OX=9606 GN=EPHB2 PE=1 SV=5	WP	34	1.53	6	170000000	130000000	0.7647	-0.387
P54760	EPHB4	EPHB4 HTK MYK1 TYRO11	EPHB4	Ephrin type-B receptor 4 OS=Homo sapiens OX=9606 GN=EPHB4 PE=1 SV=2	WP	24	1.38	6	110000000	92000000	0.8364	-0.2578
P07099	HYEP	EPHX1 EPHX EPOX	EPHX1	Epoxide hydrolase 1 OS=Homo sapiens OX=9606 GN=EPHX1 PE=1 SV=1	WP	80	1.9	9	2000000000	1900000000	0.95	-0.074
P34913	HYES	EPHX2	EPHX2	Bifunctional epoxide hydrolase 2 OS=Homo sapiens OX=9606 GN=EPHX2 PE=1 SV=2	WP	18	1.26	5	350000000	230000000	0.6571	-0.6057
Q7L775	EPMIP	EPM2AIP1 KIAA0766 My007	EPM2AIP1	EPM2A-interacting protein 1 OS=Homo sapiens OX=9606 GN=EPM2AIP1 PE=1 SV=1	WP	42	1.62	10	370000000	270000000	0.7297	-0.4546
Q9Y6I3	EPN1	EPN1	EPN1	Epsin-1 OS=Homo sapiens OX=9606 GN=EPN1 PE=1 SV=2	WP	68	1.83	7	2200000000	1900000000	0.8636	-0.2115
O95208	EPN2	EPN2 KIAA1065	EPN2	Epsin-2 OS=Homo sapiens OX=9606 GN=EPN2 PE=1 SV=3	WP	50	1.7	7	460000000	370000000	0.8043	-0.3141
Q9H201	EPN3	EPN3	EPN3	Epsin-3 OS=Homo sapiens OX=9606 GN=EPN3 PE=2 SV=1	WP	18	1.26	2	2100000000	1500000000	0.7143	-0.4854
P58107	EPIPL	EPPK1 EPIPL	EPPK1	Epiplakin OS=Homo sapiens OX=9606 GN=EPPK1 PE=1 SV=3	WP	617	2.79	71	5500000000	3700000000	0.6727	-0.5719
P07814	SYEP	EPRS1 EPRS GLNS PARS QARS QPRS PIG32	EPRS1	Bifunctional glutamate/proline--tRNA ligase OS=Homo sapiens OX=9606 GN=EPRS1 PE=1 SV=5	WP	712	2.85	49	8900000000	7300000000	0.8202	-0.2859
P42566	EPS15	EPS15 AF1P	EPS15	Epidermal growth factor receptor substrate 15 OS=Homo sapiens OX=9606 GN=EPS15 PE=1 SV=2	WP	207	2.32	27	1200000000	1000000000	0.8333	-0.263
Q9UBC2	EP15R	EPS15L1 EPS15R	EPS15L1	Epidermal growth factor receptor substrate 15-like 1 OS=Homo sapiens OX=9606 GN=EPS15L1 PE=1 SV=1	WP	277	2.44	29	1900000000	1600000000	0.8421	-0.2479
Q12929	EPS8	EPS8	EPS8	Epidermal growth factor receptor kinase substrate 8 OS=Homo sapiens OX=9606 GN=EPS8 PE=1 SV=1	WP	61	1.79	13	160000000	170000000	1.0625	0.0875
Q9H6S3	ES8L2	EPS8L2 EPS8R2 PP13181	EPS8L2	Epidermal growth factor receptor kinase substrate 8-like protein 2 OS=Homo sapiens OX=9606 GN=EPS8L2 PE=1 SV=2	WP	99	2	14	730000000	460000000	0.6301	-0.6663
O75616	ERAL1	ERAL1 HERA	ERAL1	GTPase Era, mitochondrial OS=Homo sapiens OX=9606 GN=ERAL1 PE=1 SV=2	WP	20	1.3	4	210000000	140000000	0.6667	-0.585
Q9NZ08	ERAP1	ERAP1 APPILS ARTS1 KIAA0525 UNQ584/PRO1154	ERAP1	Endoplasmic reticulum aminopeptidase 1 OS=Homo sapiens OX=9606 GN=ERAP1 PE=1 SV=3	WP	92	1.96	20	1300000000	1000000000	0.7692	-0.3785
Q6P179	ERAP2	ERAP2 LRAP	ERAP2	Endoplasmic reticulum aminopeptidase 2 OS=Homo sapiens OX=9606 GN=ERAP2 PE=1 SV=2	WP	91	1.96	20	560000000	590000000	1.0536	0.0753
P04626	ERBB2	ERBB2 HER2 MLN19 NEU NGL	ERBB2	Receptor tyrosine-protein kinase erbB-2 OS=Homo sapiens OX=9606 GN=ERBB2 PE=1 SV=1	WP	46	1.66	8	160000000	140000000	0.875	-0.1926
Q15303	ERBB4	ERBB4 HER4	ERBB4	Receptor tyrosine-protein kinase erbB-4 OS=Homo sapiens OX=9606 GN=ERBB4 PE=1 SV=1	WP	24	1.38	6	53000000	42000000	0.7925	-0.3356
Q96RT1	ERBIN	ERBIN ERBB2IP KIAA1225 LAP2	ERBIN	Erbin OS=Homo sapiens OX=9606 GN=ERBIN PE=1 SV=2	WP	47	1.67	15	230000000	210000000	0.913	-0.1312
Q8IUD2	RB6I2	ERC1 ELKS KIAA1081 RAB6IP2	ERC1	ELKS/Rab6-interacting/CAST family member 1 OS=Homo sapiens OX=9606 GN=ERC1 PE=1 SV=1	WP	117	2.07	20	400000000	350000000	0.875	-0.1926
P07992	ERCC1	ERCC1	ERCC1	DNA excision repair protein ERCC-1 OS=Homo sapiens OX=9606 GN=ERCC1 PE=1 SV=1	WP	7	0.85	4	130000000	110000000	0.8462	-0.241
P18074	ERCC2	ERCC2 XPD XPDC	ERCC2	General transcription and DNA repair factor IIH helicase subunit XPD OS=Homo sapiens OX=9606 GN=ERCC2 PE=1 SV=1	WP	37	1.57	11	220000000	160000000	0.7273	-0.4594
P19447	ERCC3	ERCC3 XPB XPBC	ERCC3	General transcription and DNA repair factor IIH helicase subunit XPB OS=Homo sapiens OX=9606 GN=ERCC3 PE=1 SV=1	WP	15	1.18	5	97000000	44000000	0.4536	-1.1405
Q92889	XPF	ERCC4 ERCC11 XPF	ERCC4	DNA repair endonuclease XPF OS=Homo sapiens OX=9606 GN=ERCC4 PE=1 SV=3	WP	50	1.7	8	260000000	170000000	0.6538	-0.613
P28715	ERCC5	ERCC5 ERCM2 XPG XPGC	ERCC5	DNA excision repair protein ERCC-5 OS=Homo sapiens OX=9606 GN=ERCC5 PE=1 SV=3	WP	13	1.11	7	50000000	41000000	0.82	-0.2863
Q03468	ERCC6	ERCC6 CSB	ERCC6	DNA excision repair protein ERCC-6 OS=Homo sapiens OX=9606 GN=ERCC6 PE=1 SV=1	WP	16	1.2	7	130000000	80000000	0.6154	-0.7004
Q2NKX8	ERC6L	ERCC6L PICH	ERCC6L	DNA excision repair protein ERCC-6-like OS=Homo sapiens OX=9606 GN=ERCC6L PE=1 SV=1	WP	71	1.85	23	270000000	220000000	0.8148	-0.2955
P50548	ERF	ERF	ERF	ETS domain-containing transcription factor ERF OS=Homo sapiens OX=9606 GN=ERF PE=1 SV=2	WP	20	1.3	6	68000000	49000000	0.7206	-0.4728
Q969X5	ERGI1	ERGIC1 ERGIC32 KIAA1181 HT034	ERGIC1	Endoplasmic reticulum-Golgi intermediate compartment protein 1 OS=Homo sapiens OX=9606 GN=ERGIC1 PE=1 SV=1	WP	32	1.51	6	1200000000	970000000	0.8083	-0.307
Q96RQ1	ERGI2	ERGIC2 ERV41 PTX1 CDA14	ERGIC2	Endoplasmic reticulum-Golgi intermediate compartment protein 2 OS=Homo sapiens OX=9606 GN=ERGIC2 PE=1 SV=2	WP	24	1.38	5	210000000	210000000	1	0
Q9Y282	ERGI3	ERGIC3 C20orf47 ERV46 SDBCAG84 CGI-54 PRO0989	ERGIC3	Endoplasmic reticulum-Golgi intermediate compartment protein 3 OS=Homo sapiens OX=9606 GN=ERGIC3 PE=1 SV=1	WP	35	1.54	5	760000000	590000000	0.7763	-0.3653
P84090	ERH	ERH	ERH	Enhancer of rudimentary homolog OS=Homo sapiens OX=9606 GN=ERH PE=1 SV=1
Q8IV48	ERI1	ERI1 3'EXO THEX1	ERI1	3'-5' exoribonuclease 1 OS=Homo sapiens OX=9606 GN=ERI1 PE=1 SV=3	WP	24	1.38	4	460000000	340000000	0.7391	-0.4361
O43414	ERI3	ERI3 PINT1 PRNPIP PRNPIP1	ERI3	ERI1 exoribonuclease 3 OS=Homo sapiens OX=9606 GN=ERI3 PE=1 SV=2	WP	22	1.34	2	870000000	750000000	0.8621	-0.2141
Q86X53	ERIC1	ERICH1 HSPC319	ERICH1	Glutamate-rich protein 1 OS=Homo sapiens OX=9606 GN=ERICH1 PE=1 SV=1	WP	13	1.11	4	46000000	26000000	0.5652	-0.8231
Q6P6B1	ERIC5	ERICH5 C8orf47	ERICH5	Glutamate-rich protein 5 OS=Homo sapiens OX=9606 GN=ERICH5 PE=1 SV=1	WP	41	1.61	8	350000000	200000000	0.5714	-0.8074
Q96DZ1	ERLEC	ERLEC1 C2orf30 XTP3TPB UNQ1878/PRO4321	ERLEC1	Endoplasmic reticulum lectin 1 OS=Homo sapiens OX=9606 GN=ERLEC1 PE=1 SV=1	WP	22	1.34	6	330000000	260000000	0.7879	-0.344
O75477	ERLN1	ERLIN1 C10orf69 KE04 KEO4 SPFH1	ERLIN1	Erlin-1 OS=Homo sapiens OX=9606 GN=ERLIN1 PE=1 SV=2	WP	32	1.51	3	190000000	210000000	1.1053	0.1444
O94905	ERLN2	ERLIN2 C8orf2 SPFH2 UNQ2441/PRO5003/PRO9924	ERLIN2	Erlin-2 OS=Homo sapiens OX=9606 GN=ERLIN2 PE=1 SV=1	WP	45	1.65	6	420000000	390000000	0.9286	-0.1069
Q7Z2K6	ERMP1	ERMP1 FXNA KIAA1815	ERMP1	Endoplasmic reticulum metallopeptidase 1 OS=Homo sapiens OX=9606 GN=ERMP1 PE=1 SV=2	WP	59	1.77	11	570000000	480000000	0.8421	-0.2479
Q96HE7	ERO1A	ERO1A ERO1L UNQ434/PRO865	ERO1A	ERO1-like protein alpha OS=Homo sapiens OX=9606 GN=ERO1A PE=1 SV=2	WP	134	2.13	10	11000000000	8500000000	0.7727	-0.372
Q86YB8	ERO1B	ERO1B ERO1LB	ERO1B	ERO1-like protein beta OS=Homo sapiens OX=9606 GN=ERO1B PE=1 SV=2	WP	74	1.87	6	1000000000	930000000	0.93	-0.1047
P30040	ERP29	ERP29 C12orf8 ERP28	ERP29	Endoplasmic reticulum resident protein 29 OS=Homo sapiens OX=9606 GN=ERP29 PE=1 SV=4	WP	298	2.47	7	7000000000	7400000000	1.0571	0.0802
Q9BS26	ERP44	ERP44 KIAA0573 TXNDC4 UNQ532/PRO1075	ERP44	Endoplasmic reticulum resident protein 44 OS=Homo sapiens OX=9606 GN=ERP44 PE=1 SV=1	WP	181	2.26	12	7100000000	6300000000	0.8873	-0.1725
B3KNS4	B3KNS4	ERVK3-1 hCG_2043597	ERVK3-1	Endogenous retrovirus group K3 member 1 OS=Homo sapiens OX=9606 GN=ERVK3-1 PE=1 SV=1	WP	4	0.6	3	80000000	78000000	0.975	-0.0365
Q56NI9	ESCO2	ESCO2	ESCO2	N-acetyltransferase ESCO2 OS=Homo sapiens OX=9606 GN=ESCO2 PE=1 SV=1	WP	4	0.6	3	14000000	12000000	0.8571	-0.2224
P10768	ESTD	ESD	ESD	S-formylglutathione hydrolase OS=Homo sapiens OX=9606 GN=ESD PE=1 SV=2	WP	113	2.05	7	5200000000	4700000000	0.9038	-0.1459
Q9H501	ESF1	ESF1 ABTAP C20orf6 HDCMC28P	ESF1	ESF1 homolog OS=Homo sapiens OX=9606 GN=ESF1 PE=1 SV=1	WP	28	1.45	12	140000000	110000000	0.7857	-0.3479
Q14674	ESPL1	ESPL1 ESP1 KIAA0165	ESPL1	Separin OS=Homo sapiens OX=9606 GN=ESPL1 PE=1 SV=3	WP	38	1.58	16	66000000	53000000	0.803	-0.3165
Q6NXG1	ESRP1	ESRP1 RBM35A	ESRP1	Epithelial splicing regulatory protein 1 OS=Homo sapiens OX=9606 GN=ESRP1 PE=1 SV=2	WP	19	1.28	3	47000000	33000000	0.7021	-0.5102
Q9H6T0	ESRP2	ESRP2 RBM35B PP7059	ESRP2	Epithelial splicing regulatory protein 2 OS=Homo sapiens OX=9606 GN=ESRP2 PE=1 SV=1	WP	21	1.32	5	220000000	150000000	0.6818	-0.5525
P11474	ERR1	ESRRA ERR1 ESRL1 NR3B1	ESRRA	Steroid hormone receptor ERR1 OS=Homo sapiens OX=9606 GN=ESRRA PE=1 SV=3	WP	6	0.78	2	29000000	26000000	0.8966	-0.1575
Q96DF8	ESS2	ESS2 DGCR13 DGCR14 DGSH DGSI ES2	ESS2	Splicing factor ESS-2 homolog OS=Homo sapiens OX=9606 GN=ESS2 PE=1 SV=1	WP	21	1.32	7	88000000	75000000	0.8523	-0.2306
Q9BSJ8	ESYT1	ESYT1 FAM62A KIAA0747 MBC2	ESYT1	Extended synaptotagmin-1 OS=Homo sapiens OX=9606 GN=ESYT1 PE=1 SV=1	WP	375	2.57	30	4900000000	3900000000	0.7959	-0.3293
A0FGR8	ESYT2	ESYT2 FAM62B KIAA1228	ESYT2	Extended synaptotagmin-2 OS=Homo sapiens OX=9606 GN=ESYT2 PE=1 SV=1	WP	90	1.95	16	1000000000	820000000	0.82	-0.2863
P62495	ERF1	ETF1 ERF1 RF1 SUP45L1	ETF1	Eukaryotic peptide chain release factor subunit 1 OS=Homo sapiens OX=9606 GN=ETF1 PE=1 SV=3	WP	157	2.2	12	5800000000	5400000000	0.931	-0.1031
P13804	ETFA	ETFA	ETFA	Electron transfer flavoprotein subunit alpha, mitochondrial OS=Homo sapiens OX=9606 GN=ETFA PE=1 SV=1	WP	198	2.3	12	9000000000	8300000000	0.9222	-0.1168
P38117	ETFB	ETFB FP585	ETFB	Electron transfer flavoprotein subunit beta OS=Homo sapiens OX=9606 GN=ETFB PE=1 SV=3	WP	651	2.81	13	26000000000	22000000000	0.8462	-0.241
Q16134	ETFD	ETFDH	ETFDH	Electron transfer flavoprotein-ubiquinone oxidoreductase, mitochondrial OS=Homo sapiens OX=9606 GN=ETFDH PE=1 SV=2	WP	77	1.89	12	2100000000	960000000	0.4571	-1.1293
O95571	ETHE1	ETHE1 HSCO	ETHE1	Persulfide dioxygenase ETHE1, mitochondrial OS=Homo sapiens OX=9606 GN=ETHE1 PE=1 SV=2	WP	39	1.59	3	2800000000	1200000000	0.4286	-1.2224
Q9HBU6	EKI1	ETNK1 EKI1	ETNK1	Ethanolamine kinase 1 OS=Homo sapiens OX=9606 GN=ETNK1 PE=1 SV=1	WP	4	0.6	2	31000000	22000000	0.7097	-0.4948
Q9NYK6	EURL	EURL C21orf14 C21orf38 C21orf91 YG81	EURL	Protein EURL homolog OS=Homo sapiens OX=9606 GN=EURL PE=1 SV=3	WP	2	0.3	2	4300000	3400000	0.7907	-0.3388
O60447	EVI5	EVI5 NB4S	EVI5	Ecotropic viral integration site 5 protein homolog OS=Homo sapiens OX=9606 GN=EVI5 PE=1 SV=3	WP	16	1.2	7	120000000	80000000	0.6667	-0.585
Q96CN4	EVI5L	EVI5L	EVI5L	EVI5-like protein OS=Homo sapiens OX=9606 GN=EVI5L PE=1 SV=1	WP	8	0.9	6	23000000	14000000	0.6087	-0.7162
Q9UI08	EVL	EVL RNB6	EVL	Ena/VASP-like protein OS=Homo sapiens OX=9606 GN=EVL PE=1 SV=2	WP	42	1.62	9	220000000	150000000	0.6818	-0.5525
Q01844	EWS	EWSR1 EWS	EWSR1	RNA-binding protein EWS OS=Homo sapiens OX=9606 GN=EWSR1 PE=1 SV=1	WP	122	2.09	5	2700000000	2700000000	1	0
Q9NVH0	EXD2	EXD2 C14orf114 EXDL2	EXD2	Exonuclease 3'-5' domain-containing protein 2 OS=Homo sapiens OX=9606 GN=EXD2 PE=1 SV=2	WP	17	1.23	6	180000000	180000000	1	0
Q9UQ84	EXO1	EXO1 EXOI HEX1	EXO1	Exonuclease 1 OS=Homo sapiens OX=9606 GN=EXO1 PE=1 SV=2	WP	7	0.85	2	26000000	8900000	0.3423	-1.5466
Q9NV70	EXOC1	EXOC1 SEC3 SEC3L1 BM-012	EXOC1	Exocyst complex component 1 OS=Homo sapiens OX=9606 GN=EXOC1 PE=1 SV=4	WP	50	1.7	14	430000000	360000000	0.8372	-0.2563
Q96KP1	EXOC2	EXOC2 SEC5 SEC5L1	EXOC2	Exocyst complex component 2 OS=Homo sapiens OX=9606 GN=EXOC2 PE=1 SV=1	WP	74	1.87	13	490000000	360000000	0.7347	-0.4448
O60645	EXOC3	EXOC3 SEC6 SEC6L1	EXOC3	Exocyst complex component 3 OS=Homo sapiens OX=9606 GN=EXOC3 PE=1 SV=3	WP	75	1.88	15	780000000	420000000	0.5385	-0.8931
Q96A65	EXOC4	EXOC4 KIAA1699 SEC8 SEC8L1	EXOC4	Exocyst complex component 4 OS=Homo sapiens OX=9606 GN=EXOC4 PE=1 SV=1	WP	60	1.78	13	650000000	500000000	0.7692	-0.3785
O00471	EXOC5	EXOC5 SEC10 SEC10L1	EXOC5	Exocyst complex component 5 OS=Homo sapiens OX=9606 GN=EXOC5 PE=1 SV=1	WP	51	1.71	11	710000000	580000000	0.8169	-0.2918
Q8TAG9	EXOC6	EXOC6 SEC15A SEC15L SEC15L1	EXOC6	Exocyst complex component 6 OS=Homo sapiens OX=9606 GN=EXOC6 PE=1 SV=3	WP	44	1.64	9	340000000	240000000	0.7059	-0.5025
Q9Y2D4	EXC6B	EXOC6B KIAA0919 SEC15B SEC15L2	EXOC6B	Exocyst complex component 6B OS=Homo sapiens OX=9606 GN=EXOC6B PE=1 SV=3	WP	37	1.57	7	400000000	280000000	0.7	-0.5146
Q9UPT5	EXOC7	EXOC7 EXO70 KIAA1067	EXOC7	Exocyst complex component 7 OS=Homo sapiens OX=9606 GN=EXOC7 PE=1 SV=3	WP	82	1.91	14	910000000	660000000	0.7253	-0.4634
Q8IYI6	EXOC8	EXOC8	EXOC8	Exocyst complex component 8 OS=Homo sapiens OX=9606 GN=EXOC8 PE=1 SV=2	WP	117	2.07	14	1300000000	980000000	0.7538	-0.4077
Q9Y3B2	EXOS1	EXOSC1 CSL4 CGI-108	EXOSC1	Exosome complex component CSL4 OS=Homo sapiens OX=9606 GN=EXOSC1 PE=1 SV=1	WP	35	1.54	4	230000000	220000000	0.9565	-0.0641
Q01780	EXOSX	EXOSC10 PMSCL PMSCL2 RRP6	EXOSC10	Exosome component 10 OS=Homo sapiens OX=9606 GN=EXOSC10 PE=1 SV=2	WP	124	2.09	20	950000000	830000000	0.8737	-0.1948
Q13868	EXOS2	EXOSC2 RRP4	EXOSC2	Exosome complex component RRP4 OS=Homo sapiens OX=9606 GN=EXOSC2 PE=1 SV=2	WP	64	1.81	8	1100000000	930000000	0.8455	-0.2422
Q9NQT5	EXOS3	EXOSC3 RRP40 CGI-102	EXOSC3	Exosome complex component RRP40 OS=Homo sapiens OX=9606 GN=EXOSC3 PE=1 SV=3	WP	29	1.46	6	590000000	550000000	0.9322	-0.1013
Q9NPD3	EXOS4	EXOSC4 RRP41 SKI6	EXOSC4	Exosome complex component RRP41 OS=Homo sapiens OX=9606 GN=EXOSC4 PE=1 SV=3	WP	29	1.46	6	230000000	200000000	0.8696	-0.2016
Q5RKV6	EXOS6	EXOSC6 MTR3	EXOSC6	Exosome complex component MTR3 OS=Homo sapiens OX=9606 GN=EXOSC6 PE=1 SV=1	WP	52	1.72	4	1300000000	910000000	0.7	-0.5146
Q15024	EXOS7	EXOSC7 KIAA0116 RRP42	EXOSC7	Exosome complex component RRP42 OS=Homo sapiens OX=9606 GN=EXOSC7 PE=1 SV=3	WP	56	1.75	4	1000000000	930000000	0.93	-0.1047
Q96B26	EXOS8	EXOSC8 OIP2 RRP43	EXOSC8	Exosome complex component RRP43 OS=Homo sapiens OX=9606 GN=EXOSC8 PE=1 SV=1	WP	39	1.59	6	1400000000	1300000000	0.9286	-0.1069
Q06265	EXOS9	EXOSC9 PMSCL1	EXOSC9	Exosome complex component RRP45 OS=Homo sapiens OX=9606 GN=EXOSC9 PE=1 SV=3	WP	46	1.66	5	610000000	570000000	0.9344	-0.0978
Q93063	EXT2	EXT2	EXT2	Exostosin-2 OS=Homo sapiens OX=9606 GN=EXT2 PE=1 SV=1	WP	9	0.95	3	100000000	90000000	0.9	-0.152
O43909	EXTL3	EXTL3 EXTL1L EXTR1 KIAA0519	EXTL3	Exostosin-like 3 OS=Homo sapiens OX=9606 GN=EXTL3 PE=1 SV=1	WP	5	0.7	3	870000000	630000000	0.7241	-0.4657
Q99504	EYA3	EYA3	EYA3	Eyes absent homolog 3 OS=Homo sapiens OX=9606 GN=EYA3 PE=1 SV=3	WP	33	1.52	7	250000000	220000000	0.88	-0.1844
O95677	EYA4	EYA4	EYA4	Eyes absent homolog 4 OS=Homo sapiens OX=9606 GN=EYA4 PE=1 SV=2	WP	15	1.18	4	100000000	49000000	0.49	-1.0291
Q15910	EZH2	EZH2 KMT6	EZH2	Histone-lysine N-methyltransferase EZH2 OS=Homo sapiens OX=9606 GN=EZH2 PE=1 SV=2	WP	7	0.85	2	110000000	87000000	0.7909	-0.3384
P15311	EZRI	EZR VIL2	EZR	Ezrin OS=Homo sapiens OX=9606 GN=EZR PE=1 SV=4	WP	563	2.75	12	7900000000	8000000000	1.0127	0.0181
Q9Y624	JAM1	F11R JAM1 JCAM UNQ264/PRO301	F11R	Junctional adhesion molecule A OS=Homo sapiens OX=9606 GN=F11R PE=1 SV=1	WP	11	1.04	2	740000000	670000000	0.9054	-0.1434
P12259	FA5	F5	F5	Coagulation factor V OS=Homo sapiens OX=9606 GN=F5 PE=1 SV=4	WP	3	0.48	2	11000000	1	0	-23.391
P23610	HAP40	F8A1; F8A2; F8A3	F8A3	40-kDa huntingtin-associated protein OS=Homo sapiens OX=9606 GN=F8A3 PE=1 SV=2	WP	23	1.36	4	260000000	150000000	0.5769	-0.7935
Q01469	FABP5	FABP5	FABP5	Fatty acid-binding protein 5 OS=Homo sapiens OX=9606 GN=FABP5 PE=1 SV=3	WP	65	1.81	3	8000000000	6200000000	0.775	-0.3677
Q13158	FADD	FADD MORT1 GIG3	FADD	FAS-associated death domain protein OS=Homo sapiens OX=9606 GN=FADD PE=1 SV=1	WP	13	1.11	2	860000000	650000000	0.7558	-0.4039
O60427	FADS1	FADS1 FADSD5	FADS1	Acyl-CoA (8-3)-desaturase OS=Homo sapiens OX=9606 GN=FADS1 PE=1 SV=3	WP	14	1.15	3	250000000	160000000	0.64	-0.6439
O95864	FADS2	FADS2	FADS2	Acyl-CoA 6-desaturase OS=Homo sapiens OX=9606 GN=FADS2 PE=1 SV=1	WP	12	1.08	6	230000000	170000000	0.7391	-0.4361
Q9UNN5	FAF1	FAF1 UBXD12 UBXN3A CGI-03	FAF1	FAS-associated factor 1 OS=Homo sapiens OX=9606 GN=FAF1 PE=1 SV=2	WP	118	2.07	15	2300000000	1700000000	0.7391	-0.4361
Q96CS3	FAF2	FAF2 ETEA KIAA0887 UBXD8 UBXN3B	FAF2	FAS-associated factor 2 OS=Homo sapiens OX=9606 GN=FAF2 PE=1 SV=2	WP	60	1.78	8	2100000000	1100000000	0.5238	-0.9329
P16930	FAAA	FAH	FAH	Fumarylacetoacetase OS=Homo sapiens OX=9606 GN=FAH PE=1 SV=2	WP	37	1.57	6	2500000000	1800000000	0.72	-0.4739
Q6P587	FAHD1	FAHD1 C16orf36 YISKL	FAHD1	Acylpyruvase FAHD1, mitochondrial OS=Homo sapiens OX=9606 GN=FAHD1 PE=1 SV=2	WP	27	1.43	4	410000000	630000000	1.5366	0.6197
Q96GK7	FAH2A	FAHD2A CGI-105	FAHD2A	Fumarylacetoacetate hydrolase domain-containing protein 2A OS=Homo sapiens OX=9606 GN=FAHD2A PE=1 SV=1	WP	79	1.9	6	2500000000	1800000000	0.72	-0.4739
Q6P2I3	FAH2B	FAHD2B	FAHD2B	Fumarylacetoacetate hydrolase domain-containing protein 2B OS=Homo sapiens OX=9606 GN=FAHD2B PE=1 SV=1	WP	50	1.7	3	1500000000	1100000000	0.7333	-0.4475
Q9NVQ4	FAIM1	FAIM FAIM1	FAIM	Fas apoptotic inhibitory molecule 1 OS=Homo sapiens OX=9606 GN=FAIM PE=1 SV=1	WP	18	1.26	2	200000000	140000000	0.7	-0.5146
Q5T8I3	F102B	FAM102B	FAM102B	Protein FAM102B OS=Homo sapiens OX=9606 GN=FAM102B PE=1 SV=2	WP	5	0.7	2	25000000	25000000	1	0
Q9H098	F107B	FAM107B C10orf45	FAM107B	Protein FAM107B OS=Homo sapiens OX=9606 GN=FAM107B PE=1 SV=1	WP	10	1	4	140000000	98000000	0.7	-0.5146
Q6SJ93	F111B	FAM111B CANP	FAM111B	Serine protease FAM111B OS=Homo sapiens OX=9606 GN=FAM111B PE=1 SV=1	WP	11	1.04	6	96000000	98000000	1.0208	0.0297
Q8IWE2	NXP20	FAM114A1 NOXP20	FAM114A1	Protein NOXP20 OS=Homo sapiens OX=9606 GN=FAM114A1 PE=1 SV=2	WP	33	1.52	11	440000000	220000000	0.5	-1
Q9NRY5	F1142	FAM114A2 C5orf3	FAM114A2	Protein FAM114A2 OS=Homo sapiens OX=9606 GN=FAM114A2 PE=1 SV=4	WP	68	1.83	11	870000000	640000000	0.7356	-0.4429
Q9BPY3	F118B	FAM118B	FAM118B	Protein FAM118B OS=Homo sapiens OX=9606 GN=FAM118B PE=1 SV=1	WP	17	1.23	4	160000000	110000000	0.6875	-0.5406
Q9NZB2	F120A	FAM120A C9orf10 KIAA0183 OSSA	FAM120A	Constitutive coactivator of PPAR-gamma-like protein 1 OS=Homo sapiens OX=9606 GN=FAM120A PE=1 SV=2	WP	81	1.91	10	710000000	580000000	0.8169	-0.2918
Q96EK7	F120B	FAM120B CCPG KIAA1838	FAM120B	Constitutive coactivator of peroxisome proliferator-activated receptor gamma OS=Homo sapiens OX=9606 GN=FAM120B PE=1 SV=1	WP	33	1.52	10	180000000	92000000	0.5111	-0.9683
Q9NX05	F120C	FAM120C CXorf17	FAM120C	Constitutive coactivator of PPAR-gamma-like protein 2 OS=Homo sapiens OX=9606 GN=FAM120C PE=1 SV=3	WP	7	0.85	4	66000000	65000000	0.9848	-0.022
Q9BYI3	HYCCI	FAM126A DRCTNNB1A	FAM126A	Hyccin OS=Homo sapiens OX=9606 GN=FAM126A PE=1 SV=2	WP	16	1.2	3	220000000	180000000	0.8182	-0.2895
Q9P2D6	F135A	FAM135A KIAA1411	FAM135A	Protein FAM135A OS=Homo sapiens OX=9606 GN=FAM135A PE=1 SV=2	WP	15	1.18	9	73000000	83000000	1.137	0.1852
Q96C01	F136A	FAM136A	FAM136A	Protein FAM136A OS=Homo sapiens OX=9606 GN=FAM136A PE=1 SV=1	WP	9	0.95	3	1600000000	1300000000	0.8125	-0.2996
Q96A26	F162A	FAM162A C3orf28 E2IG5 DC16 FWP001	FAM162A	Protein FAM162A OS=Homo sapiens OX=9606 GN=FAM162A PE=1 SV=2	WP	32	1.51	4	670000000	580000000	0.8657	-0.2081
Q9Y6X4	F169A	FAM169A KIAA0888	FAM169A	Soluble lamin-associated protein of 75 kDa OS=Homo sapiens OX=9606 GN=FAM169A PE=1 SV=2	WP	87	1.94	14	430000000	280000000	0.6512	-0.6189
A8MVW0	F1712	FAM171A2	FAM171A2	Protein FAM171A2 OS=Homo sapiens OX=9606 GN=FAM171A2 PE=1 SV=1	WP	17	1.23	5	48000000	41000000	0.8542	-0.2274
Q8WUF8	F172A	FAM172A C5orf21	FAM172A	Cotranscriptional regulator FAM172A OS=Homo sapiens OX=9606 GN=FAM172A PE=1 SV=1	WP	32	1.51	8	310000000	230000000	0.7419	-0.4306
Q8N128	F177A	FAM177A1 C14orf24	FAM177A1	Protein FAM177A1 OS=Homo sapiens OX=9606 GN=FAM177A1 PE=1 SV=1	WP	31	1.49	6	290000000	320000000	1.1034	0.142
Q8NB25	F184A	FAM184A C6orf60	FAM184A	Protein FAM184A OS=Homo sapiens OX=9606 GN=FAM184A PE=1 SV=3	WP	18	1.26	8	570000000	470000000	0.8246	-0.2783
Q8N0U4	F185A	FAM185A	FAM185A	Protein FAM185A OS=Homo sapiens OX=9606 GN=FAM185A PE=1 SV=3	WP	7	0.85	4	54000000	95000000	1.7593	0.815
Q9H8W3	F204A	FAM204A C10orf84	FAM204A	Protein FAM204A OS=Homo sapiens OX=9606 GN=FAM204A PE=1 SV=1	WP	6	0.78	3	19000000	22000000	1.1579	0.2115
Q9NSI2	SLX9	SLX9 C21orf70 FAM207A PRED56	FAM207A	Protein FAM207A OS=Homo sapiens OX=9606 GN=FAM207A PE=1 SV=2	WP	23	1.36	5	180000000	160000000	0.8889	-0.1699
O75063	XYLK	FAM20B KIAA0475	FAM20B	Glycosaminoglycan xylosylkinase OS=Homo sapiens OX=9606 GN=FAM20B PE=1 SV=1	WP	34	1.53	6	380000000	290000000	0.7632	-0.3899
Q96ND0	F210A	FAM210A C18orf19	FAM210A	Protein FAM210A OS=Homo sapiens OX=9606 GN=FAM210A PE=1 SV=2	WP	5	0.7	2	150000000	130000000	0.8667	-0.2065
A4D161	F221A	FAM221A C7orf46	FAM221A	Protein FAM221A OS=Homo sapiens OX=9606 GN=FAM221A PE=1 SV=1	WP	30	1.48	4	110000000	46000000	0.4182	-1.2578
Q9H0X4	F234A	FAM234A C16orf9 ITFG3	FAM234A	Protein FAM234A OS=Homo sapiens OX=9606 GN=FAM234A PE=1 SV=1	WP	21	1.32	6	250000000	210000000	0.84	-0.2515
A2RU67	F234B	FAM234B KIAA1467	FAM234B	Protein FAM234B OS=Homo sapiens OX=9606 GN=FAM234B PE=1 SV=1	WP	23	1.36	6	210000000	170000000	0.8095	-0.3049
Q14320	FA50A	FAM50A DXS9928E HXC26 XAP5	FAM50A	Protein FAM50A OS=Homo sapiens OX=9606 GN=FAM50A PE=1 SV=2	WP	130	2.11	7	2400000000	2000000000	0.8333	-0.263
Q9Y247	FA50B	FAM50B X5L	FAM50B	Protein FAM50B OS=Homo sapiens OX=9606 GN=FAM50B PE=1 SV=1	WP	68	1.83	2	16000000	11000000	0.6875	-0.5406
Q5T0W9	FA83B	FAM83B C6orf143	FAM83B	Protein FAM83B OS=Homo sapiens OX=9606 GN=FAM83B PE=1 SV=1	WP	7	0.85	4	73000000	85000000	1.1644	0.2196
A6ND36	FA83G	FAM83G PAWS1	FAM83G	Protein FAM83G OS=Homo sapiens OX=9606 GN=FAM83G PE=1 SV=2	WP	6	0.78	5	45000000	53000000	1.1778	0.2361
Q6ZRV2	FA83H	FAM83H	FAM83H	Protein FAM83H OS=Homo sapiens OX=9606 GN=FAM83H PE=1 SV=3	WP	2	0.3	2	50000000	12000000	0.24	-2.0589
Q9UBU6	FA8A1	FAM8A1 AHCP	FAM8A1	Protein FAM8A1 OS=Homo sapiens OX=9606 GN=FAM8A1 PE=1 SV=1	WP	14	1.15	2	38000000	45000000	1.1842	0.2439
Q658Y4	F91A1	FAM91A1	FAM91A1	Protein FAM91A1 OS=Homo sapiens OX=9606 GN=FAM91A1 PE=1 SV=3	WP	24	1.38	13	290000000	230000000	0.7931	-0.3344
Q8NCA5	FA98A	FAM98A	FAM98A	Protein FAM98A OS=Homo sapiens OX=9606 GN=FAM98A PE=1 SV=2	WP	129	2.11	6	320000000	240000000	0.75	-0.415
Q52LJ0	FA98B	FAM98B	FAM98B	Protein FAM98B OS=Homo sapiens OX=9606 GN=FAM98B PE=1 SV=2	WP	186	2.27	8	2200000000	1700000000	0.7727	-0.372
Q17RN3	FA98C	FAM98C	FAM98C	Protein FAM98C OS=Homo sapiens OX=9606 GN=FAM98C PE=1 SV=1	WP	14	1.15	5	230000000	150000000	0.6522	-0.6167
[truncated: 4,952 more rows]

## Sheet: S2
UID	Name	Gene Names	Reviewed	Subcellular Location (simple)	Description	Organism	Length	Subcellular location [CC]
A0A087WTW5	A0A087WTW5	CASP8AP2	unreviewed	unknown	CASP8-associated protein 2	Homo sapiens (Human)	1964
D6RAR4	D6RAR4	HGFAC	unreviewed	secreted	Hepatocyte growth factor activator	Homo sapiens (Human)	662	SUBCELLULAR LOCATION: Secreted {ECO:0000256|ARBA:ARBA00004613}.
F8W7S1	F8W7S1	MIGA1	unreviewed	unknown	Mitoguardin 1	Homo sapiens (Human)	633
H9KVA8	H9KVA8	SAC3D1	unreviewed	unknown	SAC3 domain-containing protein 1	Homo sapiens (Human)	239
P01023	A2MG	A2M CPAMD5 FWP007	reviewed	secreted	Alpha-2-macroglobulin, Alpha-2-M (C3 and PZP-like alpha-2-macroglobulin domain-containing protein 5)	Homo sapiens (Human)	1474	SUBCELLULAR LOCATION: Secreted {ECO:0000269|PubMed:6203908}.
P02768	ALBU	ALB GIG20 GIG42 PRO0903 PRO1708 PRO2044 PRO2619 PRO2675 UNQ696/PRO1341	reviewed	secreted	Albumin	Homo sapiens (Human)	609	SUBCELLULAR LOCATION: Secreted.
P01008	ANT3	SERPINC1 AT3 PRO0309	reviewed	secreted	Antithrombin-III, ATIII (Serpin C1)	Homo sapiens (Human)	464	SUBCELLULAR LOCATION: Secreted, extracellular space.
P04114	APOB	APOB	reviewed	cytoplasm	Apolipoprotein B-100, Apo B-100 [Cleaved into: Apolipoprotein B-48, Apo B-48 ]	Homo sapiens (Human)	4563	SUBCELLULAR LOCATION: Cytoplasm {ECO:0000269|PubMed:22580899}. Secreted {ECO:0000269|PubMed:22580899, ECO:0000269|PubMed:26224785}. Lipid droplet {ECO:0000269|PubMed:28183703}.
P05089	ARGI1	ARG1	reviewed	cytoplasm	Arginase-1, EC 3.5.3.1 (Liver-type arginase) (Type I arginase)	Homo sapiens (Human)	322	SUBCELLULAR LOCATION: Cytoplasm {ECO:0000269|PubMed:16141327}. Cytoplasmic granule {ECO:0000269|PubMed:15546957}. Note=Localized in azurophil granules of neutrophils (PubMed:15546957). {ECO:0000269|PubMed:15546957}.
O43150	ASAP2	ASAP2 DDEF2 KIAA0400	reviewed	cytoplasm	Arf-GAP with SH3 domain, ANK repeat and PH domain-containing protein 2 (Development and differentiation-enhancing factor 2) (Paxillin-associated protein with ARF GAP activity 3, PAG3) (Pyk2 C-terminus-associated protein, PAP)	Homo sapiens (Human)	1006	SUBCELLULAR LOCATION: Cytoplasm. Golgi apparatus, Golgi stack membrane; Peripheral membrane protein. Cell membrane; Peripheral membrane protein. Note=Colocalizes with F-actin and ARF6 in phagocytic cups.
P13637	AT1A3	ATP1A3	reviewed	cell membrane	Sodium/potassium-transporting ATPase subunit alpha-3, Na(+)/K(+) ATPase alpha-3 subunit, EC 7.2.2.13 (Na(+)/K(+) ATPase alpha(III) subunit) (Sodium pump subunit alpha-3)	Homo sapiens (Human)	1013	SUBCELLULAR LOCATION: Cell membrane {ECO:0000269|PubMed:7711835}; Multi-pass membrane protein {ECO:0000269|PubMed:7711835}.
P01024	CO3	C3 CPAMD1	reviewed	secreted	Complement C3 (C3 and PZP-like alpha-2-macroglobulin domain-containing protein 1) [Cleaved into: Complement C3 beta chain; C3-beta-c, C3bc; Complement C3 alpha chain; C3a anaphylatoxin; Acylation stimulating protein, ASP (C3adesArg); Complement C3b alpha' chain; Complement C3c alpha' chain fragment 1; Complement C3dg fragment; Complement C3g fragment; Complement C3d fragment; Complement C3f fragm…	Homo sapiens (Human)	1663	SUBCELLULAR LOCATION: Secreted.
P0C0L4	CO4A	C4A CO4 CPAMD2	reviewed	secreted	Complement C4-A (Acidic complement C4) (C3 and PZP-like alpha-2-macroglobulin domain-containing protein 2) [Cleaved into: Complement C4 beta chain; Complement C4-A alpha chain; C4a anaphylatoxin; C4b-A; C4d-A; Complement C4 gamma chain ]	Homo sapiens (Human)	1744	SUBCELLULAR LOCATION: Secreted. Cell junction, synapse {ECO:0000269|PubMed:26814963}. Cell projection, axon {ECO:0000269|PubMed:26814963}. Cell projection, dendrite {ECO:0000269|PubMed:26814963}.
P0C0L5	CO4B	C4B CO4 CPAMD3; C4B_2	reviewed	secreted	Complement C4-B (Basic complement C4) (C3 and PZP-like alpha-2-macroglobulin domain-containing protein 3) [Cleaved into: Complement C4 beta chain; Complement C4-B alpha chain; C4a anaphylatoxin; C4b-B; C4d-B; Complement C4 gamma chain ]	Homo sapiens (Human)	1744	SUBCELLULAR LOCATION: Secreted. Cell junction, synapse {ECO:0000269|PubMed:26814963}. Cell projection, axon {ECO:0000269|PubMed:26814963}. Cell projection, dendrite {ECO:0000269|PubMed:26814963}.
P01040	CYTA	CSTA STF1 STFA	reviewed	cytoplasm	Cystatin-A (Cystatin-AS) (Stefin-A) [Cleaved into: Cystatin-A, N-terminally processed ]	Homo sapiens (Human)	98	SUBCELLULAR LOCATION: Cytoplasm {ECO:0000269|PubMed:21944047}.
Q8TB45	DPTOR	DEPTOR DEPDC6	reviewed	unknown	DEP domain-containing mTOR-interacting protein (DEP domain-containing protein 6)	Homo sapiens (Human)	409
Q08554	DSC1	DSC1 CDHF1	reviewed	cell membrane	Desmocollin-1 (Cadherin family member 1) (Desmosomal glycoprotein 2/3, DG2/DG3)	Homo sapiens (Human)	894	SUBCELLULAR LOCATION: Cell membrane; Single-pass type I membrane protein. Cell junction, desmosome.
Q02413	DSG1	DSG1 CDHF4	reviewed	cell membrane	Desmoglein-1 (Cadherin family member 4) (Desmosomal glycoprotein 1, DG1, DGI) (Pemphigus foliaceus antigen)	Homo sapiens (Human)	1049	SUBCELLULAR LOCATION: Cell membrane {ECO:0000250}; Single-pass type I membrane protein {ECO:0000250}. Cell junction, desmosome.
O75923	DYSF	DYSF FER1L1	reviewed	cytoplasm	Dysferlin (Dystrophy-associated fer-1-like protein) (Fer-1-like protein 1)	Homo sapiens (Human)	2080	SUBCELLULAR LOCATION: Cell membrane, sarcolemma; Single-pass type II membrane protein. Cytoplasmic vesicle membrane {ECO:0000250}; Single-pass type II membrane protein {ECO:0000250}. Cell membrane. Note=Colocalizes, during muscle differentiation, with BIN1 in the T-tubule system of myotubules and at the site of contact between two myotubes or a myoblast and a myotube. Wounding of myotubes led to …
Q15723	ELF2	ELF2 NERF	reviewed	nucleus	ETS-related transcription factor Elf-2 (E74-like factor 2) (New ETS-related factor)	Homo sapiens (Human)	593	SUBCELLULAR LOCATION: Nucleus.
P12259	FA5	F5	reviewed	secreted	Coagulation factor V (Activated protein C cofactor) (Proaccelerin, labile factor) [Cleaved into: Coagulation factor V heavy chain; Coagulation factor V light chain ]	Homo sapiens (Human)	2224	SUBCELLULAR LOCATION: Secreted {ECO:0000250}.
P02771	FETA	AFP HPAFP	reviewed	secreted	Alpha-fetoprotein (Alpha-1-fetoprotein) (Alpha-fetoglobulin)	Homo sapiens (Human)	609	SUBCELLULAR LOCATION: Secreted.
Q9UPW0	FOXJ3	FOXJ3 KIAA1041	reviewed	nucleus	Forkhead box protein J3	Homo sapiens (Human)	622	SUBCELLULAR LOCATION: Nucleus {ECO:0000255|PROSITE-ProRule:PRU00089}.
Q12841	FSTL1	FSTL1 FRP	reviewed	secreted	Follistatin-related protein 1 (Follistatin-like protein 1)	Homo sapiens (Human)	308	SUBCELLULAR LOCATION: Secreted {ECO:0000305}.
Q14451	GRB7	GRB7	reviewed	cytoplasm	Growth factor receptor-bound protein 7 (B47) (Epidermal growth factor receptor GRB-7) (GRB7 adapter protein)	Homo sapiens (Human)	532	SUBCELLULAR LOCATION: Cytoplasm {ECO:0000269|PubMed:10893408, ECO:0000269|PubMed:12021278, ECO:0000269|PubMed:18853468}. Cell junction, focal adhesion {ECO:0000269|PubMed:10893408, ECO:0000269|PubMed:12021278}. Cell membrane; Peripheral membrane protein; Cytoplasmic side {ECO:0000269|PubMed:10893408, ECO:0000269|PubMed:12021278, ECO:0000269|PubMed:18853468}. Cytoplasmic granule {ECO:0000250|UniPr…
P68871	HBB	HBB	reviewed	unknown	Hemoglobin subunit beta (Beta-globin) (Hemoglobin beta chain) [Cleaved into: LVV-hemorphin-7; Spinorphin ]	Homo sapiens (Human)	147
P13196	HEM1	ALAS1 ALAS3 ALASH OK/SW-cl.121	reviewed	mitochondrion	5-aminolevulinate synthase, non-specific, mitochondrial, ALAS-H, EC 2.3.1.37 (5-aminolevulinic acid synthase 1) (Delta-ALA synthase 1) (Delta-aminolevulinate synthase 1)	Homo sapiens (Human)	640	SUBCELLULAR LOCATION: Mitochondrion inner membrane {ECO:0000250|UniProtKB:P22557}; Peripheral membrane protein {ECO:0000250|UniProtKB:P22557}. Note=Localizes to the matrix side of the mitochondrion inner membrane. {ECO:0000250|UniProtKB:P22557}.
Q86YZ3	HORN	HRNR S100A18	reviewed	cytoplasm	Hornerin	Homo sapiens (Human)	2850	SUBCELLULAR LOCATION: Cytoplasmic granule {ECO:0000269|PubMed:21282207}. Note=Found in keratohyalin granules in the granular cells of the epidermis.
P17066	HSP76	HSPA6 HSP70B'	reviewed	unknown	Heat shock 70 kDa protein 6 (Heat shock 70 kDa protein B')	Homo sapiens (Human)	643
P19823	ITIH2	ITIH2 IGHEP2	reviewed	secreted	Inter-alpha-trypsin inhibitor heavy chain H2, ITI heavy chain H2, ITI-HC2, Inter-alpha-inhibitor heavy chain 2 (Inter-alpha-trypsin inhibitor complex component II) (Serum-derived hyaluronan-associated protein, SHAP)	Homo sapiens (Human)	946	SUBCELLULAR LOCATION: Secreted.
Q06033	ITIH3	ITIH3	reviewed	secreted	Inter-alpha-trypsin inhibitor heavy chain H3, ITI heavy chain H3, ITI-HC3, Inter-alpha-inhibitor heavy chain 3 (Serum-derived hyaluronan-associated protein, SHAP)	Homo sapiens (Human)	890	SUBCELLULAR LOCATION: Secreted.
P06732	KCRM	CKM CKMM	reviewed	cytoplasm	Creatine kinase M-type, EC 2.7.3.2 (Creatine kinase M chain) (Creatine phosphokinase M-type, CPK-M) (M-CK)	Homo sapiens (Human)	381	SUBCELLULAR LOCATION: Cytoplasm.
Q13601	KRR1	KRR1 HRB2	reviewed	cytoplasm	KRR1 small subunit processome component homolog (HIV-1 Rev-binding protein 2) (KRR-R motif-containing protein 1) (Rev-interacting protein 1, Rip-1)	Homo sapiens (Human)	381	SUBCELLULAR LOCATION: Cytoplasm {ECO:0000269|Ref.6}. Nucleus {ECO:0000269|Ref.6}. Nucleus, nucleolus {ECO:0000269|PubMed:12429849}. Note=Translocates from cytoplasm to nucleus after exposure to HIV-1 virus or HIV-1 protein VPR or induction by hydrocortisone and dexamethasone in the absence of HIV-1 protein VPR (Ref.6).
P15018	LIF	LIF HILDA	reviewed	secreted	Leukemia inhibitory factor, LIF (Differentiation-stimulating factor, D factor) (Melanoma-derived LPL inhibitor, MLPLI) (Emfilermin)	Homo sapiens (Human)	202	SUBCELLULAR LOCATION: Secreted.
Q8IV50	LYSM2	LYSMD2	reviewed	unknown	LysM and putative peptidoglycan-binding domain-containing protein 2	Homo sapiens (Human)	215
Q92585	MAML1	MAML1 KIAA0200	reviewed	nucleus	Mastermind-like protein 1, Mam-1	Homo sapiens (Human)	1016	SUBCELLULAR LOCATION: Nucleus speckle {ECO:0000269|PubMed:11101851}. Note=Nuclear, in a punctate manner.
Q8NBR6	MINY2	MINDY2 FAM63B KIAA1164	reviewed	unknown	Ubiquitin carboxyl-terminal hydrolase MINDY-2, EC 3.4.19.12 (Deubiquitinating enzyme MINDY-2) (Protein FAM63B)	Homo sapiens (Human)	621
Q9Y4U1	MMAC	MMACHC	reviewed	cytoplasm	Cyanocobalamin reductase / alkylcobalamin dealkylase (Alkylcobalamin:glutathione S-alkyltransferase, EC 2.5.1.151) (CblC) (Cyanocobalamin reductase (cyanide-eliminating), EC 1.16.1.6) (Methylmalonic aciduria and homocystinuria type C protein, MMACHC)	Homo sapiens (Human)	282	SUBCELLULAR LOCATION: Cytoplasm, cytosol {ECO:0000269|PubMed:23270877}.
Q9P0P8	MRES1	MTRES1 C6orf203 HSPC230	reviewed	mitochondrion	Mitochondrial transcription rescue factor 1	Homo sapiens (Human)	240	SUBCELLULAR LOCATION: Mitochondrion matrix {ECO:0000269|PubMed:31226201, ECO:0000269|PubMed:31396629}.
Q9UHB4	NDOR1	NDOR1 NR1	reviewed	cytoplasm	NADPH-dependent diflavin oxidoreductase 1, EC 1.18.1.- (NADPH-dependent FMN and FAD-containing oxidoreductase) (Novel reductase 1)	Homo sapiens (Human)	597	SUBCELLULAR LOCATION: Cytoplasm, perinuclear region {ECO:0000255|HAMAP-Rule:MF_03178, ECO:0000269|PubMed:10625700, ECO:0000269|PubMed:12871939}. Note=Concentrated in perinuclear structure. {ECO:0000255|HAMAP-Rule:MF_03178, ECO:0000269|PubMed:12871939}.
Q76FK4	NOL8	NOL8 C9orf34 NOP132	reviewed	nucleus	Nucleolar protein 8 (Nucleolar protein Nop132)	Homo sapiens (Human)	1167	SUBCELLULAR LOCATION: Nucleus, nucleolus {ECO:0000269|PubMed:15132771, ECO:0000269|PubMed:16963496}. Note=Localizes in the nucleolar-organizing region during ribosome biogenesis.
O95478	NSA2	NSA2 TINP1 HUSSY-29	reviewed	nucleus	Ribosome biogenesis protein NSA2 homolog (Hairy cell leukemia protein 1) (TGF-beta-inducible nuclear protein 1)	Homo sapiens (Human)	260	SUBCELLULAR LOCATION: Nucleus, nucleolus {ECO:0000269|PubMed:12429849}.
Q96L73	NSD1	NSD1 ARA267 KMT3B	reviewed	nucleus	Histone-lysine N-methyltransferase, H3 lysine-36 specific, EC 2.1.1.357 (Androgen receptor coactivator 267 kDa protein) (Androgen receptor-associated protein of 267 kDa) (H3-K36-HMTase) (Lysine N-methyltransferase 3B) (Nuclear receptor-binding SET domain-containing protein 1, NR-binding SET domain-containing protein)	Homo sapiens (Human)	2696	SUBCELLULAR LOCATION: Nucleus. Chromosome {ECO:0000305}.
Q5BKU9	OXLD1	OXLD1 C17orf90	reviewed	unknown	Oxidoreductase-like domain-containing protein 1	Homo sapiens (Human)	147
Q9H0J9	PAR12	PARP12 ZC3HDC1	reviewed	nucleus	Protein mono-ADP-ribosyltransferase PARP12, EC 2.4.2.- (ADP-ribosyltransferase diphtheria toxin-like 12, ARTD12) (Poly [ADP-ribose] polymerase 12, PARP-12) (Zinc finger CCCH domain-containing protein 1)	Homo sapiens (Human)	701	SUBCELLULAR LOCATION: Nucleus {ECO:0000305}.
Q96RR1	PEO1	TWNK C10orf2 PEO1	reviewed	mitochondrion	Twinkle mtDNA helicase, EC 3.6.4.12 (Progressive external ophthalmoplegia 1 protein) (T7 gp4-like protein with intramitochondrial nucleoid localization) (T7-like mitochondrial DNA helicase) (Twinkle protein, mitochondrial)	Homo sapiens (Human)	684	SUBCELLULAR LOCATION: Mitochondrion matrix, mitochondrion nucleoid {ECO:0000269|PubMed:11431692, ECO:0000269|PubMed:18971204}. Note=Colocalizes with mtDNA in mitochondrial nucleoids, a nucleoproteins complex consisting of a number of copies of proteins associated with mtDNA, probably involved in mtDNA maintenance and expression. {ECO:0000269|PubMed:11431692}.
Q96JA3	PKHA8	PLEKHA8 FAPP2	reviewed	golgi	Pleckstrin homology domain-containing family A member 8, PH domain-containing family A member 8 (Phosphatidylinositol-four-phosphate adapter protein 2, FAPP-2, Phosphoinositol 4-phosphate adapter protein 2, hFAPP2) (Serologically defined breast cancer antigen NY-BR-86)	Homo sapiens (Human)	519	SUBCELLULAR LOCATION: Golgi apparatus, trans-Golgi network membrane {ECO:0000269|PubMed:15107860}. Membrane; Peripheral membrane protein {ECO:0000269|PubMed:15107860}. Note=Binds through its PH domain to PtdIns(4)P and ARF1, and subsequently localizes to TGN exit sites. {ECO:0000269|PubMed:15107860}.
Q58EX7	PKHG4	PLEKHG4 PRTPHN1	reviewed	unknown	Puratrophin-1 (Pleckstrin homology domain-containing family G member 4, PH domain-containing family G member 4) (Purkinje cell atrophy-associated protein 1)	Homo sapiens (Human)	1191
O94761	RECQ4	RECQL4 RECQ4	reviewed	cytoplasm	ATP-dependent DNA helicase Q4, EC 3.6.4.12 (DNA helicase, RecQ-like type 4, RecQ4) (RTS) (RecQ protein-like 4)	Homo sapiens (Human)	1208	SUBCELLULAR LOCATION: Cytoplasm {ECO:0000269|PubMed:15317757}. Nucleus {ECO:0000269|PubMed:10552928}.
Q8TAC1	RFESD	RFESD	reviewed	unknown	Rieske domain-containing protein	Homo sapiens (Human)	157
Q8N9R8	SCAI	SCAI C9orf126	reviewed	cytoplasm	Protein SCAI (Suppressor of cancer cell invasion protein)	Homo sapiens (Human)	606	SUBCELLULAR LOCATION: Membrane {ECO:0000305}; Single-pass membrane protein {ECO:0000305}. Nucleus {ECO:0000269|PubMed:19350017}. Cytoplasm {ECO:0000269|PubMed:19350017}. Note=Nuclear localization is required for inhibition of MRTFA. {ECO:0000250}.
Q96HI0	SENP5	SENP5 FKSG45	reviewed	nucleus	Sentrin-specific protease 5, EC 3.4.22.- (Sentrin/SUMO-specific protease SENP5)	Homo sapiens (Human)	755	SUBCELLULAR LOCATION: Nucleus, nucleolus {ECO:0000269|PubMed:16608850, ECO:0000269|PubMed:16738315}.
Q8NDZ2	SIMC1	SIMC1 C5orf25 PLEIAD	reviewed	cytoplasm	SUMO-interacting motif-containing protein 1 (Platform element for inhibition of autolytic degradation)	Homo sapiens (Human)	872	SUBCELLULAR LOCATION: [Isoform 5]: Cytoplasm {ECO:0000269|PubMed:23707407}. Cytoplasm, myofibril, sarcomere {ECO:0000269|PubMed:23707407}.
Q9HAU4	SMUF2	SMURF2	reviewed	cytoplasm	E3 ubiquitin-protein ligase SMURF2, hSMURF2, EC 2.3.2.26 (HECT-type E3 ubiquitin transferase SMURF2) (SMAD ubiquitination regulatory factor 2) (SMAD-specific E3 ubiquitin-protein ligase 2)	Homo sapiens (Human)	748	SUBCELLULAR LOCATION: Nucleus {ECO:0000269|PubMed:12717440}. Cytoplasm {ECO:0000269|PubMed:12717440}. Cell membrane {ECO:0000269|PubMed:12717440}. Membrane raft {ECO:0000269|PubMed:12717440}. Note=Cytoplasmic in the presence of SMAD7. Colocalizes with CAV1, SMAD7 and TGF-beta receptor in membrane rafts.
P60880	SNP25	SNAP25 SNAP	reviewed	cytoplasm	Synaptosomal-associated protein 25, SNAP-25 (Super protein, SUP) (Synaptosomal-associated 25 kDa protein)	Homo sapiens (Human)	206	SUBCELLULAR LOCATION: Cytoplasm, perinuclear region {ECO:0000250|UniProtKB:P60879}. Cell membrane {ECO:0000250|UniProtKB:P60881}; Lipid-anchor {ECO:0000250|UniProtKB:P60879}. Cell junction, synapse, synaptosome {ECO:0000250|UniProtKB:P60879}. Photoreceptor inner segment {ECO:0000250|UniProtKB:P60879}. Note=Membrane association requires palmitoylation. Expressed throughout cytoplasm, concentrating…
Q96P63	SPB12	SERPINB12	reviewed	cytoplasm	Serpin B12	Homo sapiens (Human)	405	SUBCELLULAR LOCATION: Cytoplasm {ECO:0000250}.
P29508	SPB3	SERPINB3 SCCA SCCA1	reviewed	cytoplasm	Serpin B3 (Protein T4-A) (Squamous cell carcinoma antigen 1, SCCA-1)	Homo sapiens (Human)	390	SUBCELLULAR LOCATION: Cytoplasm {ECO:0000269|PubMed:10956412, ECO:0000269|PubMed:14970861}. Note=Seems to also be secreted in plasma by cancerous cells but at a low level.
Q9P2P6	STAR9	STARD9 KIAA1300	reviewed	cytoplasm	StAR-related lipid transfer protein 9 (START domain-containing protein 9, StARD9)	Homo sapiens (Human)	4700	SUBCELLULAR LOCATION: Cytoplasm, cytoskeleton, microtubule organizing center, centrosome, centriole {ECO:0000269|PubMed:22153075}. Nucleus {ECO:0000269|PubMed:22153075}. Note=Localizes throughout the cytoplasm and nucleus during interphase. Localizes to the daughter centriole during mitosis. Disappears in cytokinesis.
Q9Y2I9	TBC30	TBC1D30 KIAA0984	reviewed	cell membrane	TBC1 domain family member 30	Homo sapiens (Human)	924	SUBCELLULAR LOCATION: Cell membrane {ECO:0000269|PubMed:19077034}; Peripheral membrane protein {ECO:0000269|PubMed:19077034}.
Q9UJT0	TBE	TUBE1 TUBE	reviewed	cytoplasm	Tubulin epsilon chain (Epsilon-tubulin)	Homo sapiens (Human)	475	SUBCELLULAR LOCATION: Cytoplasm, cytoskeleton, microtubule organizing center, centrosome {ECO:0000269|PubMed:10620804}. Note=Associated with pericentriolar material. {ECO:0000269|PubMed:10620804}.
Q08188	TGM3	TGM3	reviewed	cytoplasm	Protein-glutamine gamma-glutamyltransferase E, EC 2.3.2.13 (Transglutaminase E, TG(E), TGE, TGase E) (Transglutaminase-3, TGase-3) [Cleaved into: Protein-glutamine gamma-glutamyltransferase E 50 kDa catalytic chain; Protein-glutamine gamma-glutamyltransferase E 27 kDa non-catalytic chain ]	Homo sapiens (Human)	693	SUBCELLULAR LOCATION: Cytoplasm {ECO:0000269|PubMed:27866708}.
Q8WY91	THAP4	THAP4 CGI-36 PP238	reviewed	cytoplasm	Peroxynitrite isomerase THAP4, EC 5.99.-.- (Ferric Homo sapiens nitrobindin, Hs-Nb(III)) (THAP domain-containing protein 4)	Homo sapiens (Human)	577	SUBCELLULAR LOCATION: Cytoplasm. Nucleus. Note=Localizes mainly in the cytoplasm and partially in the nucleus. {ECO:0000269|PubMed:32295384}.
Q5TGY1	TMCO4	TMCO4	reviewed	cell membrane	Transmembrane and coiled-coil domain-containing protein 4	Homo sapiens (Human)	634	SUBCELLULAR LOCATION: Membrane {ECO:0000305}; Multi-pass membrane protein {ECO:0000305}.
Q92547	TOPB1	TOPBP1 KIAA0259	reviewed	cytoplasm	DNA topoisomerase 2-binding protein 1 (DNA topoisomerase II-beta-binding protein 1, TopBP1) (DNA topoisomerase II-binding protein 1)	Homo sapiens (Human)	1522	SUBCELLULAR LOCATION: Nucleus. Cytoplasm, cytoskeleton, microtubule organizing center, centrosome. Cytoplasm, cytoskeleton, spindle pole. Chromosome. Note=Detected on unpaired autosomes in meiotic prophase cells. Detected on X and Y chromosomes during later stages of prophase. Colocalizes with ATR and H2AX at unsynapsed chromosome cores during prophase (By similarity). Has a uniform nuclear distr…
Q13114	TRAF3	TRAF3 CAP-1 CRAF1 TRAFAMN	reviewed	cytoplasm	TNF receptor-associated factor 3, EC 2.3.2.27 (CD40 receptor-associated factor 1, CRAF1) (CD40-binding protein, CD40BP) (LMP1-associated protein 1, LAP1) (RING-type E3 ubiquitin transferase TRAF3)	Homo sapiens (Human)	568	SUBCELLULAR LOCATION: Cytoplasm {ECO:0000269|PubMed:25847972, ECO:0000269|PubMed:34011520}. Endosome {ECO:0000250|UniProtKB:Q60803}. Mitochondrion {ECO:0000269|PubMed:32562145}. Note=Undergoes endocytosis together with TLR4 upon LPS signaling (By similarity). Co-localized to mitochondria with TRIM35 (PubMed:32562145). {ECO:0000250|UniProtKB:Q60803, ECO:0000269|PubMed:32562145}.
P02788	TRFL	LTF GIG12 LF	reviewed	cytoplasm	Lactotransferrin, Lactoferrin, EC 3.4.21.- (Growth-inhibiting protein 12) (Talalactoferrin) [Cleaved into: Lactoferricin-H, Lfcin-H; Kaliocin-1; Lactoferroxin-A; Lactoferroxin-B; Lactoferroxin-C ]	Homo sapiens (Human)	710	SUBCELLULAR LOCATION: [Isoform 1]: Secreted. Cytoplasmic granule. Note=Secreted into most exocrine fluids by various endothelial cells. Stored in the secondary granules of neutrophils.; SUBCELLULAR LOCATION: [Isoform DeltaLf]: Cytoplasm. Nucleus. Note=Mainly localized in the cytoplasm.
Q9C037	TRIM4	TRIM4 RNF87	reviewed	cytoplasm	E3 ubiquitin-protein ligase TRIM4, EC 2.3.2.27 (RING finger protein 87) (RING-type E3 ubiquitin transferase TRIM4) (Tripartite motif-containing protein 4)	Homo sapiens (Human)	500	SUBCELLULAR LOCATION: Cytoplasm {ECO:0000269|PubMed:17156811}.
Q12815	TROAP	TROAP	reviewed	cytoplasm	Tastin (Trophinin-assisting protein) (Trophinin-associated protein)	Homo sapiens (Human)	778	SUBCELLULAR LOCATION: Cytoplasm.
Q5SRH9	TT39A	TTC39A C1orf34 KIAA0452	reviewed	unknown	Tetratricopeptide repeat protein 39A, TPR repeat protein 39A (Differentially expressed in MCF7 with estradiol protein 6, DEME-6)	Homo sapiens (Human)	613
O95070	YIF1A	YIF1A 54TM HYIF1P YIF1	reviewed	golgi	Protein YIF1A (54TMp) (YIP1-interacting factor homolog A)	Homo sapiens (Human)	293	SUBCELLULAR LOCATION: Endoplasmic reticulum membrane {ECO:0000269|PubMed:15308636}; Multi-pass membrane protein {ECO:0000255}. Golgi apparatus membrane {ECO:0000269|PubMed:15308636, ECO:0000269|PubMed:15990086, ECO:0000269|PubMed:26077767}; Multi-pass membrane protein {ECO:0000255}. Endoplasmic reticulum-Golgi intermediate compartment membrane {ECO:0000269|PubMed:26077767}; Multi-pass membrane pr…
Q9GZM5	YIPF3	YIPF3 C6orf109 KLIP1	reviewed	cytoplasm	Protein YIPF3 (Killer lineage protein 1) (Natural killer cell-specific antigen KLIP1) (YIP1 family member 3) [Cleaved into: Protein YIPF3, 36 kDa form III ]	Homo sapiens (Human)	350	SUBCELLULAR LOCATION: Cell membrane; Multi-pass membrane protein. Cytoplasm. Golgi apparatus, cis-Golgi network membrane {ECO:0000269|PubMed:27999994}; Multi-pass membrane protein. Note=Localization to the cytoplasm or to the cell membrane is developmentally and ontogenetically regulated.
P0C7X2	ZN688	ZNF688	reviewed	nucleus	Zinc finger protein 688	Homo sapiens (Human)	276	SUBCELLULAR LOCATION: Nucleus {ECO:0000305}.

## Sheet: S3_SAN
UID	Name	Gene Names	UniProt Proteomie DB Name	Description	Sample ID SAN A	# PSMs SAN A	# Unique Peptides SAN A	Areas: Light SAN A	Areas: Heavy SAN A	SAN A SILAC Ratio: Heavy / Light	SAN A Log2 SILAC Ratio: Heavy / Light	Sample ID SAN B	# PSMs SAN B	# Unique Peptides SAN B	Areas: Light SAN B	Areas: Heavy SAN B	SAN B SILAC Ratio: Heavy / Light	SAN B Log2 SILAC Ratio: Heavy / Light	Sample ID SAN C	# PSMs SAN C	# Unique Peptides SAN C	Areas: Light SAN C	Areas: Heavy SAN C	SAN C SILAC Ratio: Heavy / Light	SAN C Log2 SILAC Ratio: Heavy / Light	Count SAN	PValue SAN	LogWorth SAN	Difference SAN	Specificity Class	Significance (1 when P<0.05)
P23284	PPIB	PPIB CYPB	PPIB	Peptidyl-prolyl cis-trans isomerase B OS=Homo sapiens OX=9606 GN=PPIB PE=1 SV=2	SAN A	52	8	1	160000000	160000000	27.2535	SAN B	22	7	1	84000000	84000000	26.3239	SAN C	29	9	1	140000000	140000000	27.0609	6	7.3958e-08	7.131	26.8794	High Hemin Specificity	1
P07437	TBB5	TUBB TUBB5 OK/SW-cl.56	TUBB	Tubulin beta chain OS=Homo sapiens OX=9606 GN=TUBB PE=1 SV=2	SAN A	90	2	1	130000000	130000000	26.9539	SAN B	68	2	1	110000000	110000000	26.7129								4	2.0167e-05	4.6954	26.8334	High Hemin Specificity	1
Q6NVV1	R13P3	RPL13AP3	RPL13AP3	Putative 60S ribosomal protein L13a protein RPL13AP3 OS=Homo sapiens OX=9606 GN=RPL13AP3 PE=5 SV=1	SAN A	5	2	1	85000000	85000000	26.341															2			26.341	High Hemin Specificity
Q969H8	MYDGF	MYDGF C19orf10	MYDGF	Myeloid-derived growth factor OS=Homo sapiens OX=9606 GN=MYDGF PE=1 SV=1	SAN A	16	3	1	110000000	110000000	26.7129	SAN B	9	2	1	90000000	90000000	26.4234	SAN C	4	2	1	45000000	45000000	25.4234	6	2.9665e-07	6.5277	26.1866	High Hemin Specificity	1
Q9HC38	GLOD4	GLOD4 C17orf25 CGI-150 My027	GLOD4	Glyoxalase domain-containing protein 4 OS=Homo sapiens OX=9606 GN=GLOD4 PE=1 SV=1	SAN A	9	3	1	60000000	60000000	25.8385															2			25.8385	High Hemin Specificity
P40429	RL13A	RPL13A	RPL13A	60S ribosomal protein L13a OS=Homo sapiens OX=9606 GN=RPL13A PE=1 SV=2	SAN A	6	3	1	77000000	77000000	26.1984	SAN B	3	2	1	61000000	61000000	25.8623	SAN C	3	2	1	37000000	37000000	25.141	6	1.2936e-07	6.8882	25.7339	High Hemin Specificity	1
O15212	PFD6	PFDN6 HKE2 PFD6	PFDN6	Prefoldin subunit 6 OS=Homo sapiens OX=9606 GN=PFDN6 PE=1 SV=1	SAN A	6	3	1	52000000	52000000	25.632															2			25.632	High Hemin Specificity
P62316	SMD2	SNRPD2 SNRPD1	SNRPD2	Small nuclear ribonucleoprotein Sm D2 OS=Homo sapiens OX=9606 GN=SNRPD2 PE=1 SV=1															SAN C	6	2	1	52000000	52000000	25.632	2			25.632	High Hemin Specificity
Q9BS26	ERP44	ERP44 KIAA0573 TXNDC4 UNQ532/PRO1075	ERP44	Endoplasmic reticulum resident protein 44 OS=Homo sapiens OX=9606 GN=ERP44 PE=1 SV=1															SAN C	4	2	1	50000000	50000000	25.5754	2			25.5754	High Hemin Specificity
P83731	RL24	RPL24	RPL24	60S ribosomal protein L24 OS=Homo sapiens OX=9606 GN=RPL24 PE=1 SV=1	SAN A	3	2	1	87000000	87000000	26.3745	SAN B	5	2	1	27000000	27000000	24.6865								4	0.0010911	2.9621	25.5305	High Hemin Specificity	1
P46776	RL27A	RPL27A	RPL27A	60S ribosomal protein L27a OS=Homo sapiens OX=9606 GN=RPL27A PE=1 SV=2	SAN A	4	2	1	48000000	48000000	25.5165	SAN B	5	2	1	47000000	47000000	25.4862								4	3.5466e-07	6.4502	25.5013	High Hemin Specificity	1
O60361	NDK8	NME2P1	NME2P1	Putative nucleoside diphosphate kinase OS=Homo sapiens OX=9606 GN=NME2P1 PE=5 SV=1	SAN A	5	2	1	45000000	45000000	25.4234															2			25.4234	High Hemin Specificity
P50914	RL14	RPL14	RPL14	60S ribosomal protein L14 OS=Homo sapiens OX=9606 GN=RPL14 PE=1 SV=4	SAN A	3	2	1	40000000	40000000	25.2535	SAN B	3	2	1	59000000	59000000	25.8142	SAN C	2	2	1	34000000	34000000	25.019	6	4.4882e-08	7.3479	25.3622	High Hemin Specificity	1
O95336	6PGL	PGLS	PGLS	6-phosphogluconolactonase OS=Homo sapiens OX=9606 GN=PGLS PE=1 SV=2	SAN A	13	6	1	89000000	89000000	26.4073	SAN B	5	4	1	29000000	29000000	24.7895	SAN C	7	5	1	31000000	31000000	24.8858	6	1.09e-06	5.9626	25.3609	High Hemin Specificity	1
P05141	ADT2	SLC25A5 AAC2 ANT2	SLC25A5	ADP/ATP translocase 2 OS=Homo sapiens OX=9606 GN=SLC25A5 PE=1 SV=7	SAN A	6	2	1	68000000	68000000	26.019	SAN B	5	3	1	27000000	27000000	24.6865								4	0.00068996	3.1612	25.3527	High Hemin Specificity	1
P15880	RS2	RPS2 RPS4	RPS2	40S ribosomal protein S2 OS=Homo sapiens OX=9606 GN=RPS2 PE=1 SV=2	SAN A	10	4	1	57000000	57000000	25.7645	SAN B	4	3	1	46000000	46000000	25.4551	SAN C	3	2	1	26000000	26000000	24.632	6	1.9126e-07	6.7184	25.2839	High Hemin Specificity	1
O75828	CBR3	CBR3 SDR21C2	CBR3	Carbonyl reductase [NADPH] 3 OS=Homo sapiens OX=9606 GN=CBR3 PE=1 SV=3	SAN A	11	2	1	40000000	40000000	25.2535	SAN B	9	3	1	67000000	67000000	25.9977	SAN C	8	2	1	25000000	25000000	24.5754	6	4.1757e-07	6.3793	25.2755	High Hemin Specificity	1
P35241	RADI	RDX	RDX	Radixin OS=Homo sapiens OX=9606 GN=RDX PE=1 SV=1	SAN A	24	4	1	45000000	45000000	25.4234								SAN C	14	2	1	33000000	33000000	24.976	4	7.8814e-05	4.1034	25.1997	High Hemin Specificity	1
Q9NR28	DBLOH	DIABLO SMAC	DIABLO	Diablo homolog, mitochondrial OS=Homo sapiens OX=9606 GN=DIABLO PE=1 SV=1	SAN A	2	2	1	38000000	38000000	25.1795															2			25.1795	High Hemin Specificity
P25325	THTM	MPST TST2	MPST	3-mercaptopyruvate sulfurtransferase OS=Homo sapiens OX=9606 GN=MPST PE=1 SV=3	SAN A	7	3	1	41000000	41000000	25.2891	SAN B	6	3	1	32000000	32000000	24.9316								4	5.0685e-05	4.2951	25.1103	High Hemin Specificity	1
O75347	TBCA	TBCA	TBCA	Tubulin-specific chaperone A OS=Homo sapiens OX=9606 GN=TBCA PE=1 SV=3	SAN A	7	3	1	49000000	49000000	25.5463	SAN B	5	2	1	29000000	29000000	24.7895	SAN C	6	2	1	33000000	33000000	24.976	6	4.0536e-08	7.3922	25.1039	High Hemin Specificity	1
O00299	CLIC1	CLIC1 G6 NCC27	CLIC1	Chloride intracellular channel protein 1 OS=Homo sapiens OX=9606 GN=CLIC1 PE=1 SV=4	SAN A	3	2	1	44000000	44000000	25.391	SAN B	4	2	1	30000000	30000000	24.8385	SAN C	4	2	1	35000000	35000000	25.0609	6	1.0037e-08	7.9984	25.0968	High Hemin Specificity	1
Q9UMX5	NENF	NENF CIR2 SPUF	NENF	Neudesin OS=Homo sapiens OX=9606 GN=NENF PE=1 SV=1	SAN A	7	3	1	57000000	57000000	25.7645	SAN B	4	3	1	22000000	22000000	24.391	SAN C	6	3	1	34000000	34000000	25.019	6	3.7726e-07	6.4234	25.0582	High Hemin Specificity	1
P36578	RL4	RPL4 RPL1	RPL4	60S ribosomal protein L4 OS=Homo sapiens OX=9606 GN=RPL4 PE=1 SV=5	SAN A	8	3	1	40000000	40000000	25.2535	SAN B	6	4	1	27000000	27000000	24.6865								4	0.0001289	3.8898	24.97	High Hemin Specificity	1
P56537	IF6	EIF6 EIF3A ITGB4BP OK/SW-cl.27	EIF6	Eukaryotic translation initiation factor 6 OS=Homo sapiens OX=9606 GN=EIF6 PE=1 SV=1	SAN A	16	4	1	38000000	38000000	25.1795	SAN B	10	4	1	19000000	19000000	24.1795	SAN C	6	3	1	47000000	47000000	25.4862	6	3.7451e-07	6.4265	24.9484	High Hemin Specificity	1
Q96SI9	STRBP	STRBP SPNR	STRBP	Spermatid perinuclear RNA-binding protein OS=Homo sapiens OX=9606 GN=STRBP PE=1 SV=1	SAN A	14	3	1	42000000	42000000	25.3239	SAN B	4	2	1	24000000	24000000	24.5165	SAN C	5	2	1	29000000	29000000	24.7895	6	4.948e-08	7.3056	24.8767	High Hemin Specificity	1
O00754	MA2B1	MAN2B1 LAMAN MANB	MAN2B1	Lysosomal alpha-mannosidase OS=Homo sapiens OX=9606 GN=MAN2B1 PE=1 SV=3	SAN A	3	2	1	30000000	30000000	24.8385															2			24.8385	High Hemin Specificity
P62241	RS8	RPS8 OK/SW-cl.83	RPS8	40S ribosomal protein S8 OS=Homo sapiens OX=9606 GN=RPS8 PE=1 SV=2	SAN A	15	5	1	50000000	50000000	25.5754	SAN B	12	4	1	23000000	23000000	24.4551	SAN C	16	5	1	23000000	23000000	24.4551	6	3.0657e-07	6.5135	24.8286	High Hemin Specificity	1
O94903	PLPHP	PLPBP PROSC	PLPBP	Pyridoxal phosphate homeostasis protein OS=Homo sapiens OX=9606 GN=PLPBP PE=1 SV=1	SAN A	4	2	1	34000000	34000000	25.019	SAN B	2	2	1	27000000	27000000	24.6865	SAN C	3	2	1	28000000	28000000	24.7389	6	1.7968e-09	8.7455	24.8148	High Hemin Specificity	1
P14625	ENPL	HSP90B1 GRP94 TRA1	HSP90B1	Endoplasmin OS=Homo sapiens OX=9606 GN=HSP90B1 PE=1 SV=1	SAN A	3	2	1	29000000	29000000	24.7895															2			24.7895	High Hemin Specificity
Q16576	RBBP7	RBBP7 RBAP46	RBBP7	Histone-binding protein RBBP7 OS=Homo sapiens OX=9606 GN=RBBP7 PE=1 SV=1								SAN B	2	2	1	30000000	30000000	24.8385	SAN C	4	3	1	28000000	28000000	24.7389	4	4.0308e-06	5.3946	24.7887	High Hemin Specificity	1
P51858	HDGF	HDGF HMG1L2	HDGF	Hepatoma-derived growth factor OS=Homo sapiens OX=9606 GN=HDGF PE=1 SV=1	SAN A	9	6	1	25000000	25000000	24.5754	SAN B	6	4	1	24000000	24000000	24.5165	SAN C	3	2	1	40000000	40000000	25.2535	6	4.9696e-08	7.3037	24.7818	High Hemin Specificity	1
Q16881	TRXR1	TXNRD1 GRIM12 KDRF	TXNRD1	Thioredoxin reductase 1, cytoplasmic OS=Homo sapiens OX=9606 GN=TXNRD1 PE=1 SV=3	SAN A	8	3	1	57000000	57000000	25.7645	SAN B	5	2	1	13000000	13000000	23.632	SAN C	7	5	1	32000000	32000000	24.9316	6	2.3503e-06	5.6289	24.776	High Hemin Specificity	1
Q12905	ILF2	ILF2 NF45 PRO3063	ILF2	Interleukin enhancer-binding factor 2 OS=Homo sapiens OX=9606 GN=ILF2 PE=1 SV=2	SAN A	13	6	1	36000000	36000000	25.1015	SAN B	8	3	1	41000000	41000000	25.2891	SAN C	5	4	1	16000000	16000000	23.9316	6	5.1725e-07	6.2863	24.7741	High Hemin Specificity	1
Q09028	RBBP4	RBBP4 RBAP48	RBBP4	Histone-binding protein RBBP4 OS=Homo sapiens OX=9606 GN=RBBP4 PE=1 SV=3	SAN A	15	2	1	32000000	32000000	24.9316	SAN B	5	4	1	20000000	20000000	24.2535	SAN C	6	4	1	33000000	33000000	24.976	6	4.7958e-08	7.3191	24.7203	High Hemin Specificity	1
P62244	RS15A	RPS15A OK/SW-cl.82	RPS15A	40S ribosomal protein S15a OS=Homo sapiens OX=9606 GN=RPS15A PE=1 SV=2	SAN A	3	2	1	27000000	27000000	24.6865															2			24.6865	High Hemin Specificity
A8MXV4	NUD19	NUDT19	NUDT19	Nucleoside diphosphate-linked moiety X motif 19 OS=Homo sapiens OX=9606 GN=NUDT19 PE=1 SV=1	SAN A	4	2	1	26000000	26000000	24.632															2			24.632	High Hemin Specificity
P14678	RSMB	SNRPB COD SNRPB1	SNRPB	Small nuclear ribonucleoprotein-associated proteins B and B' OS=Homo sapiens OX=9606 GN=SNRPB PE=1 SV=2	SAN A	12	5	1	97000000	97000000	26.5315	SAN B	3	2	1	1200000	1200000	20.1946	SAN C	6	4	1	140000000	140000000	27.0609	6	0.00036818	3.4339	24.5956	High Hemin Specificity	1
P63162	RSMN	SNRPN HCERN3 SMN	SNRPN	Small nuclear ribonucleoprotein-associated protein N OS=Homo sapiens OX=9606 GN=SNRPN PE=1 SV=1	SAN A	12	5	1	97000000	97000000	26.5315	SAN B	3	2	1	1200000	1200000	20.1946	SAN C	6	4	1	140000000	140000000	27.0609	6	0.00036818	3.4339	24.5956	High Hemin Specificity	1
Q9NRX4	PHP14	PHPT1 PHP14 CGI-202 HSPC141	PHPT1	14 kDa phosphohistidine phosphatase OS=Homo sapiens OX=9606 GN=PHPT1 PE=1 SV=1	SAN A	5	2	1	25000000	25000000	24.5754															2			24.5754	High Hemin Specificity
P52565	GDIR1	ARHGDIA GDIA1	ARHGDIA	Rho GDP-dissociation inhibitor 1 OS=Homo sapiens OX=9606 GN=ARHGDIA PE=1 SV=3	SAN A	13	3	1	31000000	31000000	24.8858	SAN B	8	3	1	21000000	21000000	24.3239	SAN C	7	3	1	23000000	23000000	24.4551	6	1.3684e-08	7.8638	24.5549	High Hemin Specificity	1
Q9NQP4	PFD4	PFDN4 PFD4	PFDN4	Prefoldin subunit 4 OS=Homo sapiens OX=9606 GN=PFDN4 PE=1 SV=1	SAN A	4	2	1	27000000	27000000	24.6865	SAN B	3	2	1	22000000	22000000	24.391	SAN C	5	2	1	25000000	25000000	24.5754	6	9.1019e-10	9.0409	24.551	High Hemin Specificity	1
Q9H1E3	NUCKS	NUCKS1 NUCKS JC7	NUCKS1	Nuclear ubiquitous casein and cyclin-dependent kinase substrate 1 OS=Homo sapiens OX=9606 GN=NUCKS1 PE=1 SV=1	SAN A	4	2	1	26000000	26000000	24.632	SAN B	3	2	1	23000000	23000000	24.4551								4	1.2984e-05	4.8866	24.5436	High Hemin Specificity	1
P36957	ODO2	DLST DLTS	DLST	Dihydrolipoyllysine-residue succinyltransferase component of 2-oxoglutarate dehydrogenase complex, mitochondrial OS=Homo sapiens OX=9606 GN=DLST PE=1 SV=4	SAN A	7	2	1	48000000	48000000	25.5165	SAN B	3	2	1	23000000	23000000	24.4551	SAN C	7	3	1	13000000	13000000	23.632	6	1.4611e-06	5.8353	24.5346	High Hemin Specificity	1
P54819	KAD2	AK2 ADK2	AK2	Adenylate kinase 2, mitochondrial OS=Homo sapiens OX=9606 GN=AK2 PE=1 SV=2	SAN A	16	6	1	30000000	30000000	24.8385	SAN B	9	5	1	28000000	28000000	24.7389	SAN C	12	4	1	17000000	17000000	24.019	6	7.3524e-08	7.1336	24.5321	High Hemin Specificity	1
P42126	ECI1	ECI1 DCI	ECI1	Enoyl-CoA delta isomerase 1, mitochondrial OS=Homo sapiens OX=9606 GN=ECI1 PE=1 SV=1	SAN A	7	3	1	30000000	30000000	24.8385	SAN B	7	3	1	19000000	19000000	24.1795								4	0.00018067	3.7431	24.509	High Hemin Specificity	1
P67936	TPM4	TPM4	TPM4	Tropomyosin alpha-4 chain OS=Homo sapiens OX=9606 GN=TPM4 PE=1 SV=3	SAN A	15	4	1	26000000	26000000	24.632	SAN B	6	2	1	27000000	27000000	24.6865	SAN C	13	4	1	18000000	18000000	24.1015	6	2.026e-08	7.6934	24.4733	High Hemin Specificity	1
P84090	ERH	ERH	ERH	Enhancer of rudimentary homolog OS=Homo sapiens OX=9606 GN=ERH PE=1 SV=1															SAN C	2	2	1	23000000	23000000	24.4551	2			24.4551	High Hemin Specificity
Q96I15	SCLY	SCLY SCL	SCLY	Selenocysteine lyase OS=Homo sapiens OX=9606 GN=SCLY PE=1 SV=4	SAN A	6	5	1	23000000	23000000	24.4551															2			24.4551	High Hemin Specificity
Q13428	TCOF	TCOF1	TCOF1	Treacle protein OS=Homo sapiens OX=9606 GN=TCOF1 PE=1 SV=3	SAN A	6	5	1	23000000	23000000	24.4551															2			24.4551	High Hemin Specificity
Q9Y2B0	CNPY2	CNPY2 MSAP TMEM4 ZSIG9 UNQ1943/PRO4426	CNPY2	Protein canopy homolog 2 OS=Homo sapiens OX=9606 GN=CNPY2 PE=1 SV=1	SAN A	10	3	1	40000000	40000000	25.2535	SAN B	9	4	1	19000000	19000000	24.1795	SAN C	6	3	1	16000000	16000000	23.9316	6	4.5357e-07	6.3434	24.4549	High Hemin Specificity	1
P18621	RL17	RPL17	RPL17	60S ribosomal protein L17 OS=Homo sapiens OX=9606 GN=RPL17 PE=1 SV=3	SAN A	5	2	1	16000000	16000000	23.9316	SAN B	4	2	1	33000000	33000000	24.976								4	0.0004557	3.3413	24.4538	High Hemin Specificity	1
Q15435	PP1R7	PPP1R7 SDS22	PPP1R7	Protein phosphatase 1 regulatory subunit 7 OS=Homo sapiens OX=9606 GN=PPP1R7 PE=1 SV=1	SAN A	7	4	1	26000000	26000000	24.632	SAN B	7	3	1	19000000	19000000	24.1795								4	8.5933e-05	4.0658	24.4058	High Hemin Specificity	1
P00367	DHE3	GLUD1 GLUD	GLUD1	Glutamate dehydrogenase 1, mitochondrial OS=Homo sapiens OX=9606 GN=GLUD1 PE=1 SV=2	SAN A	3	3	1	22000000	22000000	24.391															2			24.391	High Hemin Specificity
P49448	DHE4	GLUD2 GLUDP1	GLUD2	Glutamate dehydrogenase 2, mitochondrial OS=Homo sapiens OX=9606 GN=GLUD2 PE=1 SV=2	SAN A	3	3	1	22000000	22000000	24.391															2			24.391	High Hemin Specificity
P46778	RL21	RPL21	RPL21	60S ribosomal protein L21 OS=Homo sapiens OX=9606 GN=RPL21 PE=1 SV=2															SAN C	4	2	1	22000000	22000000	24.391	2			24.391	High Hemin Specificity
P26038	MOES	MSN	MSN	Moesin OS=Homo sapiens OX=9606 GN=MSN PE=1 SV=3	SAN A	25	5	1	45000000	45000000	25.4234	SAN B	12	6	1	21000000	21000000	24.3239	SAN C	16	3	1	11000000	11000000	23.391	6	2.0138e-06	5.696	24.3794	High Hemin Specificity	1
P63244	RACK1	RACK1 GNB2L1 HLC7 PIG21	RACK1	Receptor of activated protein C kinase 1 OS=Homo sapiens OX=9606 GN=RACK1 PE=1 SV=3	SAN A	13	5	1	22000000	22000000	24.391	SAN B	14	5	1	19000000	19000000	24.1795	SAN C	5	4	1	17000000	17000000	24.019	6	2.356e-09	8.6278	24.1965	High Hemin Specificity	1
Q96HE7	ERO1A	ERO1A ERO1L UNQ434/PRO865	ERO1A	ERO1-like protein alpha OS=Homo sapiens OX=9606 GN=ERO1A PE=1 SV=2	SAN A	4	3	1	23000000	23000000	24.4551								SAN C	2	2	1	16000000	16000000	23.9316	4	0.00011706	3.9316	24.1933	High Hemin Specificity	1
O43175	SERA	PHGDH PGDH3	PHGDH	D-3-phosphoglycerate dehydrogenase OS=Homo sapiens OX=9606 GN=PHGDH PE=1 SV=4	SAN A	8	4	1	15000000	15000000	23.8385	SAN B	6	4	1	24000000	24000000	24.5165	SAN C	8	5	1	17000000	17000000	24.019	6	2.9915e-08	7.5241	24.1247	High Hemin Specificity	1
P36405	ARL3	ARL3 ARFL3	ARL3	ADP-ribosylation factor-like protein 3 OS=Homo sapiens OX=9606 GN=ARL3 PE=1 SV=2								SAN B	5	3	1	18000000	18000000	24.1015								2			24.1015	High Hemin Specificity
Q96AG4	LRC59	LRRC59 PRO1855	LRRC59	Leucine-rich repeat-containing protein 59 OS=Homo sapiens OX=9606 GN=LRRC59 PE=1 SV=1	SAN A	3	2	1	17000000	17000000	24.019															2			24.019	High Hemin Specificity
P15311	EZRI	EZR VIL2	EZR	Ezrin OS=Homo sapiens OX=9606 GN=EZR PE=1 SV=4	SAN A	20	2	1	30000000	30000000	24.8385								SAN C	13	2	1	8800000	8800000	23.0691	4	0.0013613	2.866	23.9538	High Hemin Specificity	1
Q9Y5S9	RBM8A	RBM8A RBM8 HSPC114 MDS014	RBM8A	RNA-binding protein 8A OS=Homo sapiens OX=9606 GN=RBM8A PE=1 SV=1	SAN A	7	2	1	18000000	18000000	24.1015	SAN B	4	2	1	19000000	19000000	24.1795	SAN C	5	2	1	12000000	12000000	23.5165	6	3.5015e-08	7.4557	23.9325	High Hemin Specificity	1
Q99733	NP1L4	NAP1L4 NAP2	NAP1L4	Nucleosome assembly protein 1-like 4 OS=Homo sapiens OX=9606 GN=NAP1L4 PE=1 SV=1	SAN A	8	3	1	16000000	16000000	23.9316															2			23.9316	High Hemin Specificity
Q13308	PTK7	PTK7 CCK4	PTK7	Inactive tyrosine-protein kinase 7 OS=Homo sapiens OX=9606 GN=PTK7 PE=1 SV=2	SAN A	3	2	1	16000000	16000000	23.9316															2			23.9316	High Hemin Specificity
P13796	PLSL	LCP1 PLS2	LCP1	Plastin-2 OS=Homo sapiens OX=9606 GN=LCP1 PE=1 SV=6	SAN A	13	8	1	29000000	29000000	24.7895	SAN B	3	3	1	7800000	7800000	22.895	SAN C	2	2	1	17000000	17000000	24.019	6	1.6772e-06	5.7754	23.9012	High Hemin Specificity	1
P13797	PLST	PLS3	PLS3	Plastin-3 OS=Homo sapiens OX=9606 GN=PLS3 PE=1 SV=4	SAN A	3	2	1	15000000	15000000	23.8385															2			23.8385	High Hemin Specificity
P62917	RL8	RPL8	RPL8	60S ribosomal protein L8 OS=Homo sapiens OX=9606 GN=RPL8 PE=1 SV=2	SAN A	3	2	1	15000000	15000000	23.8385															2			23.8385	High Hemin Specificity
P20810	ICAL	CAST	CAST	Calpastatin OS=Homo sapiens OX=9606 GN=CAST PE=1 SV=4	SAN A	8	3	1	17000000	17000000	24.019								SAN C	4	2	1	12000000	12000000	23.5165	4	0.00011173	3.9518	23.7678	High Hemin Specificity	1
P40227	TCPZ	CCT6A CCT6 CCTZ	CCT6A	T-complex protein 1 subunit zeta OS=Homo sapiens OX=9606 GN=CCT6A PE=1 SV=3	SAN A	3	2	1	14000000	14000000	23.7389															2			23.7389	High Hemin Specificity
P07602	SAP	PSAP GLBA SAP1	PSAP	Prosaposin OS=Homo sapiens OX=9606 GN=PSAP PE=1 SV=2	SAN A	4	2	1	15000000	15000000	23.8385	SAN B	4	2	1	14000000	14000000	23.7389	SAN C	2	2	1	13000000	13000000	23.632	6	2.3864e-10	9.6223	23.7365	High Hemin Specificity	1
P18206	VINC	VCL	VCL	Vinculin OS=Homo sapiens OX=9606 GN=VCL PE=1 SV=4	SAN A	11	8	1	22000000	22000000	24.391	SAN B	3	3	1	6800000	6800000	22.6971	SAN C	7	6	1	17000000	17000000	24.019	6	1.3225e-06	5.8786	23.7024	High Hemin Specificity	1
Q9NR30	DDX21	DDX21	DDX21	Nucleolar RNA helicase 2 OS=Homo sapiens OX=9606 GN=DDX21 PE=1 SV=5	SAN A	4	4	1	13000000	13000000	23.632	SAN B	3	2	1	13000000	13000000	23.632								4			23.632	High Hemin Specificity
P09211	GSTP1	GSTP1 FAEES3 GST3	GSTP1	Glutathione S-transferase P OS=Homo sapiens OX=9606 GN=GSTP1 PE=1 SV=2	SAN A	5	3	1	13000000	13000000	23.632															2			23.632	High Hemin Specificity
P22087	FBRL	FBL FIB1 FLRN	FBL	rRNA 2'-O-methyltransferase fibrillarin OS=Homo sapiens OX=9606 GN=FBL PE=1 SV=2	SAN A	3	3	1	18000000	18000000	24.1015	SAN B	3	3	1	11000000	11000000	23.391	SAN C	2	2	1	11000000	11000000	23.391	6	6.0523e-08	7.2181	23.6278	High Hemin Specificity	1
P61758	PFD3	VBP1 PFDN3	VBP1	Prefoldin subunit 3 OS=Homo sapiens OX=9606 GN=VBP1 PE=1 SV=4	SAN A	3	2	1	27000000	27000000	24.6865	SAN B	2	2	1	6200000	6200000	22.5638								4	0.002012	2.6964	23.6251	High Hemin Specificity	1
P38159	RBMX	RBMX HNRPG RBMXP1	RBMX	RNA-binding motif protein, X chromosome OS=Homo sapiens OX=9606 GN=RBMX PE=1 SV=3	SAN A	7	4	1	32000000	32000000	24.9316	SAN B	4	3	1	13000000	13000000	23.632	SAN C	4	3	1	5000000	5000000	22.2535	6	6.8574e-06	5.1638	23.6057	High Hemin Specificity	1
P27635	RL10	RPL10 DXS648E QM	RPL10	60S ribosomal protein L10 OS=Homo sapiens OX=9606 GN=RPL10 PE=1 SV=4	SAN A	3	3	1	13000000	13000000	23.632	SAN B	2	2	1	12000000	12000000	23.5165								4	5.9986e-06	5.2219	23.5743	High Hemin Specificity	1
P39023	RL3	RPL3 OK/SW-cl.32	RPL3	60S ribosomal protein L3 OS=Homo sapiens OX=9606 GN=RPL3 PE=1 SV=2	SAN A	7	5	1	8200000	8200000	22.9672	SAN B	4	2	1	25000000	25000000	24.5754	SAN C	3	2	1	8800000	8800000	23.0691	6	1.424e-06	5.8465	23.5372	High Hemin Specificity	1
P61313	RL15	RPL15 EC45 TCBAP0781	RPL15	60S ribosomal protein L15 OS=Homo sapiens OX=9606 GN=RPL15 PE=1 SV=2	SAN A	5	2	1	19000000	19000000	24.1795	SAN B	3	3	1	12000000	12000000	23.5165	SAN C	4	3	1	7900000	7900000	22.9134	6	3.4883e-07	6.4574	23.5365	High Hemin Specificity	1
Q96E39	RMXL1	RBMXL1	RBMXL1	RNA binding motif protein, X-linked-like-1 OS=Homo sapiens OX=9606 GN=RBMXL1 PE=1 SV=1	SAN A	4	2	1	43000000	43000000	25.3578	SAN B	3	2	1	13000000	13000000	23.632	SAN C	2	2	1	3100000	3100000	21.5638	6	2.7968e-05	4.5533	23.5179	High Hemin Specificity	1
Q5TFE4	NT5D1	NT5DC1 NT5C2L1 LP2642	NT5DC1	5'-nucleotidase domain-containing protein 1 OS=Homo sapiens OX=9606 GN=NT5DC1 PE=1 SV=1	SAN A	4	2	1	12000000	12000000	23.5165															2			23.5165	High Hemin Specificity
Q9NXG2	THUM1	THUMPD1	THUMPD1	THUMP domain-containing protein 1 OS=Homo sapiens OX=9606 GN=THUMPD1 PE=1 SV=2	SAN A	6	2	1	7500000	7500000	22.8385	SAN B	6	4	1	16000000	16000000	23.9316	SAN C	3	2	1	14000000	14000000	23.7389	6	2.5292e-07	6.597	23.503	High Hemin Specificity	1
P43034	LIS1	PAFAH1B1 LIS1 MDCR MDS PAFAHA	PAFAH1B1	Platelet-activating factor acetylhydrolase IB subunit beta OS=Homo sapiens OX=9606 GN=PAFAH1B1 PE=1 SV=2	SAN A	2	2	1	11000000	11000000	23.391															2			23.391	High Hemin Specificity
Q9UHV9	PFD2	PFDN2 PFD2 HSPC231	PFDN2	Prefoldin subunit 2 OS=Homo sapiens OX=9606 GN=PFDN2 PE=1 SV=1	SAN A	4	2	1	11000000	11000000	23.391															2			23.391	High Hemin Specificity
P62753	RS6	RPS6 OK/SW-cl.2	RPS6	40S ribosomal protein S6 OS=Homo sapiens OX=9606 GN=RPS6 PE=1 SV=1	SAN A	7	3	1	22000000	22000000	24.391								SAN C	7	4	1	5400000	5400000	22.3645	4	0.0018732	2.7274	23.3778	High Hemin Specificity	1
O43491	E41L2	EPB41L2	EPB41L2	Band 4.1-like protein 2 OS=Homo sapiens OX=9606 GN=EPB41L2 PE=1 SV=1	SAN A	8	3	1	10000000	10000000	23.2535	SAN B	4	2	1	11000000	11000000	23.391								4	8.69e-06	5.061	23.3222	High Hemin Specificity	1
P55209	NP1L1	NAP1L1 NRP	NAP1L1	Nucleosome assembly protein 1-like 1 OS=Homo sapiens OX=9606 GN=NAP1L1 PE=1 SV=1	SAN A	8	3	1	9900000	9900000	23.239															2			23.239	High Hemin Specificity
P23368	MAOM	ME2	ME2	NAD-dependent malic enzyme, mitochondrial OS=Homo sapiens OX=9606 GN=ME2 PE=1 SV=1	SAN A	4	4	1	9600000	9600000	23.1946															2			23.1946	High Hemin Specificity
P13667	PDIA4	PDIA4 ERP70 ERP72	PDIA4	Protein disulfide-isomerase A4 OS=Homo sapiens OX=9606 GN=PDIA4 PE=1 SV=2	SAN A	2	2	1	9400000	9400000	23.1642															2			23.1642	High Hemin Specificity
O43818	U3IP2	RRP9 RNU3IP2 U355K	RRP9	U3 small nucleolar RNA-interacting protein 2 OS=Homo sapiens OX=9606 GN=RRP9 PE=1 SV=1	SAN A	3	2	1	9400000	9400000	23.1642															2			23.1642	High Hemin Specificity
Q9UJ70	NAGK	NAGK	NAGK	N-acetyl-D-glucosamine kinase OS=Homo sapiens OX=9606 GN=NAGK PE=1 SV=4	SAN A	5	3	1	13000000	13000000	23.632								SAN C	3	2	1	6700000	6700000	22.6757	4	0.00042617	3.3704	23.1539	High Hemin Specificity	1
Q9UNZ2	NSF1C	NSFL1C UBXN2C	NSFL1C	NSFL1 cofactor p47 OS=Homo sapiens OX=9606 GN=NSFL1C PE=1 SV=2	SAN A	8	6	1	16000000	16000000	23.9316								SAN C	2	2	1	5400000	5400000	22.3645	4	0.0011437	2.9417	23.148	High Hemin Specificity	1
Q00839	HNRPU	HNRNPU C1orf199 HNRPU SAFA U21.1	HNRNPU	Heterogeneous nuclear ribonucleoprotein U OS=Homo sapiens OX=9606 GN=HNRNPU PE=1 SV=6	SAN A	4	2	1	13000000	13000000	23.632	SAN B	3	2	1	6600000	6600000	22.654								4	0.00044613	3.3505	23.143	High Hemin Specificity	1
P07910	HNRPC	HNRNPC HNRPC	HNRNPC	Heterogeneous nuclear ribonucleoproteins C1/C2 OS=Homo sapiens OX=9606 GN=HNRNPC PE=1 SV=4	SAN A	3	2	1	9100000	9100000	23.1174															2			23.1174	High Hemin Specificity
P62906	RL10A	RPL10A NEDD6	RPL10A	60S ribosomal protein L10a OS=Homo sapiens OX=9606 GN=RPL10A PE=1 SV=2	SAN A	5	2	1	26000000	26000000	24.632	SAN B	4	3	1	21000000	21000000	24.3239	SAN C	2	2	1	1300000	1300000	20.3101	6	7.7415e-05	4.1112	23.0887	High Hemin Specificity	1
P40925	MDHC	MDH1 MDHA	MDH1	Malate dehydrogenase, cytoplasmic OS=Homo sapiens OX=9606 GN=MDH1 PE=1 SV=4	SAN A	6	4	1	11000000	11000000	23.391	SAN B	2	2	1	10000000	10000000	23.2535	SAN C	2	2	1	5700000	5700000	22.4425	6	1.6339e-07	6.7868	23.029	High Hemin Specificity	1
Q08257	QOR	CRYZ	CRYZ	Quinone oxidoreductase OS=Homo sapiens OX=9606 GN=CRYZ PE=1 SV=1	SAN A	7	4	1	7700000	7700000	22.8764	SAN B	6	3	1	9200000	9200000	23.1332								4	3.1145e-05	4.5066	23.0048	High Hemin Specificity	1
Q01105	SET	SET	SET	Protein SET OS=Homo sapiens OX=9606 GN=SET PE=1 SV=3								SAN B	3	2	1	8200000	8200000	22.9672								2			22.9672	High Hemin Specificity
Q07065	CKAP4	CKAP4	CKAP4	Cytoskeleton-associated protein 4 OS=Homo sapiens OX=9606 GN=CKAP4 PE=1 SV=2	SAN A	4	3	1	5200000	5200000	22.3101	SAN B	2	2	1	12000000	12000000	23.5165								4	0.00069236	3.1597	22.9133	High Hemin Specificity	1
P62280	RS11	RPS11	RPS11	40S ribosomal protein S11 OS=Homo sapiens OX=9606 GN=RPS11 PE=1 SV=3	SAN A	5	4	1	9400000	9400000	23.1642	SAN B	2	2	1	18000000	18000000	24.1015	SAN C	2	2	1	2800000	2800000	21.417	6	8.2964e-06	5.0811	22.8942	High Hemin Specificity	1
P49321	NASP	NASP	NASP	Nuclear autoantigenic sperm protein OS=Homo sapiens OX=9606 GN=NASP PE=1 SV=2	SAN A	4	3	1	13000000	13000000	23.632	SAN B	3	3	1	5100000	5100000	22.2821	SAN C	2	2	1	7100000	7100000	22.7594	6	5.321e-07	6.274	22.8912	High Hemin Specificity	1
P56192	SYMC	MARS1 MARS	MARS1	Methionine--tRNA ligase, cytoplasmic OS=Homo sapiens OX=9606 GN=MARS1 PE=1 SV=2								SAN B	2	2	1	7600000	7600000	22.8576								2			22.8576	High Hemin Specificity
P61247	RS3A	RPS3A FTE1 MFTL	RPS3A	40S ribosomal protein S3a OS=Homo sapiens OX=9606 GN=RPS3A PE=1 SV=2	SAN A	4	3	1	12000000	12000000	23.5165								SAN C	3	2	1	4800000	4800000	22.1946	4	0.00083527	3.0782	22.8556	High Hemin Specificity	1
Q9NNW7	TRXR2	TXNRD2 KIAA1652 TRXR2	TXNRD2	Thioredoxin reductase 2, mitochondrial OS=Homo sapiens OX=9606 GN=TXNRD2 PE=1 SV=3	SAN A	2	2	1	10000000	10000000	23.2535	SAN B	2	2	1	6300000	6300000	22.5869	SAN C	2	2	1	6600000	6600000	22.654	6	4.4488e-08	7.3518	22.8315	High Hemin Specificity	1
Q9NZT2	OGFR	OGFR	OGFR	Opioid growth factor receptor OS=Homo sapiens OX=9606 GN=OGFR PE=1 SV=3	SAN A	3	3	1	11000000	11000000	23.391	SAN B	2	2	1	4600000	4600000	22.1332								4	0.0007625	3.1178	22.7621	High Hemin Specificity	1
P36542	ATPG	ATP5F1C ATP5C ATP5C1 ATP5CL1	ATP5F1C	ATP synthase subunit gamma, mitochondrial OS=Homo sapiens OX=9606 GN=ATP5F1C PE=1 SV=1	SAN A	2	2	1	7100000	7100000	22.7594															2			22.7594	High Hemin Specificity
P38646	GRP75	HSPA9 GRP75 HSPA9B mt-HSP70	HSPA9	Stress-70 protein, mitochondrial OS=Homo sapiens OX=9606 GN=HSPA9 PE=1 SV=2	SAN A	7	4	1	18000000	18000000	24.1015	SAN B	5	5	1	2700000	2700000	21.3645								4	0.0036042	2.4432	22.733	High Hemin Specificity	1
P61026	RAB10	RAB10	RAB10	Ras-related protein Rab-10 OS=Homo sapiens OX=9606 GN=RAB10 PE=1 SV=1	SAN A	2	2	1	6900000	6900000	22.7182															2			22.7182	High Hemin Specificity
P59190	RAB15	RAB15	RAB15	Ras-related protein Rab-15 OS=Homo sapiens OX=9606 GN=RAB15 PE=1 SV=1	SAN A	2	2	1	6900000	6900000	22.7182															2			22.7182	High Hemin Specificity
P62820	RAB1A	RAB1A RAB1	RAB1A	Ras-related protein Rab-1A OS=Homo sapiens OX=9606 GN=RAB1A PE=1 SV=3	SAN A	2	2	1	6900000	6900000	22.7182															2			22.7182	High Hemin Specificity
Q9H0U4	RAB1B	RAB1B	RAB1B	Ras-related protein Rab-1B OS=Homo sapiens OX=9606 GN=RAB1B PE=1 SV=1	SAN A	2	2	1	6900000	6900000	22.7182															2			22.7182	High Hemin Specificity
Q92928	RAB1C	RAB1C	RAB1C	Putative Ras-related protein Rab-1C OS=Homo sapiens OX=9606 GN=RAB1C PE=5 SV=2	SAN A	2	2	1	6900000	6900000	22.7182															2			22.7182	High Hemin Specificity
Q15286	RAB35	RAB35 RAB1C RAY	RAB35	Ras-related protein Rab-35 OS=Homo sapiens OX=9606 GN=RAB35 PE=1 SV=1	SAN A	2	2	1	6900000	6900000	22.7182															2			22.7182	High Hemin Specificity
P61006	RAB8A	RAB8A MEL RAB8	RAB8A	Ras-related protein Rab-8A OS=Homo sapiens OX=9606 GN=RAB8A PE=1 SV=1	SAN A	2	2	1	6900000	6900000	22.7182															2			22.7182	High Hemin Specificity
Q92930	RAB8B	RAB8B	RAB8B	Ras-related protein Rab-8B OS=Homo sapiens OX=9606 GN=RAB8B PE=1 SV=2	SAN A	2	2	1	6900000	6900000	22.7182															2			22.7182	High Hemin Specificity
Q14204	DYHC1	DYNC1H1 DHC1 DNCH1 DNCL DNECL DYHC KIAA0325	DYNC1H1	Cytoplasmic dynein 1 heavy chain 1 OS=Homo sapiens OX=9606 GN=DYNC1H1 PE=1 SV=5	SAN A	5	4	1	9300000	9300000	23.1488								SAN C	2	2	1	5100000	5100000	22.2821	4	0.00036377	3.4392	22.7154	High Hemin Specificity	1
O75781	PALM	PALM KIAA0270	PALM	Paralemmin-1 OS=Homo sapiens OX=9606 GN=PALM PE=1 SV=2	SAN A	3	2	1	6600000	6600000	22.654															2			22.654	High Hemin Specificity
P60842	IF4A1	EIF4A1 DDX2A EIF4A	EIF4A1	Eukaryotic initiation factor 4A-I OS=Homo sapiens OX=9606 GN=EIF4A1 PE=1 SV=1	SAN A	2	2	1	6500000	6500000	22.632															2			22.632	High Hemin Specificity
P30740	ILEU	SERPINB1 ELANH2 MNEI PI2	SERPINB1	Leukocyte elastase inhibitor OS=Homo sapiens OX=9606 GN=SERPINB1 PE=1 SV=1	SAN A	2	2	1	6500000	6500000	22.632															2			22.632	High Hemin Specificity
Q96QR8	PURB	PURB	PURB	Transcriptional activator protein Pur-beta OS=Homo sapiens OX=9606 GN=PURB PE=1 SV=3	SAN A	6	2	1	6400000	6400000	22.6096															2			22.6096	High Hemin Specificity
O15400	STX7	STX7	STX7	Syntaxin-7 OS=Homo sapiens OX=9606 GN=STX7 PE=1 SV=4															SAN C	3	2	1	6400000	6400000	22.6096	2			22.6096	High Hemin Specificity
Q00610	CLH1	CLTC CLH17 CLTCL2 KIAA0034	CLTC	Clathrin heavy chain 1 OS=Homo sapiens OX=9606 GN=CLTC PE=1 SV=5	SAN A	3	3	1	6300000	6300000	22.5869															2			22.5869	High Hemin Specificity
P62888	RL30	RPL30	RPL30	60S ribosomal protein L30 OS=Homo sapiens OX=9606 GN=RPL30 PE=1 SV=2	SAN A	4	3	1	6300000	6300000	22.5869															2			22.5869	High Hemin Specificity
P78527	PRKDC	PRKDC HYRC HYRC1	PRKDC	DNA-dependent protein kinase catalytic subunit OS=Homo sapiens OX=9606 GN=PRKDC PE=1 SV=3	SAN A	13	10	1	12000000	12000000	23.5165								SAN C	2	2	1	3300000	3300000	21.654	4	0.0016958	2.7706	22.5853	High Hemin Specificity	1
Q6ZN17	LN28B	LIN28B CSDD2	LIN28B	Protein lin-28 homolog B OS=Homo sapiens OX=9606 GN=LIN28B PE=1 SV=1	SAN A	2	2	1	6200000	6200000	22.5638															2			22.5638	High Hemin Specificity
P62857	RS28	RPS28	RPS28	40S ribosomal protein S28 OS=Homo sapiens OX=9606 GN=RPS28 PE=1 SV=1	SAN A	6	2	1	12000000	12000000	23.5165	SAN B	2	2	1	3200000	3200000	21.6096								4	0.0017809	2.7494	22.5631	High Hemin Specificity	1
P62136	PP1A	PPP1CA PPP1A	PPP1CA	Serine/threonine-protein phosphatase PP1-alpha catalytic subunit OS=Homo sapiens OX=9606 GN=PPP1CA PE=1 SV=1															SAN C	3	2	1	5400000	5400000	22.3645	2			22.3645	High Hemin Specificity
P62140	PP1B	PPP1CB	PPP1CB	Serine/threonine-protein phosphatase PP1-beta catalytic subunit OS=Homo sapiens OX=9606 GN=PPP1CB PE=1 SV=3															SAN C	3	2	1	5400000	5400000	22.3645	2			22.3645	High Hemin Specificity
P36873	PP1G	PPP1CC	PPP1CC	Serine/threonine-protein phosphatase PP1-gamma catalytic subunit OS=Homo sapiens OX=9606 GN=PPP1CC PE=1 SV=1															SAN C	3	2	1	5400000	5400000	22.3645	2			22.3645	High Hemin Specificity
P04843	RPN1	RPN1	RPN1	Dolichyl-diphosphooligosaccharide--protein glycosyltransferase subunit 1 OS=Homo sapiens OX=9606 GN=RPN1 PE=1 SV=1	SAN A	3	2	1	5200000	5200000	22.3101															2			22.3101	High Hemin Specificity
P24752	THIL	ACAT1 ACAT MAT	ACAT1	Acetyl-CoA acetyltransferase, mitochondrial OS=Homo sapiens OX=9606 GN=ACAT1 PE=1 SV=1	SAN A	3	2	1	5100000	5100000	22.2821															2			22.2821	High Hemin Specificity
P62847	RS24	RPS24	RPS24	40S ribosomal protein S24 OS=Homo sapiens OX=9606 GN=RPS24 PE=1 SV=1								SAN B	2	2	1	5000000	5000000	22.2535								2			22.2535	High Hemin Specificity
P11586	C1TC	MTHFD1 MTHFC MTHFD	MTHFD1	C-1-tetrahydrofolate synthase, cytoplasmic OS=Homo sapiens OX=9606 GN=MTHFD1 PE=1 SV=4	SAN A	3	3	1	4900000	4900000	22.2244															2			22.2244	High Hemin Specificity
Q9UJA5	TRM6	TRMT6 KIAA1153 TRM6 CGI-09	TRMT6	tRNA (adenine(58)-N(1))-methyltransferase non-catalytic subunit TRM6 OS=Homo sapiens OX=9606 GN=TRMT6 PE=1 SV=1	SAN A	3	2	1	4900000	4900000	22.2244															2			22.2244	High Hemin Specificity
P09874	PARP1	PARP1 ADPRT PPOL	PARP1	Poly [ADP-ribose] polymerase 1 OS=Homo sapiens OX=9606 GN=PARP1 PE=1 SV=4	SAN A	4	3	1	4300000	4300000	22.0359															2			22.0359	High Hemin Specificity
Q96CX2	KCD12	KCTD12 C13orf2 KIAA1778 PFET1	KCTD12	BTB/POZ domain-containing protein KCTD12 OS=Homo sapiens OX=9606 GN=KCTD12 PE=1 SV=1	SAN A	2	2	1	4100000	4100000	21.9672															2			21.9672	High Hemin Specificity
P84098	RL19	RPL19	RPL19	60S ribosomal protein L19 OS=Homo sapiens OX=9606 GN=RPL19 PE=1 SV=1	SAN A	3	2	1	4100000	4100000	21.9672															2			21.9672	High Hemin Specificity
Q5JSH3	WDR44	WDR44 RPH11	WDR44	WD repeat-containing protein 44 OS=Homo sapiens OX=9606 GN=WDR44 PE=1 SV=1	SAN A	2	2	1	4100000	4100000	21.9672															2			21.9672	High Hemin Specificity
P49327	FAS	FASN FAS	FASN	Fatty acid synthase OS=Homo sapiens OX=9606 GN=FASN PE=1 SV=3								SAN B	3	2	1	3600000	3600000	21.7796								2			21.7796	High Hemin Specificity
P12277	KCRB	CKB CKBB	CKB	Creatine kinase B-type OS=Homo sapiens OX=9606 GN=CKB PE=1 SV=1								SAN B	2	2	1	2300000	2300000	21.1332								2			21.1332	High Hemin Specificity
P53396	ACLY	ACLY	ACLY	ATP-citrate synthase OS=Homo sapiens OX=9606 GN=ACLY PE=1 SV=3	SAN A	2	2	1	1700000	1700000	20.6971															2			20.6971	High Hemin Specificity
P20290	BTF3	BTF3 NACB OK/SW-cl.8	BTF3	Transcription factor BTF3 OS=Homo sapiens OX=9606 GN=BTF3 PE=1 SV=1	SAN A	3	2	1	990000	990000	19.9171															2			19.9171	High Hemin Specificity
Q04837	SSBP	SSBP1 SSBP	SSBP1	Single-stranded DNA-binding protein, mitochondrial OS=Homo sapiens OX=9606 GN=SSBP1 PE=1 SV=1	SAN A	10	4	1	140000000	140000000	27.0609	SAN B	12	3	1	170000000	170000000	27.341	SAN C	16	6	11000000	340000000	30.9091	4.95	6	0.064374	1.1913	19.7839	High Hemin Specificity	0
P30086	PEBP1	PEBP1 PBP PEBP	PEBP1	Phosphatidylethanolamine-binding protein 1 OS=Homo sapiens OX=9606 GN=PEBP1 PE=1 SV=3	SAN A	19	5	1	58000000	58000000	25.7895	SAN B	15	4	820000	120000000	146.341	7.1932	SAN C	15	5	1	50000000	50000000	25.5754	6	0.040921	1.3881	19.5194	High Hemin Specificity	1
A6NHL2	TBAL3	TUBAL3	TUBAL3	Tubulin alpha chain-like 3 OS=Homo sapiens OX=9606 GN=TUBAL3 PE=1 SV=2	SAN A	11	2	1	150000000	150000000	27.1604	SAN B	10	2	1	71000000	71000000	26.0813	SAN C	7	2	4800000	120000000	25	4.6439	6	0.059692	1.2241	19.2952	High Hemin Specificity	0
Q07021	C1QBP	C1QBP GC1QBP HABP1 SF2P32	C1QBP	Complement component 1 Q subcomponent-binding protein, mitochondrial OS=Homo sapiens OX=9606 GN=C1QBP PE=1 SV=1	SAN A	15	4	15000000	290000000	19.3333	4.273	SAN B	15	6	1	110000000	110000000	26.7129	SAN C	14	6	1	120000000	120000000	26.8385	6	0.072617	1.139	19.2748	High Hemin Specificity	0
P09622	DLDH	DLD GCSL LAD PHE3	DLD	Dihydrolipoyl dehydrogenase, mitochondrial OS=Homo sapiens OX=9606 GN=DLD PE=1 SV=2	SAN A	22	8	5300000	140000000	26.4151	4.7233	SAN B	9	7	1	74000000	74000000	26.141	SAN C	14	7	1	68000000	68000000	26.019	6	0.063706	1.1958	18.9611	High Hemin Specificity	0
P49411	EFTU	TUFM	TUFM	Elongation factor Tu, mitochondrial OS=Homo sapiens OX=9606 GN=TUFM PE=1 SV=2	SAN A	9	5	1	43000000	43000000	25.3578	SAN B	6	4	190000	21000000	110.526	6.7882	SAN C	9	5	1	19000000	19000000	24.1795	6	0.032725	1.4851	18.7752	High Hemin Specificity	1
E9PAV3	NACAM	NACA	NACA	Nascent polypeptide-associated complex subunit alpha, muscle-specific form OS=Homo sapiens OX=9606 GN=NACA PE=1 SV=1	SAN A	21	3	520000	110000000	211.538	7.7248	SAN B	7	3	1	17000000	17000000	24.019	SAN C	9	3	1	25000000	25000000	24.5754	6	0.042331	1.3733	18.7731	High Hemin Specificity	1
Q99729	ROAA	HNRNPAB ABBP1 HNRPAB	HNRNPAB	Heterogeneous nuclear ribonucleoprotein A/B OS=Homo sapiens OX=9606 GN=HNRNPAB PE=1 SV=2	SAN A	28	5	7800000	220000000	28.2051	4.8179	SAN B	22	4	1	36000000	36000000	25.1015	SAN C	23	4	1	81000000	81000000	26.2714	6	0.071028	1.1486	18.7303	High Hemin Specificity	0
Q00577	PURA	PURA PUR1	PURA	Transcriptional activator protein Pur-alpha OS=Homo sapiens OX=9606 GN=PURA PE=1 SV=2	SAN A	10	3	6200000	150000000	24.1935	4.5966	SAN B	7	4	1	52000000	52000000	25.632	SAN C	4	2	1	62000000	62000000	25.8858	6	0.068064	1.1671	18.7048	High Hemin Specificity	0
P16152	CBR1	CBR1 CBR CRN SDR21C1	CBR1	Carbonyl reductase [NADPH] 1 OS=Homo sapiens OX=9606 GN=CBR1 PE=1 SV=3	SAN A	33	8	3100000	90000000	29.0323	4.8596	SAN B	22	9	1	85000000	85000000	26.341	SAN C	15	5	1	29000000	29000000	24.7895	6	0.060721	1.2167	18.6634	High Hemin Specificity	0
P06753	TPM3	TPM3	TPM3	Tropomyosin alpha-3 chain OS=Homo sapiens OX=9606 GN=TPM3 PE=1 SV=2	SAN A	13	3	1	70000000	70000000	26.0609	SAN B	10	3	930000	48000000	51.6129	5.6897	SAN C	11	2	1	14000000	14000000	23.7389	6	0.049662	1.304	18.4965	High Hemin Specificity	1
P61353	RL27	RPL27	RPL27	60S ribosomal protein L27 OS=Homo sapiens OX=9606 GN=RPL27 PE=1 SV=2	SAN A	7	3	1	89000000	89000000	26.4073	SAN B	7	4	1	57000000	57000000	25.7645	SAN C	6	3	6000000	59000000	9.8333	3.2977	6	0.069499	1.158	18.4898	High Hemin Specificity	0
P26373	RL13	RPL13 BBC1 OK/SW-cl.46	RPL13	60S ribosomal protein L13 OS=Homo sapiens OX=9606 GN=RPL13 PE=1 SV=4	SAN A	9	3	1500000	50000000	33.3333	5.0589	SAN B	6	3	1	35000000	35000000	25.0609	SAN C	4	2	1	22000000	22000000	24.391	6	0.056769	1.2459	18.1702	High Hemin Specificity	0
P08133	ANXA6	ANXA6 ANX6	ANXA6	Annexin A6 OS=Homo sapiens OX=9606 GN=ANXA6 PE=1 SV=3	SAN A	9	7	1	33000000	33000000	24.976	SAN B	5	4	1	19000000	19000000	24.1795	SAN C	6	4	800000	26000000	32.5	5.0224	6	0.050792	1.2942	18.0593	High Hemin Specificity	0
Q16531	DDB1	DDB1 XAP1	DDB1	DNA damage-binding protein 1 OS=Homo sapiens OX=9606 GN=DDB1 PE=1 SV=1	SAN A	17	11	2400000	89000000	37.0833	5.2127	SAN B	7	5	1	18000000	18000000	24.1015	SAN C	12	8	1	23000000	23000000	24.4551	6	0.065081	1.1865	17.9231	High Hemin Specificity	0
P25705	ATPA	ATP5F1A ATP5A ATP5A1 ATP5AL2 ATPM	ATP5F1A	ATP synthase subunit alpha, mitochondrial OS=Homo sapiens OX=9606 GN=ATP5F1A PE=1 SV=1	SAN A	23	7	15000000	94000000	6.2667	2.6477	SAN B	11	6	1	53000000	53000000	25.6595	SAN C	11	5	1	46000000	46000000	25.4551	6	0.087306	1.059	17.9208	High Hemin Specificity	0
P00505	AATM	GOT2 KYAT4	GOT2	Aspartate aminotransferase, mitochondrial OS=Homo sapiens OX=9606 GN=GOT2 PE=1 SV=3	SAN A	7	2	1	42000000	42000000	25.3239	SAN B	7	3	4500000	27000000	6	2.585	SAN C	3	2	1	28000000	28000000	24.7389	6	0.075892	1.1198	17.5493	High Hemin Specificity	0
P62424	RL7A	RPL7A SURF-3 SURF3	RPL7A	60S ribosomal protein L7a OS=Homo sapiens OX=9606 GN=RPL7A PE=1 SV=2	SAN A	16	7	1	75000000	75000000	26.1604	SAN B	12	4	5800000	19000000	3.2759	1.7119	SAN C	8	4	1	19000000	19000000	24.1795	6	0.082231	1.085	17.3506	High Hemin Specificity	0
P04040	CATA	CAT	CAT	Catalase OS=Homo sapiens OX=9606 GN=CAT PE=1 SV=3	SAN A	5	3	2000000	31000000	15.5	3.9542	SAN B	5	3	1	15000000	15000000	23.8385	SAN C	7	5	1	13000000	13000000	23.632	6	0.070218	1.1536	17.1416	High Hemin Specificity	0
P29966	MARCS	MARCKS MACS PRKCSL	MARCKS	Myristoylated alanine-rich C-kinase substrate OS=Homo sapiens OX=9606 GN=MARCKS PE=1 SV=4	SAN A	8	3	1	13000000	13000000	23.632	SAN B	6	3	2500000	61000000	24.4	4.6088	SAN C	4	3	1	8400000	8400000	23.002	6	0.074912	1.1255	17.0809	High Hemin Specificity	0
P23396	RS3	RPS3 OK/SW-cl.26	RPS3	40S ribosomal protein S3 OS=Homo sapiens OX=9606 GN=RPS3 PE=1 SV=2	SAN A	8	5	4600000	74000000	16.087	4.0078	SAN B	7	3	1	29000000	29000000	24.7895	SAN C	4	2	1	4500000	4500000	22.1015	6	0.085685	1.0671	16.9663	High Hemin Specificity	0
P51659	DHB4	HSD17B4 EDH17B4 SDR8C1	HSD17B4	Peroxisomal multifunctional enzyme type 2 OS=Homo sapiens OX=9606 GN=HSD17B4 PE=1 SV=3	SAN A	2	2	1	9100000	9100000	23.1174	SAN B	2	2	1	3100000	3100000	21.5638	SAN C	5	4	180000	8300000	46.1111	5.527	6	0.045672	1.3403	16.7361	High Hemin Specificity	1
P26641	EF1G	EEF1G EF1G PRO1608	EEF1G	Elongation factor 1-gamma OS=Homo sapiens OX=9606 GN=EEF1G PE=1 SV=3	SAN A	4	3	8000000	25000000	3.125	1.6439	SAN B	2	2	1	21000000	21000000	24.3239	SAN C	2	2	1	13000000	13000000	23.632	6	0.096729	1.0144	16.5333	High Hemin Specificity	0
Q14011	CIRBP	CIRBP A18HNRNP CIRP	CIRBP	Cold-inducible RNA-binding protein OS=Homo sapiens OX=9606 GN=CIRBP PE=1 SV=1	SAN A	6	2	7300000	250000000	34.2466	5.0979								SAN C	5	2	1	97000000	97000000	26.5315	4	0.30036	0.5224	15.8147	High Hemin Specificity	0
Q93045	STMN2	STMN2 SCG10 SCGN10	STMN2	Stathmin-2 OS=Homo sapiens OX=9606 GN=STMN2 PE=1 SV=3								SAN B	5	2	5300000	180000000	33.9623	5.0859	SAN C	4	2	1	94000000	94000000	26.4862	4	0.29341	0.5325	15.786	High Hemin Specificity	0
P04080	CYTB	CSTB CST6 STFB	CSTB	Cystatin-B OS=Homo sapiens OX=9606 GN=CSTB PE=1 SV=2	SAN A	9	3	1	110000000	110000000	26.7129								SAN C	6	3	9600000	99000000	10.3125	3.3663	4	0.32415	0.4892	15.0396	High Hemin Specificity	0
P09661	RU2A	SNRPA1	SNRPA1	U2 small nuclear ribonucleoprotein A' OS=Homo sapiens OX=9606 GN=SNRPA1 PE=1 SV=2	SAN A	4	3	1	43000000	43000000	25.3578								SAN C	6	2	3700000	70000000	18.9189	4.2418	4	0.30794	0.5115	14.7998	High Hemin Specificity	0
P18124	RL7	RPL7	RPL7	60S ribosomal protein L7 OS=Homo sapiens OX=9606 GN=RPL7 PE=1 SV=1	SAN A	4	3	1	15000000	15000000	23.8385	SAN B	7	2	6800000	130000000	19.1176	4.2568								4	0.34486	0.4624	14.0476	High Hemin Specificity	0
P68133	ACTS	ACTA1 ACTA	ACTA1	Actin, alpha skeletal muscle OS=Homo sapiens OX=9606 GN=ACTA1 PE=1 SV=1	SAN A	35	2	7400000	510000000	68.9189	6.1068	SAN B	25	2	1500000	180000000	120	6.9069	SAN C	20	2	1	73000000	73000000	26.1214	6	0.1484	0.8286	13.045	High Hemin Specificity	0
P62736	ACTA	ACTA2 ACTSA ACTVS GIG46	ACTA2	Actin, aortic smooth muscle OS=Homo sapiens OX=9606 GN=ACTA2 PE=1 SV=1	SAN A	31	2	7400000	510000000	68.9189	6.1068	SAN B	24	2	1500000	180000000	120	6.9069	SAN C	17	2	1	73000000	73000000	26.1214	6	0.1484	0.8286	13.045	High Hemin Specificity	0
P68032	ACTC	ACTC1 ACTC	ACTC1	Actin, alpha cardiac muscle 1 OS=Homo sapiens OX=9606 GN=ACTC1 PE=1 SV=1	SAN A	35	2	7400000	510000000	68.9189	6.1068	SAN B	25	2	1500000	180000000	120	6.9069	SAN C	20	2	1	73000000	73000000	26.1214	6	0.1484	0.8286	13.045	High Hemin Specificity	0
P63267	ACTH	ACTG2 ACTA3 ACTL3 ACTSG	ACTG2	Actin, gamma-enteric smooth muscle OS=Homo sapiens OX=9606 GN=ACTG2 PE=1 SV=1	SAN A	31	2	7400000	510000000	68.9189	6.1068	SAN B	24	2	1500000	180000000	120	6.9069	SAN C	17	2	1	73000000	73000000	26.1214	6	0.1484	0.8286	13.045	High Hemin Specificity	0
P07737	PROF1	PFN1	PFN1	Profilin-1 OS=Homo sapiens OX=9606 GN=PFN1 PE=1 SV=2	SAN A	31	9	3700000	350000000	94.5946	6.5637	SAN B	20	6	20000000	350000000	17.5	4.1293	SAN C	23	8	1	170000000	170000000	27.341	6	0.17583	0.7549	12.678	High Hemin Specificity	0
Q8NBS9	TXND5	TXNDC5 TLP46 UNQ364/PRO700	TXNDC5	Thioredoxin domain-containing protein 5 OS=Homo sapiens OX=9606 GN=TXNDC5 PE=1 SV=2	SAN A	11	6	18000000	140000000	7.7778	2.9594								SAN C	5	4	1	5500000	5500000	22.391	4	0.4103	0.3869	12.6752	High Hemin Specificity	0
Q14103	HNRPD	HNRNPD AUF1 HNRPD	HNRNPD	Heterogeneous nuclear ribonucleoprotein D0 OS=Homo sapiens OX=9606 GN=HNRNPD PE=1 SV=1	SAN A	28	6	8900000	470000000	52.809	5.7227	SAN B	16	2	1	64000000	64000000	25.9316	SAN C	15	3	3300000	220000000	66.6667	6.0589	6	0.16968	0.7704	12.5711	High Hemin Specificity	0
P14314	GLU2B	PRKCSH G19P1	PRKCSH	Glucosidase 2 subunit beta OS=Homo sapiens OX=9606 GN=PRKCSH PE=1 SV=2	SAN A	48	12	12000000	580000000	48.3333	5.5949	SAN B	28	9	3100000	97000000	31.2903	4.9676	SAN C	20	8	1	88000000	88000000	26.391	6	0.17976	0.7453	12.3179	High Hemin Specificity	0
P40926	MDHM	MDH2	MDH2	Malate dehydrogenase, mitochondrial OS=Homo sapiens OX=9606 GN=MDH2 PE=1 SV=3	SAN A	31	9	4300000	190000000	44.186	5.4655	SAN B	19	7	1	95000000	95000000	26.5014	SAN C	27	9	6400000	140000000	21.875	4.4512	6	0.17848	0.7484	12.1394	High Hemin Specificity	0
P62277	RS13	RPS13	RPS13	40S ribosomal protein S13 OS=Homo sapiens OX=9606 GN=RPS13 PE=1 SV=2	SAN A	5	2	210000000	79000000	0.3762	-1.4105	SAN B	4	2	1	43000000	43000000	25.3578								4	0.47787	0.3207	11.9737	High Hemin Specificity	0
P62314	SMD1	SNRPD1	SNRPD1	Small nuclear ribonucleoprotein Sm D1 OS=Homo sapiens OX=9606 GN=SNRPD1 PE=1 SV=1	SAN A	11	3	15000000	140000000	9.3333	3.2224	SAN B	7	2	1	66000000	66000000	25.976	SAN C	10	3	1300000	130000000	100	6.6439	6	0.18341	0.7366	11.9474	High Hemin Specificity	0
P00390	GSHR	GSR GLUR GRD1	GSR	Glutathione reductase, mitochondrial OS=Homo sapiens OX=9606 GN=GSR PE=1 SV=2	SAN A	28	9	15000000	220000000	14.6667	3.8745	SAN B	15	6	1	55000000	55000000	25.7129	SAN C	21	9	2300000	120000000	52.1739	5.7053	6	0.19457	0.7109	11.7642	High Hemin Specificity	0
Q12906	ILF3	ILF3 DRBF MPHOSPH4 NF90	ILF3	Interleukin enhancer-binding factor 3 OS=Homo sapiens OX=9606 GN=ILF3 PE=1 SV=3	SAN A	53	16	4800000	110000000	22.9167	4.5183	SAN B	20	10	2000000	60000000	30	4.9069	SAN C	23	9	1	57000000	57000000	25.7645	6	0.17877	0.7477	11.7299	High Hemin Specificity	0
P68400	CSK21	CSNK2A1 CK2A1	CSNK2A1	Casein kinase II subunit alpha OS=Homo sapiens OX=9606 GN=CSNK2A1 PE=1 SV=1	SAN A	6	4	1	21000000	21000000	24.3239	SAN B	3	3	50000000	26000000	0.52	-0.9434								4	0.45715	0.3399	11.6902	High Hemin Specificity	0
Q8NEV1	CSK23	CSNK2A3 CSNK2A1P	CSNK2A3	Casein kinase II subunit alpha 3 OS=Homo sapiens OX=9606 GN=CSNK2A3 PE=1 SV=2	SAN A	6	4	1	21000000	21000000	24.3239	SAN B	3	3	50000000	26000000	0.52	-0.9434								4	0.45715	0.3399	11.6902	High Hemin Specificity	0
P16949	STMN1	STMN1 C1orf215 LAP18 OP18	STMN1	Stathmin OS=Homo sapiens OX=9606 GN=STMN1 PE=1 SV=3	SAN A	7	2	9300000	180000000	19.3548	4.2746	SAN B	7	3	5300000	130000000	24.5283	4.6164	SAN C	8	4	1	73000000	73000000	26.1214	6	0.19915	0.7008	11.6708	High Hemin Specificity	0
Q9GZP4	PITH1	PITHD1 C1orf128 AD039 HT014 PP603	PITHD1	PITH domain-containing protein 1 OS=Homo sapiens OX=9606 GN=PITHD1 PE=1 SV=1	SAN A	9	4	3000000	70000000	23.3333	4.5443	SAN B	8	5	1100000	45000000	40.9091	5.3543	SAN C	4	2	1	34000000	34000000	25.019	6	0.16931	0.7713	11.6392	High Hemin Specificity	0
P11142	HSP7C	HSPA8 HSC70 HSP73 HSPA10	HSPA8	Heat shock cognate 71 kDa protein OS=Homo sapiens OX=9606 GN=HSPA8 PE=1 SV=1	SAN A	7	3	1	9500000	9500000	23.1795	SAN B	3	2	13000000	11000000	0.8462	-0.241								4	0.43413	0.3624	11.4692	High Hemin Specificity	0
P54652	HSP72	HSPA2	HSPA2	Heat shock-related 70 kDa protein 2 OS=Homo sapiens OX=9606 GN=HSPA2 PE=1 SV=1	SAN A	6	2	1	8700000	8700000	23.0526	SAN B	3	2	13000000	11000000	0.8462	-0.241								4	0.43629	0.3602	11.4058	High Hemin Specificity	0
Q99436	PSB7	PSMB7 Z	PSMB7	Proteasome subunit beta type-7 OS=Homo sapiens OX=9606 GN=PSMB7 PE=1 SV=1	SAN A	2	2	82000000	970000000	11.8293	3.5643	SAN B	3	2	1	37000000	37000000	25.141	SAN C	2	2	14000000	540000000	38.5714	5.2695	6	0.25336	0.5963	11.3249	High Hemin Specificity	0
Q02543	RL18A	RPL18A	RPL18A	60S ribosomal protein L18a OS=Homo sapiens OX=9606 GN=RPL18A PE=1 SV=2	SAN A	7	4	1900000	59000000	31.0526	4.9566	SAN B	5	2	2000000	35000000	17.5	4.1293	SAN C	6	3	1	21000000	21000000	24.3239	6	0.18574	0.7311	11.1366	High Hemin Specificity	0
P62942	FKB1A	FKBP1A FKBP1 FKBP12	FKBP1A	Peptidyl-prolyl cis-trans isomerase FKBP1A OS=Homo sapiens OX=9606 GN=FKBP1A PE=1 SV=2	SAN A	26	2	8800000	96000000	10.9091	3.4475	SAN B	15	2	1	47000000	47000000	25.4862	SAN C	18	2	4900000	95000000	19.3878	4.2771	6	0.21699	0.6636	11.0702	High Hemin Specificity	0
P35237	SPB6	SERPINB6 PI6 PTI	SERPINB6	Serpin B6 OS=Homo sapiens OX=9606 GN=SERPINB6 PE=1 SV=3	SAN A	38	13	7200000	110000000	15.2778	3.9334	SAN B	23	9	1	63000000	63000000	25.9088	SAN C	23	11	7000000	72000000	10.2857	3.3626	6	0.21853	0.6605	11.0683	High Hemin Specificity	0
Q02539	H11	H1-1 H1F1 HIST1H1A	H1-1	Histone H1.1 OS=Homo sapiens OX=9606 GN=H1-1 PE=1 SV=3	SAN A	4	2	770000	60000000	77.9221	6.284	SAN B	4	2	9000000	41000000	4.5556	2.1876	SAN C	2	2	1	12000000	12000000	23.5165	6	0.21361	0.6704	10.6627	High Hemin Specificity	0
P22492	H1T	H1-6 H1FT H1T HIST1H1T	H1-6	Histone H1t OS=Homo sapiens OX=9606 GN=H1-6 PE=2 SV=4	SAN A	4	2	770000	60000000	77.9221	6.284	SAN B	4	2	9000000	41000000	4.5556	2.1876	SAN C	2	2	1	12000000	12000000	23.5165	6	0.21361	0.6704	10.6627	High Hemin Specificity	0
P07195	LDHB	LDHB	LDHB	L-lactate dehydrogenase B chain OS=Homo sapiens OX=9606 GN=LDHB PE=1 SV=2	SAN A	6	4	1	23000000	23000000	24.4551	SAN B	9	5	2600000	48000000	18.4615	4.2065	SAN C	3	2	4100000	38000000	9.2683	3.2123	6	0.21522	0.6671	10.6246	High Hemin Specificity	0
P06744	G6PI	GPI	GPI	Glucose-6-phosphate isomerase OS=Homo sapiens OX=9606 GN=GPI PE=1 SV=4	SAN A	8	6	2200000	28000000	12.7273	3.6699	SAN B	4	4	1	5700000	5700000	22.4425	SAN C	3	2	1100000	47000000	42.7273	5.4171	6	0.20361	0.6912	10.5098	High Hemin Specificity	0
Q9Y2J2	E41L3	EPB41L3 DAL1 KIAA0987	EPB41L3	Band 4.1-like protein 3 OS=Homo sapiens OX=9606 GN=EPB41L3 PE=1 SV=2	SAN A	20	10	7700000	79000000	10.2597	3.3589	SAN B	9	5	4700000	39000000	8.2979	3.0527	SAN C	7	4	1	30000000	30000000	24.8385	6	0.23829	0.6229	10.4167	High Hemin Specificity	0
P16403	H12	H1-2 H1F2 HIST1H1C	H1-2	Histone H1.2 OS=Homo sapiens OX=9606 GN=H1-2 PE=1 SV=2	SAN A	9	3	2900000	100000000	34.4828	5.1078	SAN B	4	2	9000000	41000000	4.5556	2.1876	SAN C	2	2	1	12000000	12000000	23.5165	6	0.2425	0.6153	10.2707	High Hemin Specificity	0
P16402	H13	H1-3 H1F3 HIST1H1D	H1-3	Histone H1.3 OS=Homo sapiens OX=9606 GN=H1-3 PE=1 SV=2	SAN A	9	3	2900000	100000000	34.4828	5.1078	SAN B	4	2	9000000	41000000	4.5556	2.1876	SAN C	2	2	1	12000000	12000000	23.5165	6	0.2425	0.6153	10.2707	High Hemin Specificity	0
P10412	H14	H1-4 H1F4 HIST1H1E	H1-4	Histone H1.4 OS=Homo sapiens OX=9606 GN=H1-4 PE=1 SV=2	SAN A	9	3	2900000	100000000	34.4828	5.1078	SAN B	4	2	9000000	41000000	4.5556	2.1876	SAN C	2	2	1	12000000	12000000	23.5165	6	0.2425	0.6153	10.2707	High Hemin Specificity	0
P68104	EF1A1	EEF1A1 EEF1A EF1A LENG7	EEF1A1	Elongation factor 1-alpha 1 OS=Homo sapiens OX=9606 GN=EEF1A1 PE=1 SV=1	SAN A	38	3	1	12000000	12000000	23.5165	SAN B	43	7	1800000000	1400000000	0.7778	-0.3626	SAN C	29	6	1300000000	640000000	0.4923	-1.0224	6	0.51692	0.2866	7.3772	Moderate Hemin Specificity	0
Q5VTE0	EF1A3	EEF1A1P5 EEF1AL3	EEF1A1P5	Putative elongation factor 1-alpha-like 3 OS=Homo sapiens OX=9606 GN=EEF1A1P5 PE=5 SV=1	SAN A	38	3	1	12000000	12000000	23.5165	SAN B	43	7	1800000000	1400000000	0.7778	-0.3626	SAN C	29	6	1300000000	640000000	0.4923	-1.0224	6	0.51692	0.2866	7.3772	Moderate Hemin Specificity	0
P04181	OAT	OAT	OAT	Ornithine aminotransferase, mitochondrial OS=Homo sapiens OX=9606 GN=OAT PE=1 SV=1	SAN A	2	2	13000000	11000000	0.8462	-0.241	SAN B	3	2	7400000	8800000	1.1892	0.25	SAN C	2	2	1	3400000	3400000	21.6971	6	0.40407	0.3935	7.2354	Moderate Hemin Specificity	0
P10599	THIO	TXN TRDX TRX TRX1	TXN	Thioredoxin OS=Homo sapiens OX=9606 GN=TXN PE=1 SV=3	SAN A	27	4	5600000	290000000	51.7857	5.6945	SAN B	15	3	5400000	360000000	66.6667	6.0589	SAN C	22	3	1200000	300000000	250	7.9658	6	0.00088104	3.055	6.5731	Moderate Hemin Specificity	1
P62937	PPIA	PPIA CYPA	PPIA	Peptidyl-prolyl cis-trans isomerase A OS=Homo sapiens OX=9606 GN=PPIA PE=1 SV=2	SAN A	84	7	9800000	630000000	64.2857	6.0064	SAN B	47	6	6800000	840000000	123.529	6.9487	SAN C	48	7	14000000	760000000	54.2857	5.7625	6	4.3082e-05	4.3657	6.2392	Moderate Hemin Specificity	1
P29401	TKT	TKT	TKT	Transketolase OS=Homo sapiens OX=9606 GN=TKT PE=1 SV=3	SAN A	63	14	3300000	300000000	90.9091	6.5064	SAN B	45	12	2300000	150000000	65.2174	6.0272	SAN C	38	9	3800000	210000000	55.2632	5.7882	6	7.1093e-05	4.1482	6.1073	Moderate Hemin Specificity	1
O95831	AIFM1	AIFM1 AIF PDCD8	AIFM1	Apoptosis-inducing factor 1, mitochondrial OS=Homo sapiens OX=9606 GN=AIFM1 PE=1 SV=1	SAN A	23	11	250000	62000000	248	7.9542	SAN B	15	7	1700000	62000000	36.4706	5.1887	SAN C	9	6	3300000	76000000	23.0303	4.5255	6	0.0062681	2.2029	5.8894	Moderate Hemin Specificity	1
P28066	PSA5	PSMA5	PSMA5	Proteasome subunit alpha type-5 OS=Homo sapiens OX=9606 GN=PSMA5 PE=1 SV=3	SAN A	46	8	29000000	1800000000	62.069	5.9558	SAN B	26	7	17000000	1200000000	70.5882	6.1414	SAN C	29	7	22000000	960000000	43.6364	5.4475	6	7.2111e-05	4.142	5.8482	Moderate Hemin Specificity	1
[truncated: 132 more rows]

## Sheet: S3_SAP
UID	Name	Gene Names	UniProt Proteomie DB Name	Description	Sample ID SAP A	# PSMs SAP A	# Unique Peptides SAP A	Areas: Light SAP A	Areas: Heavy SAP A	SAP A SILAC Ratio: Heavy / Light	SAP A Log2 SILAC Ratio: Heavy / Light	Sample ID SAP B	# PSMs SAP B	# Unique Peptides SAP B	Areas: Light SAP B	Areas: Heavy SAP B	SAP B SILAC Ratio: Heavy / Light	SAP B Log2 SILAC Ratio: Heavy / Light	Sample ID SAP C	# PSMs SAP C	# Unique Peptides SAP C	Areas: Light SAP C	Areas: Heavy SAP C	SAP C SILAC Ratio: Heavy / Light	SAP C Log2 SILAC Ratio: Heavy / Light	Count SAP	PValue SAP	LogWorth SAP	Difference SAP	Specificity Class	Significance (1 when P<0.05)
[truncated: 480 more rows]

[truncated: 3 more sheets: S4, S5, S6]
